# Supplementary material for: Isolation and Characterization of Carbonosomes from Pseudomonas sp. phDV1 Grown Using Phenol as Carbon Source
Source: Microorganisms. 2025 Feb 8;13(2):369. doi: 10.3390/microorganisms13020369 (PMC11858518; doi:10.3390/microorganisms13020369)
Supplement: Supplementary file 1 [file microorganisms-13-00369-s001.zip]

Archive with 4 entries (4 files):
- .DS_Store
- Geladas Microorgansm  SM revision.pdf
- Table S1.xlsx
- Table S2.xlsx
