# Supplementary material for: Isolation and Characterization of Carbonosomes from Pseudomonas sp. phDV1 Grown Using Phenol as Carbon Source
Source: Microorganisms. 2025 Feb 8;13(2):369. doi: 10.3390/microorganisms13020369 (PMC11858518; doi:10.3390/microorganisms13020369)
Supplement: Supplementary file 1 [file microorganisms-13-00369-s001.zip › Table S1.xlsx]

## Sheet: Φύλλο1
Merged proteins and kmeans clustering
SUCC1	SUCC2	SUCC3	600_1	600_2	600_3	800_1	800_2	800_3	C: Clusters	N: N: Peptides	N: N: Razor + unique peptides	N: N: Unique peptides	N: N: Sequence coverage [%]	N: N: Unique + razor sequence coverage [%]	N: N: Unique sequence coverage [%]	N: N: Mol. weight [kDa]	N: N: Q-value	N: N: Score	N: N: Intensity	N: N: MS/MS Count	T: Protein names	T: Gene Names	T: Gene Ontology (molecular function)	T: Gene Ontology (biological process)	T: Gene Ontology (cellular component)	T: Gene Names (ordered locus)	T: Reviewed	M: Original row numbers
23.6621	23.5548	22.9875	20.89	NaN	21.22	21.2	21.62	21.22	Cluster 1	27	27	27	62.5	62.5	62.5	55.443	0	68.797	319500000	629	Chromosomal replication initiator protein DnaA	dnaA DZC76_00005	ATP binding [GO:0005524];ATP hydrolysis activity [GO:0016887];DNA replication origin binding [GO:0003688]	DNA replication initiation [GO:0006270];regulation of DNA replication [GO:0006275]	cytoplasm [GO:0005737]		unreviewed	50
25.8609	25.6598	26.0811	21.88	NaN	20.43	20.8	NaN	NaN	Cluster 6	22	22	22	63.2	63.2	63.2	40.43	0	323.31	2272700000	1896	Beta sliding clamp	DZC76_00010	3'-5' exonuclease activity [GO:0008408];DNA binding [GO:0003677];DNA-directed DNA polymerase activity [GO:0003887]	DNA replication [GO:0006260]	cytoplasm [GO:0005737];DNA polymerase III complex [GO:0009360]		unreviewed	45
19.9621	20.0053	19.4453	NaN	NaN	NaN	NaN	NaN	NaN	Cluster 7	7	7	7	19.9	19.9	19.9	41.39	0.00054171	7.0962	9955900	27	DNA replication and repair protein RecF	recF DZC76_00015	ATP binding [GO:0005524];single-stranded DNA binding [GO:0003697]	DNA repair [GO:0006281];DNA replication [GO:0006260];SOS response [GO:0009432]	cytoplasm [GO:0005737]		unreviewed
24.6925	24.8176	24.1323	19.53	20.9	NaN	20.95	21.87	NaN	Cluster 6	35	35	35	49.3	49.3	49.3	90.12	0	212.33	586510000	966	DNA gyrase subunit B (EC 5.6.2.2)	gyrB DZC76_00020	ATP binding [GO:0005524];DNA binding [GO:0003677];DNA topoisomerase type II (double strand cut, ATP-hydrolyzing) activity [GO:0003918];metal ion binding [GO:0046872]	DNA topological change [GO:0006265];DNA-templated DNA replication [GO:0006261]	chromosome [GO:0005694];cytoplasm [GO:0005737]		unreviewed	67
21.3657	21.5717	NaN	32.01	31.78	31.69	31.7	31.76	31.4	Cluster 0	12	12	12	31.3	31.3	31.3	63.911	0	40.349	265150000	508	Class I poly(R)-hydroxyalkanoic acid synthase	phaC DZC76_00035	acyltransferase activity [GO:0016746]	poly-hydroxybutyrate biosynthetic process [GO:0042619]	cytoplasm [GO:0005737]		unreviewed	39
25.5168	25.4463	25.5255	27.13	26.82	26.33	25.52	25.67	25.26	Cluster 2	27	27	9	74.5	74.5	32.1	40.44	0	323.31	8418000000	3262	Acetyl-CoA C-acyltransferase (EC 2.3.1.16)	DZC76_00040	acetyl-CoA C-acyltransferase activity [GO:0003988]				unreviewed	35
26.2814	26.3233	26.1792	26.95	27.54	27.43	27.23	27.09	27.04	Cluster 9	17	17	17	78.5	78.5	78.5	26.787	0	323.31	17411000000	3522	Acetoacetyl-CoA reductase (EC 1.1.1.36)	phbB DZC76_00045	acetoacetyl-CoA reductase activity [GO:0018454]	poly-hydroxybutyrate biosynthetic process [GO:0042619]	cytoplasm [GO:0005737]		unreviewed	48
21.7315	19.6252	20.6402	NaN	NaN	NaN	NaN	NaN	NaN	Cluster 7	15	15	15	60	60	60	43.71	0	37.496	195540000	261	Acetate kinase (EC 2.7.2.1) (Acetokinase)	ackA DZC76_00065	acetate kinase activity [GO:0008776];ATP binding [GO:0005524];magnesium ion binding [GO:0000287]	acetyl-CoA biosynthetic process [GO:0006085];organic acid metabolic process [GO:0006082];phosphorylation [GO:0016310]	cytoplasm [GO:0005737]		unreviewed
22.2431	22.5434	22.0206	NaN	NaN	NaN	NaN	NaN	NaN	Cluster 5	14	14	14	76.8	76.8	76.8	32.628	0	109.35	311910000	464	Phosphate acetyltransferase (EC 2.3.1.8)	DZC76_00070	phosphate acetyltransferase activity [GO:0008959]				unreviewed
NaN	19.1283	NaN	29.85	30.02	29.78	29.22	29.13	29.15	Cluster 7	12	12	12	19.1	19.1	19.1	93.39	0.00052165	5.9625	16267000	47	DUF3141 domain-containing protein	DZC76_00075					unreviewed	71
26.6603	26.5198	26.2472	34.68	33.84	34.23	34.22	34	33.91	Cluster 0	13	13	13	80.3	80.3	80.3	19.882	0	323.31	7417900000	2163	Phasin family protein	DZC76_00080					unreviewed	37
19.2641	19.1741	NaN	25.6	25.35	25.4	25.62	25.61	25.4	Cluster 7	8	8	8	13.5	13.5	13.5	71.484	0.00098425	4.2813	26772000	30	Alpha/beta hydrolase	DZC76_00090	hydrolase activity [GO:0016787]				unreviewed	40
20.9682	21.0488	20.9611	NaN	NaN	NaN	NaN	NaN	NaN	Cluster 7	5	5	5	54.5	54.5	54.5	18.731	0	10.584	71600000	126	D,D-heptose 1,7-bisphosphate phosphatase (EC 3.1.3.-)	DZC76_00120	metal ion binding [GO:0046872];phosphatase activity [GO:0016791]	carbohydrate metabolic process [GO:0005975]	cytoplasm [GO:0005737]		unreviewed
24.426	24.5835	22.8202	NaN	19.25	NaN	22.65	22.26	19.32	Cluster 6	20	20	20	36.8	36.8	36.8	74.284	0	48.057	535100000	212	Glycine--tRNA ligase beta subunit (EC 6.1.1.14) (Glycyl-tRNA synthetase beta subunit) (GlyRS)	glyS DZC76_00125	arginine-tRNA ligase activity [GO:0004814];ATP binding [GO:0005524];glycine-tRNA ligase activity [GO:0004820]	arginyl-tRNA aminoacylation [GO:0006420];glycyl-tRNA aminoacylation [GO:0006426]	cytoplasm [GO:0005737]		unreviewed	74
21.692	21.6172	NaN	26	25.86	26.01	26.56	26.57	26.28	Cluster 7	11	11	11	44.4	44.4	44.4	32.63	0.0005848	9.6721	38782000	68	Lysophospholipid acyltransferase	DZC76_00145	acyltransferase activity [GO:0016746]	glycolipid biosynthetic process [GO:0009247]	plasma membrane [GO:0005886]		unreviewed	42
22.0647	22.3978	NaN	NaN	NaN	NaN	NaN	NaN	NaN	Cluster 4	13	13	13	58.8	58.8	58.8	33.334	0	48.637	193630000	293	Choline ABC transporter substrate-binding protein	choX DZC76_00220	choline binding [GO:0033265];transmembrane transporter activity [GO:0022857]	choline transport [GO:0015871];response to stress [GO:0006950]	ATP-binding cassette (ABC) transporter complex [GO:0043190];periplasmic space [GO:0042597]		unreviewed
22.146	22.1866	22.1774	NaN	NaN	NaN	NaN	NaN	NaN	Cluster 4	9	9	9	40.1	40.1	40.1	33.256	0	29.056	168730000	321	Methionyl-tRNA formyltransferase (EC 2.1.2.9)	fmt DZC76_00260	methionyl-tRNA formyltransferase activity [GO:0004479]				unreviewed
24.0172	23.81	23.7975	NaN	NaN	NaN	NaN	NaN	NaN	Cluster 0	8	8	8	83.9	83.9	83.9	19.352	0	134.83	601890000	593	Peptide deformylase (PDF) (EC 3.5.1.88) (Polypeptide deformylase)	def DZC76_00265	metal ion binding [GO:0046872];peptide deformylase activity [GO:0042586]	translation [GO:0006412]			unreviewed
25.2373	25.1933	25.1432	NaN	NaN	NaN	NaN	NaN	NaN	Cluster 6	22	22	22	71.9	71.9	71.9	38.074	0	162.91	1537400000	1410	LysM peptidoglycan-binding domain-containing protein	DZC76_00270					unreviewed
22.5142	22.6227	22.1133	NaN	NaN	NaN	NaN	NaN	NaN	Cluster 5	9	9	9	50.8	50.8	50.8	20.66	0	49.505	234640000	408	Threonylcarbamoyl-AMP synthase (TC-AMP synthase) (EC 2.7.7.87) (L-threonylcarbamoyladenylate synthase) (t(6)A37 threonylcarbamoyladenosine biosynthesis protein TsaC) (tRNA threonylcarbamoyladenosine biosynthesis protein TsaC)	tsaC DZC76_00280	ATP binding [GO:0005524];double-stranded RNA binding [GO:0003725];L-threonylcarbamoyladenylate synthase [GO:0061710]	tRNA threonylcarbamoyladenosine modification [GO:0002949]	cytoplasm [GO:0005737]		unreviewed
25.2738	25.3585	25.3872	NaN	NaN	NaN	22.89	21.17	NaN	Cluster 6	17	17	17	80	80	80	34.292	0	323.31	1815800000	1336	NADPH:quinone reductase (EC 1.6.5.5)	DZC76_00285	NADPH:quinone reductase activity [GO:0003960];zinc ion binding [GO:0008270]				unreviewed	38
21.988	22.231	22.0112	NaN	NaN	NaN	NaN	NaN	NaN	Cluster 4	20	20	20	62.3	62.3	62.3	29.155	0	27.669	120560000	173	Shikimate dehydrogenase (NADP(+)) (SDH) (EC 1.1.1.25)	aroE DZC76_00295	NADP binding [GO:0050661];shikimate 3-dehydrogenase (NADP+) activity [GO:0004764]	amino acid biosynthetic process [GO:0008652];aromatic amino acid family biosynthetic process [GO:0009073];chorismate biosynthetic process [GO:0009423];shikimate metabolic process [GO:0019632]			unreviewed
20.6428	20.4307	20.7115	NaN	NaN	NaN	NaN	NaN	NaN	Cluster 7	8	8	8	40.2	40.2	40.2	32.95	0	20.839	76498000	180	Choline ABC transporter substrate-binding protein	choX DZC76_00310	choline binding [GO:0033265];transmembrane transporter activity [GO:0022857]	choline transport [GO:0015871];response to stress [GO:0006950]	ATP-binding cassette (ABC) transporter complex [GO:0043190];periplasmic space [GO:0042597]		unreviewed
23.1755	23.3742	23.2864	NaN	NaN	NaN	NaN	NaN	NaN	Cluster 5	14	14	14	54	54	54	32.589	0	61.505	319720000	203	D-alanyl-D-alanine endopeptidase	DZC76_00325	serine-type D-Ala-D-Ala carboxypeptidase activity [GO:0009002]	cell wall organization [GO:0071555];peptidoglycan biosynthetic process [GO:0009252];proteolysis [GO:0006508];regulation of cell shape [GO:0008360]			unreviewed
22.9638	22.8597	23.6415	NaN	NaN	NaN	NaN	NaN	NaN	Cluster 5	10	10	10	54.3	54.3	54.3	28.662	0	85.19	397740000	709	Tryptophan synthase alpha chain (EC 4.2.1.20)	trpA DZC76_00360	aspartic-type endopeptidase activity [GO:0004190];tryptophan synthase activity [GO:0004834]	proteolysis [GO:0006508]			unreviewed
24.7596	24.9058	24.7137	NaN	NaN	NaN	NaN	NaN	NaN	Cluster 8	22	22	22	81.2	81.2	81.2	43.894	0	265.18	1203700000	1368	Tryptophan synthase beta chain (EC 4.2.1.20)	trpB DZC76_00365	tryptophan synthase activity [GO:0004834]				unreviewed
25.1037	24.8414	24.4239	29.93	30.16	30.23	30.03	30.03	30.3	Cluster 0	28	28	26	81.7	81.7	74.6	39.913	0	323.31	3013400000	2696	ABC transporter substrate-binding protein	DZC76_00405	metal ion binding [GO:0046872]	organic substance transport [GO:0071702];transmembrane transport [GO:0055085]	tripartite ATP-independent periplasmic transporter complex [GO:0031317]		unreviewed	80
21.3018	21.6818	21.0578	NaN	NaN	NaN	NaN	NaN	NaN	Cluster 4	18	18	18	66.2	66.2	66.2	34.021	0	40.864	136610000	348	Putative glucose-6-phosphate 1-epimerase (EC 5.1.3.15)	DZC76_00420	carbohydrate binding [GO:0030246];glucose-6-phosphate 1-epimerase activity [GO:0047938]	carbohydrate metabolic process [GO:0005975]			unreviewed
22.891	21.9107	23.6777	NaN	NaN	NaN	NaN	NaN	NaN	Cluster 5	10	10	10	49.6	49.6	49.6	38.822	0	71.398	267950000	466	N5-carboxyaminoimidazole ribonucleotide synthase (N5-CAIR synthase) (EC 6.3.4.18) (5-(carboxyamino)imidazole ribonucleotide synthetase)	purK DZC76_00445	5-(carboxyamino)imidazole ribonucleotide synthase activity [GO:0034028];ATP binding [GO:0005524];metal ion binding [GO:0046872];phosphoribosylaminoimidazole carboxylase activity [GO:0004638]	'de novo' IMP biosynthetic process [GO:0006189]			unreviewed
22.1512	22.4534	21.4379	NaN	NaN	NaN	NaN	NaN	NaN	Cluster 4	8	8	8	69.9	69.9	69.9	16.924	0	69.678	143990000	235	N5-carboxyaminoimidazole ribonucleotide mutase (N5-CAIR mutase) (EC 5.4.99.18) (5-(carboxyamino)imidazole ribonucleotide mutase)	purE DZC76_00450	5-(carboxyamino)imidazole ribonucleotide mutase activity [GO:0034023];lyase activity [GO:0016829]	'de novo' IMP biosynthetic process [GO:0006189]			unreviewed
28.4534	28.3779	27.6899	26.06	25.84	25.88	27.07	26.64	26.03	Cluster 9	19	19	19	62.1	62.1	62.1	35.71	0	323.31	17104000000	3556	alcohol dehydrogenase (EC 1.1.1.1)	adhP DZC76_00455	oxidoreductase activity, acting on the CH-OH group of donors, NAD or NADP as acceptor [GO:0016616];zinc ion binding [GO:0008270]				unreviewed	41
22.5265	22.6284	21.5545	NaN	NaN	NaN	NaN	NaN	NaN	Cluster 4	19	19	19	53.6	53.6	53.6	51.054	0	75.656	308080000	485	Aspartate ammonia-lyase (EC 4.3.1.1)	DZC76_00510	aspartate ammonia-lyase activity [GO:0008797]	tricarboxylic acid cycle [GO:0006099]			unreviewed
22.7076	22.6891	23.0028	NaN	NaN	NaN	NaN	NaN	NaN	Cluster 5	8	8	8	61.9	61.9	61.9	16.848	0	80.131	377160000	391	GNAT family N-acetyltransferase	DZC76_00555	acyltransferase activity, transferring groups other than amino-acyl groups [GO:0016747]				unreviewed
24.9284	25.1692	24.8851	NaN	NaN	NaN	NaN	NaN	NaN	Cluster 8	11	11	11	57.3	57.3	57.3	23.447	0	144.45	1036900000	955	Uncharacterized protein	DZC76_00570					unreviewed
22.1004	21.5045	21.1219	27.65	27.43	27.61	28.16	27.91	28.05	Cluster 7	9	9	9	57.6	57.6	57.6	22.788	0	23.525	39751000	71	SCO family protein	DZC76_00620	metal ion binding [GO:0046872]				unreviewed	57
22.9561	22.9703	22.462	NaN	NaN	NaN	NaN	NaN	NaN	Cluster 5	12	12	12	40.2	40.2	40.2	35.22	0	46.75	273760000	435	Homoserine kinase (HK) (HSK) (EC 2.7.1.39)	thrB DZC76_00625	ATP binding [GO:0005524];homoserine kinase activity [GO:0004413]	phosphorylation [GO:0016310];threonine biosynthetic process [GO:0009088]			unreviewed
22.3453	22.3966	21.9044	NaN	NaN	NaN	NaN	NaN	NaN	Cluster 5	7	7	7	42.3	42.3	42.3	23.596	0	51.954	223390000	276	Probable GTP-binding protein EngB	engB DZC76_00640	GTP binding [GO:0005525];metal ion binding [GO:0046872]	division septum assembly [GO:0000917]			unreviewed
23.6904	23.0183	23.0157	NaN	NaN	NaN	NaN	NaN	NaN	Cluster 5	2	2	2	36.5	36.5	36.5	10.366	0	71.534	470680000	400	Cytochrome c5 family protein	DZC76_00645	electron transfer activity [GO:0009055];heme binding [GO:0020037];iron ion binding [GO:0005506]				unreviewed
25.7936	25.3871	25.687	30.23	29.04	31.14	31.72	29.59	31.62	Cluster 0	7	7	7	41.8	41.8	41.8	20.877	0	248.36	2041200000	1005	Cytochrome c4	DZC76_00650	electron transfer activity [GO:0009055];heme binding [GO:0020037];iron ion binding [GO:0005506]		periplasmic space [GO:0042597]		unreviewed	51
25.2896	25.2207	25.2551	NaN	NaN	NaN	NaN	NaN	NaN	Cluster 6	12	12	12	74.5	74.5	74.5	22.859	0	323.31	1529000000	1155	Thiol:disulfide interchange protein	DZC76_00655	disulfide oxidoreductase activity [GO:0015036]		periplasmic space [GO:0042597]		unreviewed
21.2948	20.5867	20.4207	22.98	23.02	22.79	22.79	22.11	NaN	Cluster 4	15	15	15	34.8	34.8	34.8	68.574	0	28.596	48458000	209	diguanylate cyclase (EC 2.7.7.65)	DZC76_00665					unreviewed	128
25.3878	25.4154	24.1963	NaN	NaN	NaN	NaN	NaN	NaN	Cluster 8	19	19	19	67.1	67.1	67.1	34.464	0	261.03	942280000	912	Phosphate-binding protein	pstS DZC76_00695	phosphate ion binding [GO:0042301]	cell adhesion [GO:0007155];phosphate ion transport [GO:0006817]	extracellular region [GO:0005576];periplasmic space [GO:0042597]		unreviewed
NaN	19.7222	NaN	25.14	24.93	24.69	25.58	25.5	25.45	Cluster 5	7	7	7	14.2	14.2	14.2	83.849	0.0045851	2.5964	15689000	12	ABC transporter permease subunit	DZC76_00700		transmembrane transport [GO:0055085]	plasma membrane [GO:0005886]		unreviewed	88
23.7276	23.7145	24.1597	25	25	25.15	25.15	25.37	25.21	Cluster 5	20	20	20	83.8	83.8	83.8	31.156	0	107.9	360610000	587	Phosphate ABC transporter ATP-binding protein	DZC76_00710	ATP binding [GO:0005524];ATP hydrolysis activity [GO:0016887];ATPase-coupled phosphate ion transmembrane transporter activity [GO:0015415];inorganic phosphate transmembrane transporter activity [GO:0005315]		membrane [GO:0016020]		unreviewed	106
24.0468	24.0088	24.1703	NaN	NaN	NaN	NaN	NaN	NaN	Cluster 0	16	16	16	69.8	69.8	69.8	27.524	0	143.07	450200000	736	Phosphate-specific transport system accessory protein PhoU	phoU DZC76_00715		intracellular phosphate ion homeostasis [GO:0030643];negative regulation of phosphate metabolic process [GO:0045936];phosphate ion transport [GO:0006817]	cytoplasm [GO:0005737]		unreviewed
27.9929	28.2273	28.1083	NaN	NaN	NaN	23.45	23.22	NaN	Cluster 3	54	54	51	79	79	74.5	78.606	0	323.31	11242000000	5210	Malate synthase G (EC 2.3.3.9)	glcB DZC76_00740	malate synthase activity [GO:0004474];metal ion binding [GO:0046872]	glyoxylate cycle [GO:0006097];tricarboxylic acid cycle [GO:0006099]	cytoplasm [GO:0005737]		unreviewed	62
27.0657	26.9787	26.7184	NaN	NaN	NaN	NaN	NaN	NaN	Cluster 3	5	5	5	57.6	57.6	57.6	13.486	0	323.31	5090200000	1114	Heme-binding protein	DZC76_00745					unreviewed
23.6531	23.8399	23.5534	NaN	NaN	NaN	NaN	NaN	NaN	Cluster 0	15	15	15	80.1	80.1	80.1	21.99	0	81.657	495120000	714	Glutathione S-transferase	DZC76_00800	transferase activity [GO:0016740]				unreviewed
21.3295	21.2927	NaN	22.57	22.91	22.55	NaN	22.29	NaN	Cluster 4	26	26	26	44	44	44	100.26	0	28.986	63424000	123	PbsX family transcriptional regulator	DZC76_00805					unreviewed	73
23.1157	22.8693	22.334	26.33	26.4	26.2	26.73	26.92	26.93	Cluster 5	10	10	10	74.4	74.4	74.4	18.861	0	47.843	183490000	260	Penicillin-binding protein activator LpoB	DZC76_00815					unreviewed	65
22.8957	22.8164	22.7769	NaN	NaN	NaN	NaN	NaN	NaN	Cluster 5	14	14	14	35.7	35.7	35.7	59.473	0	40.247	154510000	287	site-specific DNA-methyltransferase (adenine-specific) (EC 2.1.1.72)	DZC76_00870	DNA binding [GO:0003677];N-methyltransferase activity [GO:0008170];site-specific DNA-methyltransferase (adenine-specific) activity [GO:0009007]	DNA restriction-modification system [GO:0009307]			unreviewed
20.9234	21.1205	21.0026	NaN	NaN	NaN	NaN	NaN	NaN	Cluster 7	15	15	15	55.1	55.1	55.1	42.673	0	31.17	79306000	255	Restriction endonuclease subunit S	DZC76_00875	DNA binding [GO:0003677];endonuclease activity [GO:0004519]	DNA restriction-modification system [GO:0009307]			unreviewed
23.5899	23.5943	24.0503	21.01	NaN	NaN	21.68	20.75	NaN	Cluster 1	20	20	19	61.7	61.7	59.2	51.707	0	195.2	487420000	792	NADP-dependent succinate-semialdehyde dehydrogenase I	DZC76_00890	succinate-semialdehyde dehydrogenase [NAD(P)+] activity [GO:0009013]	gamma-aminobutyric acid catabolic process [GO:0009450]			unreviewed	99
24.8125	24.8456	24.7434	NaN	NaN	NaN	NaN	NaN	NaN	Cluster 8	24	24	24	87.6	87.6	87.6	45.052	0	156.11	1250300000	1375	4-aminobutyrate--2-oxoglutarate transaminase (EC 2.6.1.19)	DZC76_00895	4-aminobutyrate:2-oxoglutarate transaminase activity [GO:0034386];pyridoxal phosphate binding [GO:0030170]	gamma-aminobutyric acid metabolic process [GO:0009448]			unreviewed
21.7466	21.6767	21.6999	NaN	NaN	NaN	NaN	NaN	NaN	Cluster 4	4	4	4	43.7	43.7	43.7	13.247	0	23.692	130950000	137	Cupin domain-containing protein	DZC76_00900					unreviewed
23.9559	23.9661	23.8907	NaN	NaN	NaN	NaN	NaN	NaN	Cluster 0	20	20	20	51.5	51.5	51.5	53.07	0	88.76	654500000	1001	Aldehyde dehydrogenase	DZC76_00905	oxidoreductase activity, acting on the aldehyde or oxo group of donors, NAD or NADP as acceptor [GO:0016620]	organic substance metabolic process [GO:0071704]			unreviewed
21.564	21.9572	NaN	NaN	NaN	NaN	NaN	NaN	NaN	Cluster 4	14	14	14	72.2	72.2	72.2	18.884	0	19.746	132380000	257	Leucine-responsive regulatory protein	DZC76_00925	sequence-specific DNA binding [GO:0043565]				unreviewed
19.8569	NaN	NaN	26.31	26.34	26.12	25.8	26.38	25.68	Cluster 7	9	9	9	30.3	30.3	30.3	47.102	0.00053022	6.4345	8412400	28	D-amino acid dehydrogenase (EC 1.4.99.-)	dadA DZC76_00930	D-amino-acid dehydrogenase activity [GO:0008718]	D-amino acid catabolic process [GO:0019478]			unreviewed	69
21.2791	21.174	21.6065	NaN	NaN	NaN	NaN	NaN	NaN	Cluster 7	7	7	7	48.9	48.9	48.9	19.965	0	16.266	76728000	149	Cupin domain-containing protein	DZC76_00945	DNA binding [GO:0003677]				unreviewed
27.7609	27.7672	27.5706	24.54	25.87	25.67	25.63	25.84	25.3	Cluster 2	11	11	11	62.9	62.9	62.9	14.344	0	323.31	6416400000	2321	Cytochrome c5 family protein	DZC76_00950	electron transfer activity [GO:0009055];heme binding [GO:0020037];iron ion binding [GO:0005506]				unreviewed	121
22.6092	22.6474	22.7382	NaN	NaN	NaN	NaN	NaN	NaN	Cluster 5	13	13	13	57.9	57.9	57.9	20.734	0	30.026	227220000	419	Xanthine phosphoribosyltransferase (XPRTase) (EC 2.4.2.22)	xpt DZC76_00955	xanthine phosphoribosyltransferase activity [GO:0000310]	purine ribonucleoside salvage [GO:0006166];xanthine metabolic process [GO:0046110];XMP salvage [GO:0032265]	cytoplasm [GO:0005737]		unreviewed
20.7433	21.0132	21.0839	NaN	NaN	NaN	NaN	NaN	NaN	Cluster 7	15	15	15	29	29	29	76.493	0	23.614	33194000	77	ATP-dependent DNA helicase Rep (EC 5.6.2.4) (DNA 3'-5' helicase Rep)	rep DZC76_00965	ATP binding [GO:0005524];ATP hydrolysis activity [GO:0016887];DNA helicase activity [GO:0003678];isomerase activity [GO:0016853];single-stranded DNA binding [GO:0003697]	DNA unwinding involved in DNA replication [GO:0006268]			unreviewed
26.2438	26.5461	26.4154	NaN	NaN	NaN	NaN	NaN	NaN	Cluster 2	12	12	12	81.2	81.2	81.2	12.286	0	323.31	3276100000	1258	P-II family nitrogen regulator	DZC76_01000	enzyme regulator activity [GO:0030234]	regulation of nitrogen utilization [GO:0006808]			unreviewed
24.036	23.7493	23.3231	NaN	NaN	NaN	NaN	NaN	NaN	Cluster 0	5	5	5	41.1	41.1	41.1	11.447	0	71.518	375880000	381	Transcriptional regulator SutA RNAP-binding domain-containing protein	DZC76_01020					unreviewed
21.4166	21.5203	21.2363	NaN	NaN	NaN	NaN	NaN	NaN	Cluster 7	8	8	8	51.5	51.5	51.5	26.08	0	11.925	44490000	65	HAD family hydrolase	DZC76_01025	hydrolase activity [GO:0016787]				unreviewed
20.7491	20.2239	19.9175	NaN	NaN	NaN	NaN	NaN	NaN	Cluster 7	8	8	8	63.8	63.8	63.8	25.627	0	12.808	32004000	85	DUF484 family protein	DZC76_01035					unreviewed
23.0143	23.0367	23.0068	NaN	NaN	NaN	NaN	NaN	NaN	Cluster 5	12	12	12	78.3	78.3	78.3	30.47	0	103.94	336780000	563	Diaminopimelate epimerase (DAP epimerase) (EC 5.1.1.7) (PLP-independent amino acid racemase)	dapF DZC76_01040	diaminopimelate epimerase activity [GO:0008837]	lysine biosynthetic process via diaminopimelate [GO:0009089]	cytoplasm [GO:0005737]		unreviewed
24.1599	24.2717	24.1664	NaN	NaN	NaN	NaN	NaN	NaN	Cluster 0	30	30	30	82.9	82.9	82.9	45.204	0	159.44	673020000	1159	Diaminopimelate decarboxylase (DAP decarboxylase) (DAPDC) (EC 4.1.1.20)	lysA DZC76_01045	diaminopimelate decarboxylase activity [GO:0008836];pyridoxal phosphate binding [GO:0030170]	lysine biosynthetic process via diaminopimelate [GO:0009089]			unreviewed
23.719	23.6521	23.6533	NaN	NaN	NaN	NaN	NaN	NaN	Cluster 0	5	5	5	57.3	57.3	57.3	12.476	0	83.558	443320000	387	Iron-sulfur cluster assembly protein CyaY	cyaY DZC76_01060	ferric iron binding [GO:0008199]	iron-sulfur cluster assembly [GO:0016226]	cytoplasm [GO:0005737]		unreviewed
22.5748	22.6398	23.0786	NaN	NaN	NaN	NaN	NaN	NaN	Cluster 5	8	8	8	84.4	84.4	84.4	14.58	0	105.34	231330000	234	Nucleoside diphosphate kinase regulator	DZC76_01070	DNA binding [GO:0003677];kinase activity [GO:0016301];RNA polymerase binding [GO:0070063]	phosphorylation [GO:0016310];regulation of DNA-templated transcription elongation [GO:0032784]			unreviewed
21.8091	21.9565	22.2251	NaN	NaN	NaN	NaN	NaN	NaN	Cluster 4	7	7	7	40.6	40.6	40.6	17.91	0	19.11	147370000	202	GNAT family N-acetyltransferase	DZC76_01100	acyltransferase activity, transferring groups other than amino-acyl groups [GO:0016747]				unreviewed
22.983	23.1093	22.8907	NaN	NaN	NaN	NaN	NaN	NaN	Cluster 5	12	12	12	55.2	55.2	55.2	27.627	0	84.777	418710000	648	DNA-binding response regulator	DZC76_01115	DNA binding [GO:0003677]	phosphorelay signal transduction system [GO:0000160]			unreviewed
24.6033	24.696	24.5758	NaN	NaN	NaN	24.54	22.94	NaN	Cluster 1	18	18	18	72.4	72.4	72.4	33.424	0	169.42	833550000	921	Porphobilinogen deaminase (PBG) (EC 2.5.1.61) (Hydroxymethylbilane synthase) (HMBS) (Pre-uroporphyrinogen synthase)	hemC DZC76_01120	hydroxymethylbilane synthase activity [GO:0004418]	protoporphyrinogen IX biosynthetic process [GO:0006782]			unreviewed	52
24.3026	24.5216	24.1204	27.63	28.2	27.79	27.75	28.1	27.9	Cluster 8	19	19	19	57	57	57	41.209	0	172.71	682210000	1007	Heme biosynthesis operon protein HemX	DZC76_01130			membrane [GO:0016020]		unreviewed	147
20.5806	20.5835	NaN	26.55	26.47	26.58	27.08	27.26	27.12	Cluster 7	7	7	7	23.9	23.9	23.9	47.061	0.00055036	7.5872	13140000	44	Heme biosynthesis protein HemY	DZC76_01135		heme metabolic process [GO:0042168];porphyrin-containing compound biosynthetic process [GO:0006779]	plasma membrane [GO:0005886]		unreviewed	82
24.1232	23.6605	23.6264	NaN	NaN	NaN	NaN	NaN	NaN	Cluster 0	6	6	6	54.1	54.1	54.1	17.792	0	99.451	612620000	324	Sigma D regulator	DZC76_01145		regulation of DNA-templated transcription [GO:0006355]			unreviewed
21.5984	21.769	NaN	NaN	NaN	NaN	NaN	NaN	NaN	Cluster 4	9	9	9	49.8	49.8	49.8	23.722	0	60.179	122900000	333	Peptidyl-prolyl cis-trans isomerase (EC 5.2.1.8)	DZC76_01150	peptidyl-prolyl cis-trans isomerase activity [GO:0003755]	protein folding [GO:0006457]			unreviewed
24.5476	24.2345	24.525	NaN	NaN	NaN	NaN	NaN	NaN	Cluster 8	18	18	18	57.1	57.1	57.1	28.484	0	165.57	940070000	1237	Transcriptional regulator	DZC76_01155					unreviewed
21.9425	22.4326	21.2667	NaN	NaN	NaN	NaN	NaN	NaN	Cluster 4	28	28	28	52.1	52.1	52.1	70.761	0	45.955	123660000	376	ATP-binding cassette domain-containing protein	DZC76_01165	ATP binding [GO:0005524];ATP hydrolysis activity [GO:0016887]				unreviewed
24.4037	24.4455	24.5964	NaN	NaN	NaN	NaN	NaN	NaN	Cluster 8	12	12	12	90	90	90	23.128	0	173.05	917240000	785	Glyoxalase	elbB DZC76_01190	lyase activity [GO:0016829]				unreviewed
25.0541	24.8375	24.8433	22.49	22.14	22.61	22.51	22.81	22.5	Cluster 1	14	14	14	46.9	46.9	46.9	37.022	0	323.31	883650000	818	Delta-aminolevulinic acid dehydratase (EC 4.2.1.24)	DZC76_01200	metal ion binding [GO:0046872];porphobilinogen synthase activity [GO:0004655]	protoporphyrinogen IX biosynthetic process [GO:0006782]			unreviewed	53
24.1426	23.2822	22.9164	21.24	22.74	20.89	21.88	21.67	19.86	Cluster 4	26	26	26	45.5	45.5	45.5	82.144	0	40.96	183760000	362	Polyphosphate kinase (EC 2.7.4.1) (ATP-polyphosphate phosphotransferase) (Polyphosphoric acid kinase)	ppk1 ppk DZC76_01205	ATP binding [GO:0005524];metal ion binding [GO:0046872];polyphosphate kinase activity [GO:0008976]	phosphorylation [GO:0016310];polyphosphate biosynthetic process [GO:0006799]	polyphosphate kinase complex [GO:0009358]		unreviewed	117
21.1274	21.6157	21.6271	NaN	NaN	NaN	NaN	NaN	NaN	Cluster 7	19	19	19	37.5	37.5	37.5	59.519	0	36.141	92118000	226	Exopolyphosphatase (EC 3.6.1.11)	ppx DZC76_01210	exopolyphosphatase activity [GO:0004309]	phosphorus metabolic process [GO:0006793]			unreviewed
25.7708	25.8994	NaN	NaN	NaN	NaN	NaN	NaN	NaN	Cluster 6	5	5	5	43.5	43.5	43.5	11.911	0	115.44	2161700000	648	Thioredoxin	trxA DZC76_01230	protein-disulfide reductase activity [GO:0015035]				unreviewed
26.4164	26.5249	26.2711	24.46	24.85	24.66	23.74	23.42	22.63	Cluster 2	33	33	33	82.1	82.1	82.1	46.92	0	323.31	3406000000	3102	Transcription termination factor Rho (EC 3.6.4.-) (ATP-dependent helicase Rho)	rho DZC76_01235	ATP binding [GO:0005524];ATP hydrolysis activity [GO:0016887];ATP-dependent activity, acting on RNA [GO:0008186];helicase activity [GO:0004386];RNA binding [GO:0003723]	DNA-templated transcription termination [GO:0006353]	cytosol [GO:0005829]		unreviewed	152
22.0538	22.2404	21.6023	NaN	NaN	NaN	NaN	NaN	NaN	Cluster 4	14	14	14	36.3	36.3	36.3	54.849	0	32.1	135320000	245	3-octaprenyl-4-hydroxybenzoate carboxy-lyase (EC 4.1.1.98) (Polyprenyl p-hydroxybenzoate decarboxylase)	ubiD DZC76_01240	3-octaprenyl-4-hydroxybenzoate carboxy-lyase activity [GO:0008694];metal ion binding [GO:0046872]	ubiquinone biosynthetic process [GO:0006744]	plasma membrane [GO:0005886]		unreviewed
21.5882	21.7363	21.9221	NaN	NaN	NaN	NaN	NaN	NaN	Cluster 4	5	5	5	61.9	61.9	61.9	14.872	0	25.256	113800000	158	Flagellar protein FliL	fliL DZC76_01260		bacterial-type flagellum-dependent cell motility [GO:0071973];chemotaxis [GO:0006935]	bacterial-type flagellum basal body [GO:0009425];plasma membrane [GO:0005886]		unreviewed
19.8983	19.6766	NaN	27.36	27.08	27.2	27.46	27.77	27.61	Cluster 7	3	3	3	11.8	11.8	11.8	41.08	0.00053163	6.5545	4740700	16	ABC transporter permease	DZC76_01270	ABC-type transporter activity [GO:0140359]		ATP-binding cassette (ABC) transporter complex [GO:0043190]		unreviewed	54
NaN	NaN	NaN	27.75	27.55	27.7	27.92	27.84	27.81	Cluster 8	10	10	10	16.3	16.3	16.3	99.125	0.00057078	8.7719	8973200	21	ABC transporter ATP-binding protein/permease	DZC76_01275	ABC-type transporter activity [GO:0140359];ATP binding [GO:0005524];ATP hydrolysis activity [GO:0016887]		ATP-binding cassette (ABC) transporter complex [GO:0043190]		unreviewed	127
26.3783	26.6547	26.5144	30.98	30.89	31.19	31.29	31.06	31.37	Cluster 0	27	27	27	72.7	72.7	72.7	38.158	0	323.31	3526200000	2528	HlyD family efflux transporter periplasmic adaptor subunit	DZC76_01280					unreviewed	68
21.2711	21.5039	21.189	NaN	NaN	NaN	NaN	NaN	NaN	Cluster 7	5	5	5	59.1	59.1	59.1	16.935	0	29.782	99320000	158	EVE domain-containing protein	DZC76_01290					unreviewed
21.5426	21.0543	21.9818	NaN	NaN	NaN	NaN	NaN	NaN	Cluster 4	9	9	9	81.2	81.2	81.2	11.369	0	37.201	141340000	285	Cell division protein ZapA (Z ring-associated protein ZapA)	DZC76_01310		division septum assembly [GO:0000917]			unreviewed
22.5646	22.9555	NaN	NaN	NaN	NaN	NaN	NaN	NaN	Cluster 5	7	7	7	42.4	42.4	42.4	19.225	0	22.315	230700000	287	UPF0149 protein DZC76_01320	DZC76_01320					unreviewed
24.3255	24.2335	24.3448	NaN	NaN	NaN	NaN	NaN	NaN	Cluster 1	29	29	29	63.5	63.5	63.5	49.52	0	140.3	739930000	1112	Xaa-Pro aminopeptidase (EC 3.4.11.9)	DZC76_01325	manganese ion binding [GO:0030145];metalloaminopeptidase activity [GO:0070006]				unreviewed
21.4782	21.1805	21.5604	24.46	24.63	24.52	23.75	24.28	23.74	Cluster 4	18	18	18	45.7	45.7	45.7	44.123	0	36.8	99923000	262	2-octaprenyl-3-methyl-6-methoxy-1,4-benzoquinol hydroxylase	DZC76_01335	FAD binding [GO:0071949];oxidoreductase activity, acting on paired donors, with incorporation or reduction of molecular oxygen, NAD(P)H as one donor, and incorporation of one atom of oxygen [GO:0016709]	ubiquinone biosynthetic process [GO:0006744]			unreviewed	72
27.2821	27.2735	27.2846	NaN	NaN	NaN	22.68	22.61	21.88	Cluster 3	18	18	18	67.9	67.9	67.9	36.527	0	323.31	4244600000	2192	Extracellular solute-binding protein	DZC76_01340	metal ion binding [GO:0046872]				unreviewed	55
24.2681	24.4678	24.5036	NaN	NaN	NaN	NaN	NaN	NaN	Cluster 8	19	19	19	55.6	55.6	55.6	39.313	0	124.05	816230000	889	Aminomethyltransferase (EC 2.1.2.10) (Glycine cleavage system T protein)	gcvT DZC76_01350	aminomethyltransferase activity [GO:0004047];methyltransferase activity [GO:0008168];transaminase activity [GO:0008483]	glycine decarboxylation via glycine cleavage system [GO:0019464];methylation [GO:0032259]			unreviewed
24.739	24.6562	25.0687	NaN	NaN	NaN	NaN	NaN	NaN	Cluster 8	5	5	5	58.1	58.1	58.1	13.493	0	54.564	977750000	561	Glycine cleavage system H protein	gcvH DZC76_01355		glycine decarboxylation via glycine cleavage system [GO:0019464]	glycine cleavage complex [GO:0005960]		unreviewed
22.3645	22.2641	22.2685	NaN	NaN	NaN	NaN	NaN	NaN	Cluster 5	12	12	12	45.7	45.7	45.7	41.005	0	75.363	218720000	285	Agmatine deiminase (EC 3.5.3.12) (Agmatine iminohydrolase)	aguA DZC76_01390	agmatine deiminase activity [GO:0047632];protein-arginine deiminase activity [GO:0004668]	putrescine biosynthetic process from arginine [GO:0033388]			unreviewed
23.2465	23.9227	23.1136	NaN	NaN	NaN	NaN	NaN	NaN	Cluster 5	10	10	10	31	31	31	38.479	0	80.519	263460000	282	Polyamine ABC transporter substrate-binding protein	DZC76_01405	polyamine binding [GO:0019808]	polyamine transport [GO:0015846]	periplasmic space [GO:0042597]		unreviewed
21.7541	22.0252	21.772	NaN	NaN	NaN	NaN	NaN	NaN	Cluster 4	17	17	17	43.4	43.4	43.4	51.306	0	29.708	133900000	240	Glutamine synthetase	DZC76_01410	glutamine synthetase activity [GO:0004356]	glutamine biosynthetic process [GO:0006542]			unreviewed
22.2425	23.116	23.099	NaN	NaN	NaN	NaN	NaN	NaN	Cluster 5	17	17	17	32.3	32.3	32.3	51.1	0	41.76	410610000	633	Glutamine synthetase	DZC76_01415	glutamine synthetase activity [GO:0004356]	glutamine biosynthetic process [GO:0006542]			unreviewed
23.3401	23.3488	23.6513	NaN	NaN	NaN	NaN	NaN	NaN	Cluster 0	16	16	6	50.1	50.1	18.2	50.098	0	58.655	486040000	540	Aspartate aminotransferase family protein	DZC76_01420	pyridoxal phosphate binding [GO:0030170];transaminase activity [GO:0008483]	nitrogen compound metabolic process [GO:0006807];organic substance metabolic process [GO:0071704]			unreviewed
27.2119	27.373	27.2085	NaN	NaN	NaN	NaN	NaN	NaN	Cluster 9	19	19	19	69.6	69.6	69.6	39.814	0	323.31	6778900000	2292	Spermidine/putrescine ABC transporter substrate-binding protein PotF	DZC76_01425	polyamine binding [GO:0019808]	polyamine transport [GO:0015846]	periplasmic space [GO:0042597]		unreviewed
24.9376	25.0076	24.7718	NaN	NaN	NaN	NaN	NaN	NaN	Cluster 8	17	17	17	60.6	60.6	60.6	39.831	0	165.86	1254700000	1498	Polyamine ABC transporter substrate-binding protein	DZC76_01430	polyamine binding [GO:0019808]	polyamine transport [GO:0015846]	periplasmic space [GO:0042597]		unreviewed
24.1029	24.1195	24.2613	27.03	26.68	26.81	26.45	26.25	26.56	Cluster 8	16	16	16	55.7	55.7	55.7	42.833	0	131.86	666820000	866	Spermidine/putrescine import ATP-binding protein PotA (EC 7.6.2.11)	potA DZC76_01435	ABC-type polyamine transporter activity [GO:0015417];ATP binding [GO:0005524];ATP hydrolysis activity [GO:0016887]		ATP-binding cassette (ABC) transporter complex [GO:0043190]		unreviewed	56
22.408	22.5784	22.2767	NaN	NaN	NaN	NaN	NaN	NaN	Cluster 5	19	19	18	45.8	45.8	44.3	51.695	0	46.3	188280000	347	Inorganic triphosphatase	DZC76_01455	inorganic triphosphate phosphatase activity [GO:0050355]				unreviewed
25.3643	25.2279	25.3708	25.47	25.68	25.53	24.61	25.18	24.35	Cluster 2	14	14	14	63.6	63.6	63.6	25.494	0	251.95	1381800000	1309	TIGR00153 family protein	DZC76_01460					unreviewed	97
22.7302	22.8928	21.21	NaN	NaN	NaN	NaN	NaN	NaN	Cluster 5	22	22	22	63.7	63.7	63.7	47.844	0	58.644	231560000	427	Amino-acid acetyltransferase (EC 2.3.1.1) (N-acetylglutamate synthase) (AGS) (NAGS)	argA DZC76_01475	acetyl-CoA:L-glutamate N-acetyltransferase activity [GO:0004042];methione N-acyltransferase activity [GO:0103045]	arginine biosynthetic process [GO:0006526]	cytoplasm [GO:0005737]		unreviewed
24.2442	24.2118	24.4275	NaN	NaN	NaN	NaN	NaN	NaN	Cluster 1	20	20	20	58.2	58.2	58.2	58.736	0	155.18	888820000	1121	Glutamate--cysteine ligase (EC 6.3.2.2) (Gamma-ECS) (GCS) (Gamma-glutamylcysteine synthetase)	gshA DZC76_01485	ATP binding [GO:0005524];glutamate-cysteine ligase activity [GO:0004357]	glutathione biosynthetic process [GO:0006750]			unreviewed
23.7834	23.5059	23.8809	NaN	NaN	NaN	NaN	NaN	NaN	Cluster 0	9	9	9	87.6	87.6	87.6	13.511	0	258.23	539930000	719	PaaI family thioesterase	DZC76_01490	CoA hydrolase activity [GO:0016289]				unreviewed
24.9422	25.152	24.946	19.1	19.63	NaN	NaN	NaN	NaN	Cluster 6	42	42	42	60.9	60.9	60.9	84.381	0	279.89	969670000	1501	RNA-binding transcriptional accessory protein	DZC76_01495	nucleic acid binding [GO:0003676]	nucleobase-containing compound metabolic process [GO:0006139]			unreviewed	133
23.7814	23.7629	23.6633	NaN	NaN	NaN	NaN	NaN	NaN	Cluster 0	18	18	18	79.6	79.6	79.6	27.707	0	76.317	557240000	804	Two-component system response regulator OmpR	ompR DZC76_01500	DNA binding [GO:0003677]	phosphorelay signal transduction system [GO:0000160];regulation of DNA-templated transcription [GO:0006355]			unreviewed
23.9509	23.671	23.9909	NaN	NaN	NaN	NaN	NaN	NaN	Cluster 0	13	13	13	54.2	54.2	54.2	32.517	0	118.07	575550000	589	33 kDa chaperonin (Heat shock protein 33 homolog) (HSP33)	hslO DZC76_01540	unfolded protein binding [GO:0051082]	protein folding [GO:0006457]	cytoplasm [GO:0005737]		unreviewed
27.2816	27.4371	27.2491	18.07	18.42	18.37	22.16	20.8	NaN	Cluster 6	34	34	34	82.3	82.3	82.3	55.715	0	323.31	4721300000	2779	Phosphoenolpyruvate carboxykinase (ATP) (PCK) (PEP carboxykinase) (PEPCK) (EC 4.1.1.49)	pckA DZC76_01545	ATP binding [GO:0005524];kinase activity [GO:0016301];metal ion binding [GO:0046872];phosphoenolpyruvate carboxykinase (ATP) activity [GO:0004612]	gluconeogenesis [GO:0006094];phosphorylation [GO:0016310]	cytoplasm [GO:0005737]		unreviewed	61
23.1675	23.2585	22.7493	28.77	28.58	28.56	29.13	28.91	28.96	Cluster 8	11	11	11	60.3	60.3	60.3	21.979	0	131.24	339330000	306	ABC-type transport auxiliary lipoprotein component domain-containing protein	DZC76_01555					unreviewed	60
21.7259	21.8114	21.2632	27.24	27.47	27.26	27.54	27.77	27.62	Cluster 7	10	10	10	46.6	46.6	46.6	33.166	0	30.505	73663000	113	MCE family protein	DZC76_01560			membrane [GO:0016020]		unreviewed	136
22.0079	22.2719	22.1667	26.26	26.5	26.42	25.83	26.39	25.65	Cluster 5	14	14	14	56.7	56.7	56.7	27.944	0	39.912	169290000	238	ATP-binding cassette domain-containing protein	DZC76_01565	ATP binding [GO:0005524];ATP hydrolysis activity [GO:0016887]				unreviewed	77
20.3996	20.5249	NaN	26.15	26.02	26.11	26.43	26.38	26.47	Cluster 7	6	6	6	18.7	18.7	18.7	40.542	0	11.775	13108000	58	Intermembrane phospholipid transport system permease protein MlaE	DZC76_01570			ATP-binding cassette (ABC) transporter complex [GO:0043190]		unreviewed	63
22.1895	21.7775	21.7497	28.35	28.33	28.44	28.29	28.53	28.21	Cluster 7	6	6	6	52.4	52.4	52.4	15.505	0	25.23	101150000	341	Peptidoglycan-binding protein LysM	lysM DZC76_01595					unreviewed	64
22.379	22.1541	22.5751	NaN	NaN	NaN	NaN	NaN	NaN	Cluster 5	11	11	11	53.1	53.1	53.1	26.051	0	17.313	198900000	258	GMP/IMP nucleotidase	DZC76_01600					unreviewed
22.0291	22.1904	22.0282	NaN	NaN	NaN	NaN	NaN	NaN	Cluster 4	15	15	15	65.4	65.4	65.4	21.14	0	16.615	163390000	284	ADP compounds hydrolase NudE	nudE DZC76_01605	hydrolase activity [GO:0016787]				unreviewed
22.1946	22.2855	22.1371	NaN	NaN	NaN	NaN	NaN	NaN	Cluster 5	11	11	11	50.4	50.4	50.4	28.712	0	41.305	207500000	321	3'(2'),5'-bisphosphate nucleotidase CysQ (EC 3.1.3.7) (3'(2'),5-bisphosphonucleoside 3'(2')-phosphohydrolase) (3'-phosphoadenosine 5'-phosphate phosphatase) (PAP phosphatase)	cysQ DZC76_01610	3'(2'),5'-bisphosphate nucleotidase activity [GO:0008441];magnesium ion binding [GO:0000287]	sulfur compound metabolic process [GO:0006790]	plasma membrane [GO:0005886]		unreviewed
25.7826	25.9706	25.819	20.97	22.34	20.09	20.33	20.94	NaN	Cluster 6	34	34	34	65.7	65.7	65.7	68.245	0	323.31	2325800000	2280	Beta-ketoacyl synthase	DZC76_01615	acyltransferase activity, transferring groups other than amino-acyl groups [GO:0016747]				unreviewed	78
24.5411	24.7175	24.4604	NaN	NaN	NaN	NaN	NaN	NaN	Cluster 8	14	14	14	53.7	53.7	53.7	43.85	0	168.54	949390000	869	Dihydroorotase (EC 3.5.2.3)	DZC76_01620	dihydroorotase activity [GO:0004151];metal ion binding [GO:0046872]	pyrimidine nucleotide biosynthetic process [GO:0006221]			unreviewed
23.9277	24.0548	23.9684	22.74	23.21	22.95	NaN	NaN	NaN	Cluster 1	20	20	20	75.8	75.8	75.8	36.595	0	125.77	574780000	776	Aspartate carbamoyltransferase (EC 2.1.3.2) (Aspartate transcarbamylase) (ATCase)	pyrB DZC76_01625	amino acid binding [GO:0016597];aspartate carbamoyltransferase activity [GO:0004070]	'de novo' pyrimidine nucleobase biosynthetic process [GO:0006207];'de novo' UMP biosynthetic process [GO:0044205];amino acid metabolic process [GO:0006520]			unreviewed	104
25.0751	25.3459	24.8574	NaN	NaN	NaN	NaN	NaN	NaN	Cluster 6	28	28	28	84.6	84.6	84.6	35.82	0	287.21	1412600000	1668	Glutathione synthetase (EC 6.3.2.3) (GSH synthetase) (GSH-S) (GSHase) (Glutathione synthase)	gshB DZC76_01650	ATP binding [GO:0005524];glutathione synthase activity [GO:0004363];metal ion binding [GO:0046872]				unreviewed
24.0615	23.7963	23.8756	NaN	NaN	NaN	NaN	NaN	NaN	Cluster 1	13	13	13	87.4	87.4	87.4	14.785	0	115.84	757200000	822	Response regulator	DZC76_01655		phosphorelay signal transduction system [GO:0000160]			unreviewed
25.5043	25.5878	25.6767	NaN	NaN	NaN	NaN	NaN	NaN	Cluster 6	10	10	10	81	81	81	13.297	0	242.78	1981200000	1027	Response regulator	DZC76_01660		phosphorelay signal transduction system [GO:0000160]			unreviewed
21.4833	21.3635	21.641	NaN	NaN	NaN	NaN	NaN	NaN	Cluster 4	7	7	7	61.2	61.2	61.2	19.859	0	29.654	137760000	327	Chemotaxis protein CheW	DZC76_01665		chemotaxis [GO:0006935];signal transduction [GO:0007165]			unreviewed
23.2063	20.7091	NaN	28.31	28.5	28.34	28.69	28.86	28.65	Cluster 7	16	16	16	33	33	33	71.828	0	64.08	107520000	282	Chemotaxis protein	DZC76_01670	transmembrane signaling receptor activity [GO:0004888]	chemotaxis [GO:0006935];signal transduction [GO:0007165]	membrane [GO:0016020]		unreviewed	81
23.0918	22.28	22.0869	25.53	25.58	25.36	25.24	25.27	24.99	Cluster 5	42	42	42	24.2	24.2	24.2	265.84	0	49.109	76808000	173	histidine kinase (EC 2.7.13.3)	DZC76_01680	phosphorelay sensor kinase activity [GO:0000155]	chemotaxis [GO:0006935]	cytoplasm [GO:0005737]		unreviewed	66
22.4331	22.5034	22.4775	NaN	NaN	NaN	NaN	NaN	NaN	Cluster 5	12	12	12	52.5	52.5	52.5	36.186	0	37.599	242520000	333	protein-glutamate methylesterase (EC 3.1.1.61)	DZC76_01685	phosphorelay response regulator activity [GO:0000156];protein-glutamate methylesterase activity [GO:0008984]	chemotaxis [GO:0006935]	cytoplasm [GO:0005737]		unreviewed
23.2864	23.3663	23.2838	22.62	22.3	NaN	22.71	22.16	22.22	Cluster 1	10	10	10	85.3	85.3	85.3	16.241	0	47.963	428910000	750	Chemotaxis protein CheW	DZC76_01690		chemotaxis [GO:0006935];signal transduction [GO:0007165]			unreviewed	165
22.2762	NaN	22.4881	NaN	NaN	NaN	NaN	NaN	NaN	Cluster 5	8	8	4	44.4	44.4	22.8	26.288	0	40.91	202360000	334	Ribosomal RNA small subunit methyltransferase E (EC 2.1.1.193)	DZC76_01700	methyltransferase activity [GO:0008168]	methylation [GO:0032259];rRNA processing [GO:0006364]	cytoplasm [GO:0005737]		unreviewed
24.8759	25.2063	24.967	NaN	NaN	NaN	NaN	NaN	NaN	Cluster 8	36	36	3	61.7	61.7	5.4	68.711	0	277.45	939470000	1270	ATP-dependent RNA helicase RhlE (EC 3.6.4.13)	rhlE DZC76_01720	ATP binding [GO:0005524];ATP hydrolysis activity [GO:0016887];nucleic acid binding [GO:0003676];RNA helicase activity [GO:0003724]	ribosome assembly [GO:0042255]	cytoplasm [GO:0005737]		unreviewed
23.591	23.5968	23.9491	NaN	NaN	NaN	NaN	NaN	NaN	Cluster 0	24	24	6	70	70	14.3	52.29	0	150.99	437610000	597	Adenosylmethionine-8-amino-7-oxononanoate aminotransferase (EC 2.6.1.62) (7,8-diamino-pelargonic acid aminotransferase) (DAPA AT) (DAPA aminotransferase) (7,8-diaminononanoate synthase) (DANS) (Diaminopelargonic acid synthase)	bioA DZC76_01815	adenosylmethionine-8-amino-7-oxononanoate transaminase activity [GO:0004015];pyridoxal phosphate binding [GO:0030170]	biotin biosynthetic process [GO:0009102]	cytoplasm [GO:0005737]		unreviewed
22.7158	23.3133	22.6478	NaN	NaN	NaN	NaN	NaN	NaN	Cluster 5	22	22	22	59.5	59.5	59.5	50.959	0	66.95	169330000	421	AMP nucleosidase (EC 3.2.2.4) (AMP nucleosidase)	DZC76_01840	AMP nucleosidase activity [GO:0008714]				unreviewed
23.5811	23.5199	23.4319	NaN	NaN	NaN	NaN	NaN	NaN	Cluster 0	18	18	18	82.2	82.2	82.2	31.514	0	119.4	406700000	589	Methylenetetrahydrofolate reductase (EC 1.5.1.54)	metF DZC76_01845	methylenetetrahydrofolate reductase NADH activity [GO:0106312]	methionine biosynthetic process [GO:0009086];tetrahydrofolate interconversion [GO:0035999]	cytosol [GO:0005829]		unreviewed
25.9645	26.098	26.2802	NaN	21.8	NaN	22.65	21.8	NaN	Cluster 6	34	34	34	82.1	82.1	82.1	50.762	0	323.31	2116600000	2152	Adenosylhomocysteinase (EC 3.13.2.1) (S-adenosyl-L-homocysteine hydrolase) (AdoHcyase)	ahcY DZC76_01850	adenosylhomocysteinase activity [GO:0004013]	one-carbon metabolic process [GO:0006730]	cytoplasm [GO:0005737]		unreviewed	75
22.5965	22.6799	21.8594	27.29	27.51	27.51	27.87	27.75	27.59	Cluster 7	8	8	8	47.7	47.7	47.7	16.679	0	21.419	104920000	133	Cytochrome c	DZC76_01865	electron transfer activity [GO:0009055];heme binding [GO:0020037];iron ion binding [GO:0005506]		periplasmic space [GO:0042597]		unreviewed	118
21.7357	21.7596	NaN	NaN	NaN	NaN	NaN	NaN	NaN	Cluster 4	6	6	6	45.8	45.8	45.8	14.251	0	134.9	213130000	341	DUF1090 domain-containing protein	DZC76_01870					unreviewed
25.8654	25.831	25.8195	NaN	NaN	NaN	NaN	NaN	NaN	Cluster 6	22	22	22	84.6	84.6	84.6	42.637	0	323.31	2191000000	1933	S-adenosylmethionine synthase (AdoMet synthase) (EC 2.5.1.6) (MAT) (Methionine adenosyltransferase)	metK DZC76_01885	ATP binding [GO:0005524];magnesium ion binding [GO:0000287];methionine adenosyltransferase activity [GO:0004478]	one-carbon metabolic process [GO:0006730];S-adenosylmethionine biosynthetic process [GO:0006556]	cytoplasm [GO:0005737]		unreviewed
24.7002	23.2324	22.0825	NaN	NaN	NaN	NaN	NaN	NaN	Cluster 5	19	19	19	35.3	35.3	35.3	70.449	0	30.719	256220000	258	site-specific DNA-methyltransferase (adenine-specific) (EC 2.1.1.72)	DZC76_01905	DNA binding [GO:0003677];endonuclease activity [GO:0004519];N-methyltransferase activity [GO:0008170];site-specific DNA-methyltransferase (adenine-specific) activity [GO:0009007]	DNA restriction-modification system [GO:0009307]			unreviewed
22.1978	22.1064	22.0771	NaN	NaN	NaN	NaN	NaN	NaN	Cluster 4	14	14	14	66.9	66.9	66.9	31.935	0	46.962	170440000	539	DNA damage-inducible protein D	DZC76_01910					unreviewed
20.7771	20.9466	20.5085	NaN	NaN	NaN	NaN	NaN	NaN	Cluster 7	10	10	10	28.9	28.9	28.9	43.222	0	11.204	45756000	132	Restriction endonuclease subunit S	DZC76_01915	DNA binding [GO:0003677];endonuclease activity [GO:0004519]	DNA restriction-modification system [GO:0009307]			unreviewed
25.9003	26.1644	25.9876	19.5	20.71	19.41	22.37	22.05	20.07	Cluster 6	26	26	26	57.1	57.1	57.1	71.96	0	323.31	1757400000	1977	Transketolase (EC 2.2.1.1)	tkt DZC76_01925	metal ion binding [GO:0046872];transketolase activity [GO:0004802]				unreviewed	111
25.8505	25.8957	26.2445	22.62	22.96	NaN	21.42	22.59	NaN	Cluster 3	22	22	22	69.4	69.4	69.4	40.15	0	323.31	2176100000	1734	Phosphoglycerate kinase (EC 2.7.2.3)	pgk DZC76_01935	ATP binding [GO:0005524];phosphoglycerate kinase activity [GO:0004618]	glycolytic process [GO:0006096];phosphorylation [GO:0016310]	cytoplasm [GO:0005737]		unreviewed	141
NaN	NaN	NaN	24.87	25.48	25.22	25.49	25.89	25.91	Cluster 5	5	5	5	61.1	61.1	61.1	11.601	0	11.707	19261000	46	C-type lysozyme inhibitor domain-containing protein	DZC76_01945			membrane [GO:0016020]		unreviewed	154
26.9098	26.9669	27.0769	22.83	23.28	21.27	23.04	20.88	NaN	Cluster 3	26	26	26	72.6	72.6	72.6	38.402	0	323.31	4377200000	2519	Fructose-1,6-bisphosphate aldolase (FBP aldolase) (EC 4.1.2.13)	fba DZC76_01950	fructose-bisphosphate aldolase activity [GO:0004332];zinc ion binding [GO:0008270]	glycolytic process [GO:0006096]			unreviewed	86
24.044	24.3723	23.5034	NaN	NaN	NaN	NaN	NaN	NaN	Cluster 0	4	4	4	71.4	71.4	71.4	8.4034	0	153.55	791790000	423	DUF2789 domain-containing protein	DZC76_01970					unreviewed
23.1357	23.3576	23.0871	NaN	NaN	NaN	NaN	NaN	NaN	Cluster 5	10	10	10	62.6	62.6	62.6	25.776	0	33.019	366640000	376	Thiol:disulfide oxidoreductase	DZC76_02000					unreviewed
21.0668	20.8539	20.7617	NaN	NaN	NaN	NaN	NaN	NaN	Cluster 7	9	9	9	33.8	33.8	33.8	42.579	0	20.328	61343000	196	NAD(P)/FAD-dependent oxidoreductase	DZC76_02020					unreviewed
22.7681	22.6364	22.9377	NaN	NaN	NaN	NaN	NaN	NaN	Cluster 5	16	16	16	76.7	76.7	76.7	30.751	0	43.722	280770000	313	Glycine betaine ABC transporter substrate-binding protein	DZC76_02065	transmembrane transporter activity [GO:0022857]	response to stress [GO:0006950]	ATP-binding cassette (ABC) transporter complex [GO:0043190]		unreviewed
24.3873	24.6121	24.5396	NaN	NaN	NaN	NaN	NaN	NaN	Cluster 8	14	14	14	56.1	56.1	56.1	33.804	0	179.75	1009700000	1050	Choline ABC transporter substrate-binding protein	DZC76_02070	choline binding [GO:0033265];transmembrane transporter activity [GO:0022857]	choline transport [GO:0015871];response to stress [GO:0006950]	ATP-binding cassette (ABC) transporter complex [GO:0043190];periplasmic space [GO:0042597]		unreviewed
23.1473	23.1887	22.8897	24.32	23.81	23.87	24.26	24.58	24	Cluster 5	19	19	19	60.8	60.8	60.8	44.463	0	50.05	283090000	358	Glycine betaine/L-proline ABC transporter ATP-binding protein	DZC76_02080	ATP binding [GO:0005524];ATP hydrolysis activity [GO:0016887]	glycine betaine transport [GO:0031460]	membrane [GO:0016020]		unreviewed	190
22.0249	22.173	21.8467	NaN	NaN	NaN	NaN	NaN	NaN	Cluster 4	4	4	4	53	53	53	8.8853	0	47.064	163760000	240	Uncharacterized protein	DZC76_02100					unreviewed
25.2426	25.2464	25.3028	NaN	NaN	NaN	NaN	NaN	NaN	Cluster 6	19	19	19	55.2	55.2	55.2	36.78	0	275.7	1321200000	1496	Fructose-1,6-bisphosphatase class 1 (FBPase class 1) (EC 3.1.3.11) (D-fructose-1,6-bisphosphate 1-phosphohydrolase class 1)	fbp DZC76_02160	fructose 1,6-bisphosphate 1-phosphatase activity [GO:0042132];magnesium ion binding [GO:0000287]	carbohydrate biosynthetic process [GO:0016051]	cytoplasm [GO:0005737]		unreviewed
21.1311	20.7348	20.4136	25.12	24.78	24.88	25.01	25.1	25.02	Cluster 4	8	8	8	44.4	44.4	44.4	20.751	0	22.442	66271000	239	Outer membrane lipoprotein Blc	DZC76_02175	lipid binding [GO:0008289]		cell outer membrane [GO:0009279]		unreviewed	100
22.8102	22.2659	22.8594	NaN	NaN	NaN	NaN	NaN	NaN	Cluster 5	17	17	17	75.5	75.5	75.5	36.378	0	50.468	285650000	449	Proline iminopeptidase (PIP) (EC 3.4.11.5) (Prolyl aminopeptidase)	pip DZC76_02185	aminopeptidase activity [GO:0004177]	proteolysis [GO:0006508]	cytoplasm [GO:0005737]		unreviewed
NaN	22.9464	23.1663	27.75	27.38	28.51	28.96	28.31	29.2	Cluster 8	5	5	5	50.6	50.6	50.6	8.3287	0	44.656	294940000	228	Sec-independent protein translocase protein TatA	tatA DZC76_02210	protein transmembrane transporter activity [GO:0008320]	protein transport by the Tat complex [GO:0043953]	TAT protein transport complex [GO:0033281]		unreviewed	155
22.318	21.4654	22.1822	NaN	NaN	NaN	NaN	NaN	NaN	Cluster 4	5	5	5	56.1	56.1	56.1	15.243	0	38.639	151790000	204	Phosphoribosyl-AMP cyclohydrolase (PRA-CH) (EC 3.5.4.19)	hisI DZC76_02220	magnesium ion binding [GO:0000287];phosphoribosyl-AMP cyclohydrolase activity [GO:0004635];zinc ion binding [GO:0008270]	histidine biosynthetic process [GO:0000105]	cytoplasm [GO:0005737]		unreviewed
25.1066	25.0217	24.9348	25.95	26.06	26.02	25.74	25.93	25.63	Cluster 8	22	22	22	83.2	83.2	83.2	28.369	0	239.88	1062800000	1442	Ubiquinone/menaquinone biosynthesis C-methyltransferase UbiE (EC 2.1.1.163) (EC 2.1.1.201) (2-methoxy-6-polyprenyl-1,4-benzoquinol methylase) (Demethylmenaquinone methyltransferase)	ubiE DZC76_02235	2-octaprenyl-6-methoxy-1,4-benzoquinone methylase activity [GO:0043333];demethylmenaquinone methyltransferase activity [GO:0043770];S-adenosylmethionine:2-demethylmenaquinol methyltransferase activity [GO:0102094];S-adenosylmethionine:2-demethylmenaquinol-7 methyltransferase activity [GO:0102955];S-adenosylmethionine:2-demethylquinol-8 methyltransferase activity [GO:0102027]	aerobic respiration [GO:0009060];menaquinone biosynthetic process [GO:0009234];methylation [GO:0032259];ubiquinone biosynthetic process [GO:0006744]			unreviewed	132
24.7838	24.78	24.7383	24.27	25.09	24.57	23.72	24.58	23.8	Cluster 2	14	14	14	51.2	51.2	51.2	26.13	0	147.38	1374400000	1011	Poly(3-hydroxyalkanoate) granule-associated protein PhaF	DZC76_02250					unreviewed	126
26.3393	26.4357	26.3346	21.84	21.7	20.83	21.64	22.81	NaN	Cluster 3	40	40	40	73.8	73.8	73.8	49.944	0	323.31	4308300000	3349	ATP-dependent protease ATPase subunit HslU (Unfoldase HslU)	hslU DZC76_02285	ATP binding [GO:0005524];ATP hydrolysis activity [GO:0016887];peptidase activity [GO:0008233];proteasome-activating activity [GO:0036402]	protein unfolding [GO:0043335]	HslUV protease complex [GO:0009376]		unreviewed	85
23.709	23.645	23.7755	NaN	NaN	NaN	NaN	NaN	NaN	Cluster 1	11	11	11	63.1	63.1	63.1	18.767	0	105.02	776590000	773	ATP-dependent protease subunit HslV (EC 3.4.25.2)	hslV DZC76_02290	metal ion binding [GO:0046872];threonine-type endopeptidase activity [GO:0004298]	proteolysis involved in protein catabolic process [GO:0051603]	HslUV protease complex [GO:0009376];proteasome core complex [GO:0005839]		unreviewed
22.1596	22.2801	21.4853	NaN	NaN	NaN	NaN	NaN	NaN	Cluster 4	19	19	19	86.8	86.8	86.8	33.372	0	44.205	234420000	538	NYN domain-containing protein	DZC76_02295	RNA nuclease activity [GO:0004540]				unreviewed
20.4348	20.2955	NaN	26.12	25.81	25.8	26.47	26.44	25.92	Cluster 7	4	4	4	32.1	32.1	32.1	24.633	0.00053476	6.6981	31865000	75	SPOR domain-containing protein	DZC76_02300	peptidoglycan binding [GO:0042834]		membrane [GO:0016020]		unreviewed	131
25.2708	25.1433	25.1232	NaN	NaN	NaN	NaN	NaN	NaN	Cluster 6	30	30	30	62.2	62.2	62.2	63.648	0	213.49	1447500000	1491	Arginine--tRNA ligase (EC 6.1.1.19) (Arginyl-tRNA synthetase) (ArgRS)	argS DZC76_02305	arginine-tRNA ligase activity [GO:0004814];ATP binding [GO:0005524]	arginyl-tRNA aminoacylation [GO:0006420]	cytoplasm [GO:0005737]		unreviewed
26.2905	26.3817	26.2939	NaN	NaN	NaN	NaN	NaN	NaN	Cluster 2	6	6	6	81.4	81.4	81.4	7.7669	0	270.56	2640900000	892	Large ribosomal subunit protein bL31	rpmE DZC76_02315	metal ion binding [GO:0046872];rRNA binding [GO:0019843];structural constituent of ribosome [GO:0003735]	translation [GO:0006412]	ribonucleoprotein complex [GO:1990904];ribosome [GO:0005840]		unreviewed
28.0853	28.0136	27.9463	NaN	NaN	NaN	24.22	23.11	NaN	Cluster 3	36	36	36	87.4	87.4	87.4	45.329	0	323.31	6827700000	3932	Malate dehydrogenase	DZC76_02330	malate dehydrogenase (decarboxylating) (NAD+) activity [GO:0004471];metal ion binding [GO:0046872];NAD binding [GO:0051287]				unreviewed	109
23.9162	24.0618	23.9996	NaN	NaN	NaN	NaN	NaN	NaN	Cluster 0	19	19	19	57.2	57.2	57.2	39.73	0	145.97	607290000	747	3-dehydroquinate synthase (DHQS) (EC 4.2.3.4)	aroB DZC76_02380	3-dehydroquinate synthase activity [GO:0003856];metal ion binding [GO:0046872];nucleotide binding [GO:0000166]	amino acid biosynthetic process [GO:0008652];aromatic amino acid family biosynthetic process [GO:0009073];chorismate biosynthetic process [GO:0009423]	cytoplasm [GO:0005737]		unreviewed
23.7441	23.6797	23.6021	28.19	27.82	28.05	28.67	28.52	28.4	Cluster 8	22	22	22	66.5	66.5	66.5	54.07	0	174.61	437110000	570	Cell division protein	DZC76_02385	ATP hydrolysis activity [GO:0016887];peptidoglycan binding [GO:0042834]	cell division [GO:0051301]			unreviewed	172
26.3899	26.5506	26.6044	24.97	24.96	24.84	24.05	24.32	23.68	Cluster 2	77	77	76	67.1	67.1	66.6	162.1	0	323.31	2922500000	3865	Glutamate synthase large subunit (EC 1.4.1.13)	DZC76_02390	3 iron, 4 sulfur cluster binding [GO:0051538];glutamate synthase (NADPH) activity [GO:0004355];metal ion binding [GO:0046872]	glutamate biosynthetic process [GO:0006537];glutamine metabolic process [GO:0006541]			unreviewed	112
26.0895	26.1078	26.0875	24.53	24.87	24.41	23.87	23.18	22.83	Cluster 2	34	34	34	75.4	75.4	75.4	51.969	0	323.31	2561100000	2197	Glutamate synthase small subunit	DZC76_02395	4 iron, 4 sulfur cluster binding [GO:0051539];oxidoreductase activity [GO:0016491]				unreviewed	90
26.0513	25.9817	26.3644	24.46	24.47	24.3	24.02	24.36	24.03	Cluster 2	18	18	18	58.2	58.2	58.2	38.66	0	323.31	3220200000	1879	Glycerol dehydrogenase (EC 1.1.1.6)	DZC76_02400	metal ion binding [GO:0046872];oxidoreductase activity, acting on CH-OH group of donors [GO:0016614]				unreviewed	139
24.3016	24.5675	23.7061	NaN	NaN	NaN	NaN	NaN	NaN	Cluster 0	15	15	15	54.6	54.6	54.6	38.541	0	138.39	667300000	623	Uroporphyrinogen decarboxylase (UPD) (URO-D) (EC 4.1.1.37)	hemE DZC76_02405	uroporphyrinogen decarboxylase activity [GO:0004853]	protoporphyrinogen IX biosynthetic process [GO:0006782]	cytoplasm [GO:0005737]		unreviewed
25.4548	25.6221	25.6656	NaN	NaN	NaN	NaN	NaN	NaN	Cluster 6	22	22	22	80	80	80	29.393	0	323.31	2283700000	2342	Universal stress protein	DZC76_02415					unreviewed
22.7297	22.9534	22.8626	NaN	NaN	NaN	NaN	NaN	NaN	Cluster 0	6	6	6	56.9	56.9	56.9	15.482	0	264.07	586770000	541	Thioredoxin TrxC	trxC DZC76_02425	disulfide oxidoreductase activity [GO:0015036]				unreviewed
23.2898	23.2154	22.9447	NaN	NaN	NaN	NaN	NaN	NaN	Cluster 5	19	19	19	74.3	74.3	74.3	32.365	0	69.984	398440000	897	Ribosomal RNA large subunit methyltransferase J (EC 2.1.1.266) (23S rRNA (adenine(2030)-N6)-methyltransferase) (23S rRNA m6A2030 methyltransferase)	rlmJ DZC76_02460	23S rRNA (adenine(2030)-N(6))-methyltransferase activity [GO:0036307];RNA binding [GO:0003723]	rRNA base methylation [GO:0070475]			unreviewed
23.8302	23.8358	23.909	NaN	NaN	NaN	NaN	NaN	NaN	Cluster 0	9	9	9	61.8	61.8	61.8	23.524	0	120.83	595770000	725	Peptide methionine sulfoxide reductase MsrA (Protein-methionine-S-oxide reductase) (EC 1.8.4.11) (Peptide-methionine (S)-S-oxide reductase) (Peptide Met(O) reductase)	msrA DZC76_02475	L-methionine:thioredoxin-disulfide S-oxidoreductase activity [GO:0033744];peptide-methionine (S)-S-oxide reductase activity [GO:0008113]	protein modification process [GO:0036211]			unreviewed
20.897	20.9204	20.6391	NaN	NaN	NaN	NaN	NaN	NaN	Cluster 7	11	11	11	70.8	70.8	70.8	18.142	0	24.182	88832000	199	Uncharacterized protein	DZC76_02485					unreviewed
27.1698	27.0583	26.6487	27.28	27.59	27.57	26.71	26.76	26.75	Cluster 9	32	32	32	70.6	70.6	70.6	67.354	0	323.31	2956100000	2632	Acetyltransferase component of pyruvate dehydrogenase complex (EC 2.3.1.12)	DZC76_02495	dihydrolipoyllysine-residue acetyltransferase activity [GO:0004742]	glycolytic process [GO:0006096]	pyruvate dehydrogenase complex [GO:0045254]		unreviewed	98
27.019	27.0624	26.8184	26.22	26.56	26.47	25.22	25.34	25.24	Cluster 2	62	62	62	63.6	63.6	63.6	99.772	0	323.31	2330900000	2080	Pyruvate dehydrogenase E1 component (EC 1.2.4.1)	aceE DZC76_02500	metal ion binding [GO:0046872];pyruvate dehydrogenase (acetyl-transferring) activity [GO:0004739]	glycolytic process [GO:0006096]			unreviewed	2
22.6582	22.2266	23.3095	NaN	NaN	NaN	NaN	NaN	NaN	Cluster 5	34	34	34	46.9	46.9	46.9	110.2	0	145.54	184400000	372	Bifunctional glutamine synthetase adenylyltransferase/adenylyl-removing enzyme (ATP:glutamine synthetase adenylyltransferase) (ATase) [Includes: Glutamine synthetase adenylyl-L-tyrosine phosphorylase (EC 2.7.7.89) (Adenylyl removase) (AR) (AT-N);Glutamine synthetase adenylyl transferase (EC 2.7.7.42) (Adenylyl transferase) (AT) (AT-C)]	glnE DZC76_02505	[glutamate-ammonia-ligase] adenylyltransferase activity [GO:0008882];[glutamine synthetase]-adenylyl-L-tyrosine phosphorylase activity [GO:0047388];ATP binding [GO:0005524];ligase activity [GO:0016874];magnesium ion binding [GO:0000287]	metabolic process [GO:0008152];regulation of glutamine family amino acid metabolic process [GO:0000820]			unreviewed
25.9951	25.9104	26.0939	23.61	24.02	23.76	23.84	23.99	23.76	Cluster 2	24	24	24	71.3	71.3	71.3	33.983	0	323.31	2467300000	1347	Branched-chain-amino-acid aminotransferase (BCAT) (EC 2.6.1.42)	ilvE DZC76_02510	L-isoleucine transaminase activity [GO:0052656];L-leucine transaminase activity [GO:0052654];L-leucine:2-oxoglutarate aminotransferase activity [GO:0050048];L-valine transaminase activity [GO:0052655]	isoleucine biosynthetic process [GO:0009097];leucine biosynthetic process [GO:0009098];valine biosynthetic process [GO:0009099]			unreviewed	175
22.9992	23.1337	23.0914	23.87	23.24	23.49	23.73	23.94	23.36	Cluster 4	17	17	17	57.1	57.1	57.1	38.329	0	43.393	337370000	524	Lipopolysaccharide heptosyltransferase II	waaF DZC76_02515	glycosyltransferase activity [GO:0016757]	lipopolysaccharide biosynthetic process [GO:0009103]			unreviewed	119
22.9906	23.0381	22.7744	24.84	24.53	24.88	24.37	24.58	24.07	Cluster 5	17	17	17	52.4	52.4	52.4	42.462	0	38.968	293200000	571	Glycosyltransferase	DZC76_02525	glycosyltransferase activity [GO:0016757]				unreviewed	148
21.1742	21.4308	21.1615	22.63	NaN	22.79	NaN	NaN	NaN	Cluster 4	11	11	11	57	57	57	28.451	0	23.028	62800000	191	Lipopolysaccharide kinase	DZC76_02540	kinase activity [GO:0016301]	phosphorylation [GO:0016310]			unreviewed	130
20.5691	20.5186	20.6301	24.23	24.54	23.61	23.51	24.31	23.93	Cluster 4	6	6	6	15.6	15.6	15.6	53.407	0	37.798	31262000	111	Serine/threonine protein kinase	DZC76_02545	protein serine/threonine kinase activity [GO:0004674]	phosphorylation [GO:0016310]			unreviewed	101
25.1637	25.2731	25.3669	28.67	28.38	28.39	28.15	28.78	28.37	Cluster 8	34	34	34	67.1	67.1	67.1	65.802	0	306.93	1327300000	1533	Carbamoyltransferase	DZC76_02550	transferase activity [GO:0016740]	biosynthetic process [GO:0009058]			unreviewed	167
21.1224	21.3759	21.0179	22.8	23	22.42	22.24	22.67	22.3	Cluster 4	13	13	13	45.5	45.5	45.5	42.04	0	27.636	55193000	174	Glycosyltransferase	DZC76_02555	glycosyltransferase activity [GO:0016757]				unreviewed	96
25.1798	25.1865	24.5647	23.86	23.68	23.01	23.58	23.43	22.45	Cluster 1	20	20	20	67.2	67.2	67.2	36.822	0	218.5	1367200000	1344	Glycosyltransferase family 1 protein	DZC76_02560	transferase activity [GO:0016740]				unreviewed	178
23.4779	23.3005	23.5411	25.16	25.33	24.17	24.02	24.54	23.85	Cluster 5	16	16	16	51.8	51.8	51.8	39.548	0	154.23	277300000	523	Glycosyltransferase	DZC76_02565	glycosyltransferase activity [GO:0016757]				unreviewed	122
22.2899	21.7619	22.2749	24.82	24.82	25.02	24.16	25.16	25.11	Cluster 5	17	17	17	62.6	62.6	62.6	40.456	0	36.211	133700000	389	Glycosyl transferase family 8	DZC76_02575					unreviewed	151
20.5831	NaN	NaN	26.48	26.14	26.17	26.75	26.98	26.72	Cluster 7	6	6	6	13.4	13.4	13.4	67.951	0	12.342	14129000	35	Lipid A export permease/ATP-binding protein MsbA	msbA DZC76_02585	ABC-type transporter activity [GO:0140359];ATP binding [GO:0005524];ATP hydrolysis activity [GO:0016887];ATPase-coupled lipid transmembrane transporter activity [GO:0034040]		membrane [GO:0016020]		unreviewed	146
24.6214	24.5988	24.7719	NaN	NaN	NaN	21.58	19.54	NaN	Cluster 6	24	24	24	68.9	68.9	68.9	50.391	0	185.7	995360000	1237	Bifunctional protein HldE [Includes: D-beta-D-heptose 7-phosphate kinase (EC 2.7.1.167) (D-beta-D-heptose 7-phosphotransferase) (D-glycero-beta-D-manno-heptose-7-phosphate kinase);D-beta-D-heptose 1-phosphate adenylyltransferase (EC 2.7.7.70) (D-glycero-beta-D-manno-heptose 1-phosphate adenylyltransferase)]	hldE DZC76_02600	ATP binding [GO:0005524];heptose 7-phosphate kinase activity [GO:0033785];heptose-1-phosphate adenylyltransferase activity [GO:0033786];phosphotransferase activity, alcohol group as acceptor [GO:0016773]	ADP-L-glycero-beta-D-manno-heptose biosynthetic process [GO:0097171];lipopolysaccharide core region biosynthetic process [GO:0009244]			unreviewed	171
22.3765	22.1448	21.6761	23.89	24.36	24.32	25.16	24.36	24.71	Cluster 4	9	9	9	40.4	40.4	40.4	26.007	0	12.697	127120000	168	ABC-type transport auxiliary lipoprotein component domain-containing protein	DZC76_02615					unreviewed	124
22.0504	21.9655	20.884	NaN	NaN	NaN	NaN	NaN	NaN	Cluster 4	23	23	23	42.1	42.1	42.1	82.698	0	23.774	58902000	152	DNA topoisomerase 4 subunit A (EC 5.6.2.2) (Topoisomerase IV subunit A)	parC DZC76_02620	ATP binding [GO:0005524];DNA binding [GO:0003677];DNA topoisomerase type II (double strand cut, ATP-hydrolyzing) activity [GO:0003918]	chromosome segregation [GO:0007059];DNA topological change [GO:0006265]	chromosome [GO:0005694];extrinsic component of plasma membrane [GO:0019897]		unreviewed
22.3784	22.6776	23.2	NaN	NaN	NaN	NaN	NaN	NaN	Cluster 5	23	23	23	47.9	47.9	47.9	69.391	0	54.248	187000000	383	DNA topoisomerase 4 subunit B (EC 5.6.2.2) (Topoisomerase IV subunit B)	parE DZC76_02635	ATP binding [GO:0005524];DNA binding [GO:0003677];DNA topoisomerase type II (double strand cut, ATP-hydrolyzing) activity [GO:0003918]	chromosome segregation [GO:0007059];DNA topological change [GO:0006265]	chromosome [GO:0005694]		unreviewed
20.8585	21.4508	20.7217	NaN	NaN	NaN	NaN	NaN	NaN	Cluster 7	7	7	7	39.4	39.4	39.4	22.513	0	21.452	77674000	302	Esterase	DZC76_02640					unreviewed
21.3212	21.6666	21.057	NaN	NaN	NaN	NaN	NaN	NaN	Cluster 7	9	9	9	51.8	51.8	51.8	22.429	0	27.86	95942000	182	ADP-ribose pyrophosphatase (EC 3.6.1.13) (ADP-ribose diphosphatase) (ADP-ribose phosphohydrolase) (Adenosine diphosphoribose pyrophosphatase)	DZC76_02655	ADP-ribose diphosphatase activity [GO:0047631];metal ion binding [GO:0046872]				unreviewed
24.4243	24.4458	24.9402	NaN	NaN	NaN	NaN	NaN	NaN	Cluster 8	29	29	29	56	56	56	69.529	0	112.38	499650000	568	Phosphomethylpyrimidine synthase (EC 4.1.99.17) (Hydroxymethylpyrimidine phosphate synthase) (HMP-P synthase) (HMP-phosphate synthase) (HMPP synthase) (Thiamine biosynthesis protein ThiC)	thiC DZC76_02660	4 iron, 4 sulfur cluster binding [GO:0051539];carbon-carbon lyase activity [GO:0016830];zinc ion binding [GO:0008270]	thiamine biosynthetic process [GO:0009228];thiamine diphosphate biosynthetic process [GO:0009229]			unreviewed
NaN	NaN	20.4894	27.71	27.79	27.68	27.88	27.72	27.85	Cluster 7	13	13	13	34.2	34.2	34.2	52.601	0	16.269	21302000	52	Channel protein TolC	DZC76_02665	efflux transmembrane transporter activity [GO:0015562]		outer membrane [GO:0019867]		unreviewed	125
NaN	NaN	NaN	24.44	24.49	24.75	24.7	24.92	24.77	Cluster 2	3	3	3	9.3	9.3	9.3	46.213	0.0014656	4.0455	4870400	8	3-deoxy-D-manno-octulosonic acid transferase (Kdo transferase) (EC 2.4.99.12) (Lipid IV(A) 3-deoxy-D-manno-octulosonic acid transferase)	DZC76_02670	Kdo transferase activity [GO:0043842]	lipopolysaccharide core region biosynthetic process [GO:0009244]	plasma membrane [GO:0005886]		unreviewed	105
21.5777	21.5477	21.7837	NaN	NaN	NaN	NaN	NaN	NaN	Cluster 4	16	16	16	63.2	63.2	63.2	41.656	0	30.016	111750000	225	FAD-dependent oxidoreductase	DZC76_02685	oxidoreductase activity [GO:0016491]				unreviewed
21.2519	21.2522	21.4406	NaN	NaN	NaN	NaN	NaN	NaN	Cluster 7	9	9	9	48.7	48.7	48.7	28.772	0	22.573	100110000	142	Aldo/keto reductase	DZC76_02690					unreviewed
22.8283	23.2358	22.0306	NaN	NaN	NaN	NaN	NaN	NaN	Cluster 4	13	13	13	33.2	33.2	33.2	44.08	0	27.777	116860000	180	Phosphoserine phosphatase (EC 3.1.3.3) (O-phosphoserine phosphohydrolase)	serB DZC76_02705	L-phosphoserine phosphatase activity [GO:0036424];metal ion binding [GO:0046872]	L-serine biosynthetic process [GO:0006564]			unreviewed
22.2826	23.0376	22.3321	NaN	NaN	NaN	NaN	NaN	NaN	Cluster 5	21	21	21	40.2	40.2	40.2	75.859	0	65.67	197330000	372	GGDEF domain-containing response regulator	DZC76_02715	ATP binding [GO:0005524]	phosphorelay signal transduction system [GO:0000160];regulation of DNA-templated transcription [GO:0006355]			unreviewed
23.4152	23.5179	23.4207	NaN	NaN	NaN	NaN	NaN	NaN	Cluster 0	28	28	28	69	69	69	66.975	0	61.881	385270000	589	Molecular chaperone	DZC76_02720					unreviewed
23.7459	23.7615	23.427	27.15	26.45	26.73	27.17	27.27	26.92	Cluster 8	14	14	14	63.3	63.3	63.3	31.327	0	97.251	336670000	473	Phosphatidylserine decarboxylase proenzyme (EC 4.1.1.65) [Cleaved into: Phosphatidylserine decarboxylase alpha chain;Phosphatidylserine decarboxylase beta chain]	psd DZC76_02725	phosphatidylserine decarboxylase activity [GO:0004609]	phosphatidylethanolamine biosynthetic process [GO:0006646]	plasma membrane [GO:0005886]		unreviewed	108
23.1098	23.1853	22.6437	NaN	NaN	NaN	NaN	NaN	NaN	Cluster 5	12	12	12	68.6	68.6	68.6	29.76	0	74.036	316530000	608	Sulfurtransferase	DZC76_02730	thiosulfate sulfurtransferase activity [GO:0004792]				unreviewed
20.0407	20.0871	NaN	23.66	24.18	24.08	23.71	23.84	24.02	Cluster 4	9	9	9	41.1	41.1	41.1	36.418	0	11.422	19496000	85	Motility protein MotB	motB DZC76_02745			plasma membrane [GO:0005886]		unreviewed	137
23.3086	23.4545	23.1105	NaN	NaN	NaN	NaN	NaN	NaN	Cluster 5	11	11	11	56.7	56.7	56.7	20.46	0	62.369	377190000	723	Oligoribonuclease (EC 3.1.-.-)	orn DZC76_02760	3'-5'-RNA exonuclease activity [GO:0000175];nucleic acid binding [GO:0003676]		cytoplasm [GO:0005737]		unreviewed
23.5162	23.4352	23.409	NaN	NaN	NaN	NaN	NaN	NaN	Cluster 0	24	24	24	69.6	69.6	69.6	49.838	0	107.78	463940000	714	N-acetylmuramoyl-L-alanine amidase (EC 3.5.1.28)	DZC76_02780	N-acetylmuramoyl-L-alanine amidase activity [GO:0008745]	peptidoglycan catabolic process [GO:0009253]			unreviewed
21.7075	22.982	21.8061	NaN	NaN	NaN	NaN	NaN	NaN	Cluster 4	26	26	26	62.4	62.4	62.4	68.661	0	51.04	105780000	267	DNA mismatch repair protein MutL	mutL DZC76_02785	ATP binding [GO:0005524];ATP hydrolysis activity [GO:0016887];ATP-dependent DNA damage sensor activity [GO:0140664];endonuclease activity [GO:0004519];mismatched DNA binding [GO:0030983]	mismatch repair [GO:0006298]	mismatch repair complex [GO:0032300]		unreviewed
23.1056	23.4357	NaN	25.1	26.04	26.05	25.5	25.17	25.48	Cluster 5	9	9	9	96.5	96.5	96.5	9.4497	0	97.787	417830000	554	RNA-binding protein Hfq	hfq DZC76_02795	RNA binding [GO:0003723]	regulation of DNA-templated transcription [GO:0006355]			unreviewed	220
24.2793	24.1963	24.1625	21.3	NaN	NaN	23.01	22.64	NaN	Cluster 1	16	16	16	50.8	50.8	50.8	48.949	0	123.24	793070000	655	GTPase HflX (GTP-binding protein HflX)	hflX DZC76_02800	GTP binding [GO:0005525];GTPase activity [GO:0003924];metal ion binding [GO:0046872]		cytoplasm [GO:0005737]		unreviewed	156
25.5126	25.2788	25.0731	29.93	30.13	30.1	30.37	30.5	30.59	Cluster 0	26	26	26	75.5	75.5	75.5	43.021	0	323.31	1333100000	1356	Protein HflK	hflK DZC76_02805	peptidase activity [GO:0008233]	proteolysis [GO:0006508]	membrane [GO:0016020]		unreviewed	142
23.8628	23.7912	23.8817	29.7	29.77	29.85	30.15	30.34	30.26	Cluster 0	18	18	18	54.7	54.7	54.7	33.069	0	63.931	392650000	602	Protein HflC	hflC DZC76_02810	peptidase activity [GO:0008233]	proteolysis [GO:0006508]	membrane [GO:0016020]		unreviewed	115
24.1321	24.2945	24.03	22.74	23.26	22.72	NaN	22.14	NaN	Cluster 1	17	17	17	53.4	53.4	53.4	42.832	0	119.3	594220000	960	ATP phosphoribosyltransferase regulatory subunit	hisZ DZC76_02820	glycosyltransferase activity [GO:0016757]	histidine biosynthetic process [GO:0000105]	cytoplasm [GO:0005737]		unreviewed	110
26.1937	26.2981	26.1376	NaN	NaN	NaN	NaN	NaN	NaN	Cluster 2	26	26	26	67.3	67.3	67.3	46.91	0	323.31	2595600000	1802	Adenylosuccinate synthetase (AMPSase) (AdSS) (EC 6.3.4.4) (IMP--aspartate ligase)	purA DZC76_02825	adenylosuccinate synthase activity [GO:0004019];GTP binding [GO:0005525];magnesium ion binding [GO:0000287]	'de novo' AMP biosynthetic process [GO:0044208]	cytoplasm [GO:0005737]		unreviewed
24.6771	24.3915	24.3214	27.97	28.39	28.21	27.65	27.87	27.79	Cluster 8	46	46	46	64	64	64	93.273	0	141.15	875580000	1527	Ribonuclease R (RNase R) (EC 3.1.13.1)	rnr DZC76_02850	exoribonuclease II activity [GO:0008859];RNA binding [GO:0003723]	RNA metabolic process [GO:0016070]	cytosol [GO:0005829]		unreviewed	162
22.5339	22.6029	22.8292	NaN	NaN	NaN	NaN	NaN	NaN	Cluster 5	7	7	7	39.2	39.2	39.2	27.101	0	49.795	285640000	588	23S rRNA (guanosine-2'-O-)-methyltransferase RlmB (EC 2.1.1.185) (23S rRNA (guanosine2251 2'-O)-methyltransferase) (23S rRNA Gm2251 2'-O-methyltransferase)	rlmB DZC76_02855	RNA binding [GO:0003723];rRNA (guanosine-2'-O-)-methyltransferase activity [GO:0070039]		cytoplasm [GO:0005737]		unreviewed
27.8838	27.6778	27.9156	24.77	25	24.32	24.83	25.49	24.63	Cluster 2	17	17	17	89.3	89.3	89.3	16.306	0	323.31	8299400000	3208	Small ribosomal subunit protein bS6	rpsF DZC76_02860	rRNA binding [GO:0019843];structural constituent of ribosome [GO:0003735]	translation [GO:0006412]	ribonucleoprotein complex [GO:1990904];ribosome [GO:0005840]		unreviewed	158
26.5744	25.7786	26.671	25	25.23	25.07	24.22	24.86	24.29	Cluster 2	8	8	8	61.8	61.8	61.8	8.9413	0	323.31	2959700000	876	Small ribosomal subunit protein bS18	rpsR DZC76_02865	rRNA binding [GO:0019843];structural constituent of ribosome [GO:0003735]	translation [GO:0006412]	ribonucleoprotein complex [GO:1990904];ribosome [GO:0005840]		unreviewed	144
27.5513	27.6523	27.3303	26.89	27.05	26.86	26.4	26.55	26.37	Cluster 9	11	11	11	80.4	80.4	80.4	15.406	0	323.31	6817500000	1800	Large ribosomal subunit protein bL9	rplI DZC76_02875	rRNA binding [GO:0019843];structural constituent of ribosome [GO:0003735]	translation [GO:0006412]	ribonucleoprotein complex [GO:1990904];ribosome [GO:0005840]		unreviewed	185
22.7739	22.5939	21.5823	NaN	NaN	NaN	NaN	NaN	NaN	Cluster 5	22	22	22	61.6	61.6	61.6	51.518	0	57.509	238390000	415	Replicative DNA helicase (EC 3.6.4.12)	DZC76_02880	ATP binding [GO:0005524];ATP hydrolysis activity [GO:0016887];DNA binding [GO:0003677];DNA helicase activity [GO:0003678]	DNA replication, synthesis of RNA primer [GO:0006269]	primosome complex [GO:1990077]		unreviewed
28.1905	27.3953	27.6375	NaN	NaN	NaN	NaN	23.89	24.37	Cluster 2	7	7	7	65.1	65.1	65.1	15.574	0	323.31	5574400000	1327	Azurin	azu DZC76_02915	copper ion binding [GO:0005507];electron transfer activity [GO:0009055]		periplasmic space [GO:0042597]		unreviewed	161
23.1463	22.9475	23.3522	NaN	NaN	NaN	NaN	NaN	NaN	Cluster 5	6	6	6	39	39	39	21.069	0	138.99	235930000	370	Cytokinin riboside 5'-monophosphate phosphoribohydrolase (EC 3.2.2.n1)	DZC76_02925	AMP nucleosidase activity [GO:0008714]	cytokinin biosynthetic process [GO:0009691]			unreviewed
24.8886	24.8272	24.8247	NaN	NaN	NaN	NaN	NaN	NaN	Cluster 8	25	25	25	63.4	63.4	63.4	45.473	0	262.39	984720000	1120	Phosphoribosylamine--glycine ligase (EC 6.3.4.13) (GARS) (Glycinamide ribonucleotide synthetase) (Phosphoribosylglycinamide synthetase)	purD DZC76_03180	ATP binding [GO:0005524];metal ion binding [GO:0046872];phosphoribosylamine-glycine ligase activity [GO:0004637]	'de novo' IMP biosynthetic process [GO:0006189];purine nucleobase biosynthetic process [GO:0009113]			unreviewed
25.9377	25.9425	25.9285	NaN	NaN	NaN	NaN	NaN	NaN	Cluster 6	36	36	36	73.6	73.6	73.6	57.184	0	323.31	2023300000	2427	Bifunctional purine biosynthesis protein PurH [Includes: Phosphoribosylaminoimidazolecarboxamide formyltransferase (EC 2.1.2.3) (AICAR transformylase);IMP cyclohydrolase (EC 3.5.4.10) (ATIC) (IMP synthase) (Inosinicase)]	purH DZC76_03185	IMP cyclohydrolase activity [GO:0003937];phosphoribosylaminoimidazolecarboxamide formyltransferase activity [GO:0004643]	'de novo' IMP biosynthetic process [GO:0006189]			unreviewed
21.2671	21.6394	20.8368	24.99	25.24	25.03	25.72	25.6	25.94	Cluster 5	13	13	13	44.7	44.7	44.7	47.455	0	47.507	88474000	258	DUF3426 domain-containing protein	DZC76_03200					unreviewed	174
21.5651	21.6368	21.7895	NaN	NaN	NaN	NaN	NaN	NaN	Cluster 4	5	5	5	18.2	18.2	18.2	31.428	0	27.172	55987000	90	Ribosomal protein L11 methyltransferase (L11 Mtase) (EC 2.1.1.-)	prmA DZC76_03205	histone methyltransferase activity [GO:0042054];S-adenosylmethionine-dependent methyltransferase activity [GO:0008757]	methylation [GO:0032259]	cytoplasm [GO:0005737];ribosome [GO:0005840]		unreviewed
26.8687	26.8151	26.7626	20.8	22.34	20.26	NaN	22.31	NaN	Cluster 3	27	27	27	63.9	63.9	63.9	49.266	0	323.31	4817200000	3116	Biotin carboxylase (EC 6.3.4.14) (Acetyl-coenzyme A carboxylase biotin carboxylase subunit A)	accC DZC76_03210	acetyl-CoA carboxylase activity [GO:0003989];ATP binding [GO:0005524];biotin carboxylase activity [GO:0004075];metal ion binding [GO:0046872]	fatty acid biosynthetic process [GO:0006633];malonyl-CoA biosynthetic process [GO:2001295]			unreviewed	166
25.925	25.7869	26.0489	NaN	NaN	NaN	23.23	23.22	23.62	Cluster 3	11	11	11	64.1	64.1	64.1	16.255	0	323.31	2479700000	1091	Biotin carboxyl carrier protein of acetyl-CoA carboxylase	DZC76_03215	acetyl-CoA carboxylase activity [GO:0003989]	fatty acid biosynthetic process [GO:0006633]	acetyl-CoA carboxylase complex [GO:0009317]		unreviewed	157
21.9349	22.0455	NaN	26.97	26.82	26.96	27.38	27.41	27.34	Cluster 7	14	14	14	45.9	45.9	45.9	38.641	0	92.075	171580000	330	DUF2333 family protein	DZC76_03240			membrane [GO:0016020]		unreviewed	138
22.839	23.0827	22.7176	NaN	NaN	NaN	NaN	NaN	NaN	Cluster 5	26	26	26	54.6	54.6	54.6	71.362	0	135.8	204340000	404	Biosynthetic arginine decarboxylase (ADC) (EC 4.1.1.19)	speA DZC76_03255	arginine decarboxylase activity [GO:0008792];metal ion binding [GO:0046872]	arginine catabolic process [GO:0006527];spermidine biosynthetic process [GO:0008295]			unreviewed
NaN	NaN	NaN	26.01	25.72	25.67	25.77	25.62	25.6	Cluster 5	10	10	10	7.6	7.6	7.6	178.74	0.00054945	7.5247	20174000	49	Alpha-2-macroglobulin	DZC76_03270	endopeptidase inhibitor activity [GO:0004866]		extracellular space [GO:0005615];plasma membrane [GO:0005886]		unreviewed	160
22.9041	22.4717	22.8915	NaN	NaN	NaN	NaN	NaN	NaN	Cluster 5	11	11	11	90.2	90.2	90.2	9.3355	0	43.016	275030000	450	DUF465 domain-containing protein	DZC76_03385					unreviewed
25.6754	24.7075	26.3471	NaN	NaN	NaN	NaN	NaN	NaN	Cluster 6	8	8	8	79.3	79.3	79.3	10.488	0	249.27	1799800000	1002	DUF465 domain-containing protein	DZC76_03390					unreviewed
22.3855	22.0762	21.815	NaN	NaN	NaN	NaN	NaN	NaN	Cluster 4	15	15	15	50.2	50.2	50.2	48.473	0	31.847	110470000	252	DNA repair protein RadA	radA DZC76_03400	ATP binding [GO:0005524];ATP hydrolysis activity [GO:0016887];ATP-dependent DNA damage sensor activity [GO:0140664];damaged DNA binding [GO:0003684];metal ion binding [GO:0046872]	recombinational repair [GO:0000725]			unreviewed
22.2078	22.0833	22.18	NaN	NaN	NaN	NaN	NaN	NaN	Cluster 5	9	9	9	72.4	72.4	72.4	13.962	0	72.194	277090000	347	Cyclic diguanosine monophosphate-binding protein (c-di-GMP-binding protein) (Pilz domain-containing protein)	DZC76_03410	cyclic-di-GMP binding [GO:0035438]				unreviewed
25.7391	26.1051	26.1146	NaN	NaN	NaN	23.73	22.06	NaN	Cluster 6	21	21	17	65.7	65.7	58	45.298	0	323.31	2074300000	1678	Serine hydroxymethyltransferase (SHMT) (Serine methylase) (EC 2.1.2.1)	glyA DZC76_03420	glycine hydroxymethyltransferase activity [GO:0004372];methyltransferase activity [GO:0008168];pyridoxal phosphate binding [GO:0030170]	glycine biosynthetic process from serine [GO:0019264];methylation [GO:0032259];tetrahydrofolate interconversion [GO:0035999]	cytoplasm [GO:0005737]		unreviewed	186
27.0756	27.2096	27.0145	NaN	NaN	NaN	NaN	NaN	NaN	Cluster 3	39	39	39	77.6	77.6	77.6	61.435	0	323.31	4855000000	3684	Energy-dependent translational throttle protein EttA (EC 3.6.1.-) (Translational regulatory factor EttA)	ettA DZC76_03430	ATP binding [GO:0005524];ATP hydrolysis activity [GO:0016887];ribosome binding [GO:0043022];rRNA binding [GO:0019843];tRNA binding [GO:0000049]	negative regulation of translational elongation [GO:0045900];translation [GO:0006412]	cytoplasm [GO:0005737]		unreviewed
22.8455	22.7821	22.6988	NaN	NaN	NaN	NaN	NaN	NaN	Cluster 5	8	8	8	89.1	89.1	89.1	12.232	0	81.03	324200000	446	PilZ domain-containing protein	DZC76_03435	cyclic-di-GMP binding [GO:0035438]				unreviewed
21.3291	21.1582	21.3849	NaN	NaN	NaN	NaN	NaN	NaN	Cluster 7	15	15	15	26.1	26.1	26.1	86.043	0	10.696	53975000	90	DUF1631 domain-containing protein	DZC76_03440					unreviewed
19.7084	NaN	19.8766	25.75	25.73	25.71	26.62	26.68	26.73	Cluster 7	12	12	12	40.6	40.6	40.6	47.015	0	13.47	13371000	50	NAD(P)/FAD-dependent oxidoreductase	DZC76_03460	oxidoreductase activity [GO:0016491]				unreviewed	0
21.3007	21.4532	21.1588	NaN	NaN	NaN	NaN	NaN	NaN	Cluster 7	13	13	13	74.3	74.3	74.3	22.492	0	24.755	102910000	193	Dephospho-CoA kinase (EC 2.7.1.24) (Dephosphocoenzyme A kinase)	coaE DZC76_03495	ATP binding [GO:0005524];dephospho-CoA kinase activity [GO:0004140]	coenzyme A biosynthetic process [GO:0015937];phosphorylation [GO:0016310]	cytoplasm [GO:0005737]		unreviewed
20.5237	20.3855	NaN	25.75	26.34	25.74	25.78	26.06	25.73	Cluster 7	6	6	6	13.1	13.1	13.1	43.969	0.00050736	4.9867	17518000	39	Type II secretion system F family protein	DZC76_03505		protein secretion [GO:0009306]	plasma membrane [GO:0005886]		unreviewed	164
24.0992	24.106	24.2556	22.94	23.06	22.86	NaN	21.94	NaN	Cluster 1	33	33	32	72.8	72.8	72.8	62.465	0	177.23	754320000	1128	Type IV-A pilus assembly ATPase PilB	pilB DZC76_03510	ATP binding [GO:0005524];ATP hydrolysis activity [GO:0016887]	pilus assembly [GO:0009297]	cytoplasm [GO:0005737]		unreviewed	135
27.5087	27.33	27.1441	33.49	33.41	33.66	33.3	33.22	33.38	Cluster 0	12	12	12	70.6	70.6	70.6	16.578	0	323.31	5927100000	1454	Pilin	DZC76_03515		cell adhesion [GO:0007155]	membrane [GO:0016020];pilus [GO:0009289]		unreviewed	224
24.7455	24.8724	24.5612	NaN	NaN	NaN	NaN	NaN	NaN	Cluster 8	19	19	19	72.3	72.3	72.3	30.358	0	265.07	1085100000	1438	nicotinate-nucleotide diphosphorylase (carboxylating) (EC 2.4.2.19) (Quinolinate phosphoribosyltransferase [decarboxylating])	DZC76_03585	nicotinate-nucleotide diphosphorylase (carboxylating) activity [GO:0004514]	NAD biosynthetic process [GO:0009435]			unreviewed
22.2119	22.6056	22.5902	NaN	NaN	NaN	NaN	NaN	NaN	Cluster 4	26	26	26	32.1	32.1	32.1	85.107	0	88.669	133460000	371	DUF1631 domain-containing protein	DZC76_03590					unreviewed
22.3745	20.9343	NaN	27.49	27.28	27.28	27.53	27.73	27.45	Cluster 7	18	18	18	31.5	31.5	31.5	78.214	0	24.468	69716000	95	EF-hand domain-containing protein	DZC76_03635			membrane [GO:0016020]		unreviewed	140
24.1278	24.0706	23.7462	NaN	NaN	NaN	NaN	NaN	NaN	Cluster 0	26	26	26	57.5	57.5	57.5	59.736	0	155.71	666100000	859	Peptide chain release factor 3 (RF-3)	prfC DZC76_03660	GTP binding [GO:0005525];GTPase activity [GO:0003924];guanosine tetraphosphate binding [GO:0097216];translation release factor activity, codon specific [GO:0016149]	regulation of translational termination [GO:0006449]	cytoplasm [GO:0005737]		unreviewed
26.2655	26.4339	26.3278	NaN	NaN	17.52	21.16	20.53	17.38	Cluster 6	29	29	29	81.4	81.4	81.4	43.402	0	323.31	2811600000	2354	ornithine decarboxylase (EC 4.1.1.17)	DZC76_03675	carboxy-lyase activity [GO:0016831]	polyamine biosynthetic process [GO:0006596]			unreviewed	193
22.3638	22.1227	22.4999	NaN	NaN	NaN	NaN	NaN	NaN	Cluster 5	5	5	5	92.3	92.3	92.3	6.8988	0	35.871	220930000	294	Copper chaperone	DZC76_03735	metal ion binding [GO:0046872]				unreviewed
20.8549	20.7651	20.794	NaN	NaN	NaN	NaN	NaN	NaN	Cluster 7	7	7	7	46.6	46.6	46.6	23.775	0	44.662	71408000	179	TetR family transcriptional regulator	DZC76_03740	DNA binding [GO:0003677]				unreviewed
22.2728	22.7028	21.8747	NaN	NaN	NaN	NaN	NaN	NaN	Cluster 4	20	20	20	70.7	70.7	70.7	40.859	0	64.491	151870000	319	tRNA/tmRNA (uracil-C(5))-methyltransferase (EC 2.1.1.35) (tRNA (uracil(54)-C(5))-methyltransferase) (tRNA(m5U54)-methyltransferase) (RUMT) (tmRNA (uracil(341)-C(5))-methyltransferase)	trmA DZC76_03760	tRNA (uracil(54)-C5)-methyltransferase activity, S-adenosyl methionine-dependent [GO:0030697]	tRNA methylation [GO:0030488]			unreviewed
21.5683	NaN	NaN	NaN	NaN	NaN	NaN	NaN	NaN	Cluster 4	7	7	7	36.3	36.3	36.3	25.483	0	24.695	141660000	233	DUF541 domain-containing protein	DZC76_03815					unreviewed
25.0627	24.827	24.4401	NaN	NaN	NaN	NaN	NaN	NaN	Cluster 8	9	9	9	82.3	82.3	82.3	20.555	0	184.44	1021800000	860	DNA-binding response regulator	DZC76_03825	sequence-specific DNA binding [GO:0043565]	phosphorelay signal transduction system [GO:0000160]			unreviewed
25.7128	25.7159	25.4964	NaN	NaN	NaN	NaN	NaN	NaN	Cluster 6	29	29	29	71.2	71.2	71.2	52.983	0	298.67	1653000000	1785	Aspartyl/glutamyl-tRNA(Asn/Gln) amidotransferase subunit B (Asp/Glu-ADT subunit B) (EC 6.3.5.-)	gatB DZC76_03850	asparaginyl-tRNA synthase (glutamine-hydrolyzing) activity [GO:0050566];ATP binding [GO:0005524];glutaminyl-tRNA synthase (glutamine-hydrolyzing) activity [GO:0050567];transferase activity [GO:0016740]	translation [GO:0006412]			unreviewed
25.6761	25.6134	25.437	NaN	NaN	NaN	NaN	NaN	NaN	Cluster 6	29	29	29	66.5	66.5	66.5	51.624	0	323.31	1547100000	1666	Glutamyl-tRNA(Gln) amidotransferase subunit A (Glu-ADT subunit A) (EC 6.3.5.7)	gatA DZC76_03855	ATP binding [GO:0005524];glutaminyl-tRNA synthase (glutamine-hydrolyzing) activity [GO:0050567];transferase activity [GO:0016740]	translation [GO:0006412]	glutamyl-tRNA(Gln) amidotransferase complex [GO:0030956]		unreviewed
22.3729	22.4324	22.5436	NaN	NaN	NaN	NaN	NaN	NaN	Cluster 5	3	3	3	38.9	38.9	38.9	10.458	0	26.395	163380000	202	Aspartyl/glutamyl-tRNA(Asn/Gln) amidotransferase subunit C (Asp/Glu-ADT subunit C) (EC 6.3.5.-)	gatC DZC76_03860	asparaginyl-tRNA synthase (glutamine-hydrolyzing) activity [GO:0050566];ATP binding [GO:0005524];glutaminyl-tRNA synthase (glutamine-hydrolyzing) activity [GO:0050567];transferase activity [GO:0016740]	regulation of translational fidelity [GO:0006450];translation [GO:0006412]			unreviewed
26.5024	26.5367	26.5505	24.28	24.8	24.48	25.04	25.07	25.06	Cluster 2	26	26	26	74.2	74.2	74.2	37.019	0	323.31	3664900000	2594	Cell shape-determining protein MreB	mreB DZC76_03865	ATP binding [GO:0005524]	cell morphogenesis [GO:0000902];regulation of cell shape [GO:0008360]	cytoplasm [GO:0005737]		unreviewed	202
NaN	19.4922	NaN	25.85	26.49	26.19	26.22	26.23	26.45	Cluster 7	4	4	4	13.6	13.6	13.6	35.444	0.00050994	5.1028	3273700	12	Cell shape-determining protein MreC (Cell shape protein MreC)	mreC DZC76_03870		regulation of cell shape [GO:0008360]	membrane [GO:0016020]		unreviewed	183
21.6301	21.6711	21.6191	NaN	NaN	NaN	NaN	NaN	NaN	Cluster 4	7	7	7	61.5	61.5	61.5	20.926	0	16.53	103830000	208	dTTP/UTP pyrophosphatase (dTTPase/UTPase) (EC 3.6.1.9) (Nucleoside triphosphate pyrophosphatase) (Nucleotide pyrophosphatase) (Nucleotide PPase)	DZC76_03880	dTTP diphosphatase activity [GO:0036218];UTP diphosphatase activity [GO:0036221]	nucleotide metabolic process [GO:0009117]	cytoplasm [GO:0005737]		unreviewed
23.1191	22.8076	22.5163	NaN	NaN	NaN	NaN	NaN	NaN	Cluster 5	24	24	24	69.1	69.1	69.1	54.567	0	69.215	258400000	482	Ribonuclease G	DZC76_03885	metal ion binding [GO:0046872];RNA binding [GO:0003723];RNA nuclease activity [GO:0004540]	RNA processing [GO:0006396]			unreviewed
23.9633	23.8976	23.8047	NaN	NaN	NaN	NaN	NaN	NaN	Cluster 0	22	22	22	67.3	67.3	67.3	50.426	0	145.47	699460000	879	Metalloprotease TldD	tldD DZC76_03900	metallopeptidase activity [GO:0008237]	proteolysis [GO:0006508]			unreviewed
23.1712	22.9369	23.2286	NaN	NaN	NaN	NaN	NaN	NaN	Cluster 5	23	23	23	63.8	63.8	63.8	47.773	0	108.56	374960000	668	Metalloprotease PmbA	pmbA DZC76_03910	metallopeptidase activity [GO:0008237]	proteolysis [GO:0006508]			unreviewed
22.4535	22.5957	22.3107	NaN	NaN	NaN	NaN	NaN	NaN	Cluster 5	11	11	11	37.6	37.6	37.6	31.487	0	38.138	249900000	360	Magnesium and cobalt efflux protein CorC	DZC76_03930	flavin adenine dinucleotide binding [GO:0050660]				unreviewed
21.2883	21.652	21.6829	NaN	NaN	NaN	NaN	NaN	NaN	Cluster 4	20	20	20	57	57	57	50.089	0	38.083	80981000	153	tRNA-2-methylthio-N(6)-dimethylallyladenosine synthase (EC 2.8.4.3) ((Dimethylallyl)adenosine tRNA methylthiotransferase MiaB) (tRNA-i(6)A37 methylthiotransferase)	miaB DZC76_03945	4 iron, 4 sulfur cluster binding [GO:0051539];metal ion binding [GO:0046872];methylthiotransferase activity [GO:0035596]	tRNA modification [GO:0006400]	cytoplasm [GO:0005737]		unreviewed
22.6967	22.4086	NaN	24.39	24.39	24.47	24.77	24.55	24.58	Cluster 5	9	9	9	64.8	64.8	64.8	19.851	0	55.827	189710000	367	Sel1 repeat family protein	DZC76_03955					unreviewed	231
27.1196	27.0452	27.0266	19.25	19.29	NaN	21.36	21.37	NaN	Cluster 6	23	23	23	66	66	66	45.512	0	323.31	5541600000	3100	Glutamate-1-semialdehyde 2,1-aminomutase (GSA) (EC 5.4.3.8) (Glutamate-1-semialdehyde aminotransferase) (GSA-AT)	hemL DZC76_03965	glutamate-1-semialdehyde 2,1-aminomutase activity [GO:0042286];pyridoxal phosphate binding [GO:0030170];transaminase activity [GO:0008483]	protoporphyrinogen IX biosynthetic process [GO:0006782]	cytoplasm [GO:0005737]		unreviewed	1
24.8127	24.9671	24.9896	NaN	NaN	NaN	NaN	NaN	NaN	Cluster 8	14	14	14	89	89	89	21.683	0	323.31	1253300000	1010	Thiamine-phosphate synthase (TP synthase) (TPS) (EC 2.5.1.3) (Thiamine-phosphate pyrophosphorylase) (TMP pyrophosphorylase) (TMP-PPase)	thiE DZC76_03970	magnesium ion binding [GO:0000287];thiamine-phosphate diphosphorylase activity [GO:0004789]	thiamine biosynthetic process [GO:0009228];thiamine diphosphate biosynthetic process [GO:0009229]			unreviewed
26.0709	26.2182	26.1005	NaN	20.46	20.42	21.18	19.68	NaN	Cluster 6	14	14	14	60	60	60	28.181	0	323.31	2807300000	1633	Hydroxymethylpyrimidine/phosphomethylpyrimidine kinase	DZC76_03975	phosphomethylpyrimidine kinase activity [GO:0008972]	phosphorylation [GO:0016310];thiamine biosynthetic process [GO:0009228];thiamine diphosphate biosynthetic process [GO:0009229]			unreviewed	253
19.9755	20.0415	20.1693	NaN	NaN	NaN	NaN	NaN	NaN	Cluster 7	14	14	14	37	37	37	60.465	0	21.415	37769000	216	DNA alkylation response protein	DZC76_04025	acyl-CoA dehydrogenase activity [GO:0003995];flavin adenine dinucleotide binding [GO:0050660]				unreviewed
23.1626	23.3978	23.2439	NaN	NaN	NaN	NaN	NaN	NaN	Cluster 5	21	21	21	66.8	66.8	66.8	41.085	0	132.9	441860000	557	Type I-E CRISPR-associated protein Cas7/Cse4/CasC	cas7e DZC76_04065					unreviewed
20.3776	20.304	19.9725	NaN	NaN	NaN	NaN	NaN	NaN	Cluster 7	7	7	7	31.8	31.8	31.8	24.361	0	15.089	54452000	214	Type I-E CRISPR-associated protein Cas5/CasD	cas5e DZC76_04070	RNA binding [GO:0003723]	defense response to virus [GO:0051607];maintenance of CRISPR repeat elements [GO:0043571]			unreviewed
24.2772	24.404	24.3539	NaN	NaN	NaN	NaN	NaN	NaN	Cluster 8	31	31	31	83.5	83.5	83.5	55.035	0	159.17	802820000	1152	AMP nucleosidase (EC 3.2.2.4)	amn DZC76_04100	AMP nucleosidase activity [GO:0008714]	AMP salvage [GO:0044209];nucleoside metabolic process [GO:0009116]			unreviewed
23.3286	23.4079	23.1987	NaN	NaN	NaN	NaN	NaN	NaN	Cluster 5	12	12	12	55.4	55.4	55.4	36.705	0	57.217	292080000	363	NAD(P)-dependent alcohol dehydrogenase	DZC76_04120	oxidoreductase activity, acting on the CH-OH group of donors, NAD or NADP as acceptor [GO:0016616];zinc ion binding [GO:0008270]				unreviewed
21.2791	20.9474	21.4718	NaN	NaN	NaN	NaN	NaN	NaN	Cluster 7	18	18	18	55.2	55.2	55.2	48.926	0	34.175	103600000	214	RNA helicase (EC 3.6.4.13)	DZC76_04215	ATP binding [GO:0005524];hydrolase activity [GO:0016787];nucleic acid binding [GO:0003676];RNA helicase activity [GO:0003724]				unreviewed
23.6348	23.7284	24.149	NaN	NaN	NaN	NaN	NaN	NaN	Cluster 0	19	19	19	66.3	66.3	66.3	40.501	0	179	510520000	702	Alanine--glyoxylate aminotransferase family protein	DZC76_04235	transaminase activity [GO:0008483]	nitrogen compound metabolic process [GO:0006807];organic substance metabolic process [GO:0071704]			unreviewed
23.4005	23.3974	23.5898	NaN	NaN	NaN	NaN	NaN	NaN	Cluster 0	13	13	13	78.2	78.2	78.2	32.822	0	176.79	418540000	391	Acyl-CoA thioesterase II	tesB DZC76_04265	acyl-CoA hydrolase activity [GO:0047617]	acyl-CoA metabolic process [GO:0006637]			unreviewed
NaN	NaN	NaN	28.9	28.57	28.62	26.84	26.95	26.75	Cluster 8	10	10	10	14.4	14.4	14.4	113.42	0	10.006	20953000	56	Efflux pump membrane transporter	DZC76_04280	efflux transmembrane transporter activity [GO:0015562]	xenobiotic transport [GO:0042908]	plasma membrane [GO:0005886]		unreviewed	8
24.7269	24.5766	24.5151	30.2	30.11	30.03	30.05	30.31	30.06	Cluster 0	21	21	21	73.6	73.6	73.6	40.72	0	323.31	1784800000	1660	MexA family multidrug efflux RND transporter periplasmic adaptor subunit	mexA DZC76_04285	transmembrane transporter activity [GO:0022857]	response to chemical [GO:0042221]	plasma membrane [GO:0005886]		unreviewed	211
22.2171	22.1477	21.9406	NaN	NaN	NaN	NaN	NaN	NaN	Cluster 5	15	15	15	64.2	64.2	64.2	24.083	0	144.23	493990000	828	TetR family transcriptional regulator	DZC76_04290	DNA binding [GO:0003677]				unreviewed
21.7731	20.8098	21.7987	NaN	NaN	NaN	20.55	20.72	NaN	Cluster 6	22	22	22	82.8	82.8	82.8	36.85	0	323.31	4641100000	1541	Zinc-type alcohol dehydrogenase-like protein	DZC76_04300	oxidoreductase activity [GO:0016491];zinc ion binding [GO:0008270]				unreviewed	251
NaN	NaN	NaN	NaN	NaN	NaN	NaN	NaN	NaN	Cluster 3	7	7	7	99	99	99	10.687	0	323.31	1019400000	383	Antibiotic biosynthesis monooxygenase	DZC76_04305	monooxygenase activity [GO:0004497]				unreviewed
27.5795	27.161	27.5942	NaN	NaN	NaN	NaN	NaN	NaN	Cluster 3	10	10	10	73.2	73.2	73.2	17.841	0	323.31	4955800000	1999	Copper chaperone PCu(A)C	DZC76_04325					unreviewed
22.0262	22.3169	22.0915	NaN	NaN	NaN	NaN	NaN	NaN	Cluster 4	17	17	17	77.8	77.8	77.8	35.761	0	37.655	189890000	309	Adenine deaminase (ADE) (EC 3.5.4.2) (Adenine aminohydrolase) (AAH)	DZC76_04355	adenine deaminase activity [GO:0000034];zinc ion binding [GO:0008270]	adenine catabolic process [GO:0006146];hypoxanthine salvage [GO:0043103];nucleotide metabolic process [GO:0009117]			unreviewed
22.7726	22.7917	22.9638	NaN	NaN	NaN	NaN	NaN	NaN	Cluster 5	9	9	9	60.7	60.7	60.7	24.243	0	57.115	308620000	297	SDR family oxidoreductase	DZC76_04395					unreviewed
23.5015	23.6468	NaN	NaN	NaN	NaN	NaN	NaN	NaN	Cluster 0	24	24	24	62.4	62.4	62.4	53.077	0	49.216	543240000	422	methylmalonate-semialdehyde dehydrogenase (CoA acylating) (EC 1.2.1.27)	mmsA DZC76_04430	methylmalonate-semialdehyde dehydrogenase (acylating, NAD) activity [GO:0004491]	organic substance metabolic process [GO:0071704]			unreviewed
30.1933	30.0833	29.914	29.4	29.66	29.49	29.14	29.28	28.64	Cluster 9	50	50	50	81.9	81.9	81.9	56.804	0	323.31	66068000000	9468	Chaperonin GroEL (EC 5.6.1.7) (60 kDa chaperonin) (Chaperonin-60) (Cpn60)	groL groEL DZC76_04455	ATP binding [GO:0005524];ATP-dependent protein folding chaperone [GO:0140662];isomerase activity [GO:0016853];unfolded protein binding [GO:0051082]	protein refolding [GO:0042026]	cytoplasm [GO:0005737]		unreviewed	213
28.2314	28.2722	28.0759	24.83	26.54	25.66	25.29	25.44	25.32	Cluster 9	8	8	8	88.7	88.7	88.7	10.245	0	323.31	15500000000	1359	Co-chaperonin GroES (10 kDa chaperonin) (Chaperonin-10) (Cpn10)	groES groS DZC76_04460	ATP binding [GO:0005524];protein folding chaperone [GO:0044183]		cytoplasm [GO:0005737]		unreviewed	208
21.2809	20.8779	21.2106	NaN	NaN	NaN	NaN	NaN	NaN	Cluster 7	9	9	9	49.2	49.2	49.2	27.248	0	18.379	75428000	146	HugZ family protein	DZC76_04470					unreviewed
24.5048	23.9396	24.6264	NaN	NaN	NaN	NaN	NaN	NaN	Cluster 8	12	12	12	52.4	52.4	52.4	26.721	0	128.81	768010000	768	SDR family oxidoreductase	DZC76_04475					unreviewed
24.0619	24.3133	24.1096	NaN	NaN	NaN	NaN	NaN	NaN	Cluster 0	22	22	22	72	72	72	35.117	0	118.63	514810000	700	Octaprenyl-diphosphate synthase	DZC76_04485	transferase activity [GO:0016740]	isoprenoid biosynthetic process [GO:0008299]			unreviewed
27.7601	28.1209	27.529	26.89	27.19	26.81	25.85	26.69	25.88	Cluster 9	10	10	10	71.8	71.8	71.8	11.598	0	283.7	7243400000	1545	Large ribosomal subunit protein bL21	rplU DZC76_04490	rRNA binding [GO:0019843];structural constituent of ribosome [GO:0003735]	translation [GO:0006412]	cytoplasm [GO:0005737];ribonucleoprotein complex [GO:1990904];ribosome [GO:0005840]		unreviewed	179
26.4369	26.5084	26.597	23.77	24.35	24.48	NaN	NaN	NaN	Cluster 2	7	7	7	54.1	54.1	54.1	9.1785	0	176.44	3259100000	1096	Large ribosomal subunit protein bL27	rpmA DZC76_04495	structural constituent of ribosome [GO:0003735]	translation [GO:0006412]	ribonucleoprotein complex [GO:1990904];ribosome [GO:0005840]		unreviewed	221
23.8698	23.966	23.884	NaN	NaN	NaN	NaN	NaN	NaN	Cluster 0	19	19	19	52.5	52.5	52.5	44.442	0	90.446	591290000	1077	GTPase Obg (EC 3.6.5.-) (GTP-binding protein Obg)	cgtA obg DZC76_04510	GTP binding [GO:0005525];GTPase activity [GO:0003924];magnesium ion binding [GO:0000287]	ribosome biogenesis [GO:0042254]	cytoplasm [GO:0005737]		unreviewed
23.5506	23.5401	23.8241	NaN	NaN	NaN	NaN	NaN	NaN	Cluster 0	18	18	18	55.4	55.4	55.4	39.842	0	57.384	363830000	577	Glutamate 5-kinase (EC 2.7.2.11) (Gamma-glutamyl kinase) (GK)	proB DZC76_04515	ATP binding [GO:0005524];glutamate 5-kinase activity [GO:0004349];RNA binding [GO:0003723]	L-proline biosynthetic process [GO:0055129];phosphorylation [GO:0016310]	cytoplasm [GO:0005737]		unreviewed
21.6044	21.7223	NaN	22.57	NaN	NaN	23.69	23.67	23.88	Cluster 4	6	6	6	50.3	50.3	50.3	16.715	0	12.829	92715000	198	CreA family protein	DZC76_04520					unreviewed	257
24.5987	24.6146	24.1377	26.86	26.54	26.33	26.68	27	26.48	Cluster 8	28	28	28	58.3	58.3	58.3	54.492	0	241.11	1173300000	1528	Probable malate:quinone oxidoreductase (EC 1.1.5.4) (MQO) (Malate dehydrogenase [quinone])	mqo DZC76_04525	malate dehydrogenase (menaquinone) activity [GO:0052589];malate dehydrogenase (quinone) activity [GO:0008924]	tricarboxylic acid cycle [GO:0006099]			unreviewed	177
25.2491	25.2549	24.9774	29.48	29.29	29.13	29.62	29.35	29.43	Cluster 0	12	12	12	78.9	78.9	78.9	20.507	0	323.31	1205300000	819	Lipoprotein	DZC76_04535					unreviewed	188
21.992	22.2059	22.1718	NaN	NaN	NaN	NaN	NaN	NaN	Cluster 4	14	14	14	56.1	56.1	56.1	43.34	0	28.909	149070000	235	Glycerol acyltransferase	DZC76_04550	acyltransferase activity [GO:0016746]		membrane [GO:0016020]		unreviewed
24.7361	24.6813	24.6358	25.52	25.53	25.55	26.02	25.68	26.05	Cluster 8	14	14	14	69.2	69.2	69.2	29.055	0	252.48	1109300000	1123	M48 family peptidase	DZC76_04575	metal ion binding [GO:0046872];metalloendopeptidase activity [GO:0004222]	proteolysis [GO:0006508]			unreviewed	181
24.8525	24.9037	24.7096	NaN	NaN	NaN	NaN	NaN	NaN	Cluster 8	20	20	20	82.2	82.2	82.2	34.247	0	196.22	1072200000	851	2-hydroxyacid dehydrogenase	DZC76_04595	NAD binding [GO:0051287];oxidoreductase activity, acting on the CH-OH group of donors, NAD or NADP as acceptor [GO:0016616]				unreviewed
23.6628	23.6808	23.7369	NaN	NaN	NaN	NaN	NaN	NaN	Cluster 0	19	19	19	72.4	72.4	72.4	40.643	0	105.27	382580000	667	Acetyl-CoA C-acyltransferase (EC 2.3.1.16)	DZC76_04605	acetyl-CoA C-acyltransferase activity [GO:0003988]				unreviewed
23.5534	23.9455	22.9522	21.35	22.21	21.77	NaN	NaN	NaN	Cluster 1	34	34	34	73	73	73	61.049	0	323.31	3776600000	3065	Fatty acid--CoA ligase	DZC76_04610	ligase activity [GO:0016874]				unreviewed	282
22.0817	22.2802	21.221	31.32	30.87	30.75	29.37	29.35	29.26	Cluster 0	22	22	22	45.1	45.1	45.1	64.545	0	323.31	3028200000	1455	DUF1302 domain-containing protein	DZC76_04615					unreviewed	4
23.3473	23.3516	22.8596	NaN	NaN	NaN	NaN	NaN	NaN	Cluster 5	13	13	13	91.2	91.2	91.2	23.656	0	55.966	280020000	357	MBL fold metallo-hydrolase	DZC76_04645	hydrolase activity [GO:0016787]				unreviewed
23.8494	23.077	23.5707	23.14	23.43	23.53	22.85	22.65	NaN	Cluster 4	25	25	25	46.2	46.2	46.2	74.985	0	50.626	162880000	288	Phosphate acetyltransferase (EC 2.3.1.8) (Phosphotransacetylase)	DZC76_04675	phosphate acetyltransferase activity [GO:0008959]	acetyl-CoA biosynthetic process [GO:0006085]	cytoplasm [GO:0005737]		unreviewed	233
24.4737	24.3938	24.8965	NaN	NaN	NaN	NaN	NaN	NaN	Cluster 8	24	24	24	77.4	77.4	77.4	42.257	0	203.56	874910000	1242	Acetate kinase (EC 2.7.2.1) (Acetokinase)	ackA DZC76_04680	acetate kinase activity [GO:0008776];ATP binding [GO:0005524];magnesium ion binding [GO:0000287]	acetyl-CoA biosynthetic process [GO:0006085];organic acid metabolic process [GO:0006082];phosphorylation [GO:0016310]	cytoplasm [GO:0005737]		unreviewed
24.5991	24.7872	24.554	NaN	NaN	NaN	NaN	NaN	NaN	Cluster 8	11	11	11	88.2	88.2	88.2	17.5	0	132.71	1060000000	920	Glutathione peroxidase	DZC76_04700	glutathione peroxidase activity [GO:0004602]	response to oxidative stress [GO:0006979]			unreviewed
28.8287	28.7562	28.7785	25.83	26.44	25.88	26.11	25.97	25.6	Cluster 9	84	84	81	84.1	84.1	81.4	95.003	0	323.31	24049000000	9912	Chaperone protein ClpB	clpB DZC76_04710	ATP binding [GO:0005524];ATP hydrolysis activity [GO:0016887]	protein refolding [GO:0042026];response to heat [GO:0009408]	cytoplasm [GO:0005737]		unreviewed	187
21.8451	21.9857	21.6057	25.23	25.41	25.11	24.87	25.05	25.25	Cluster 5	24	24	24	58.4	58.4	58.4	63.506	0	31.611	125600000	294	Quinone-dependent D-lactate dehydrogenase (EC 1.1.5.12) (D-lactate dehydrogenase) (D-LDH)	dld DZC76_04715	D-lactate dehydrogenase (quinone) activity [GO:0102029];FAD binding [GO:0071949];quinone binding [GO:0048038]	lactate oxidation [GO:0019516];respiratory electron transport chain [GO:0022904];transmembrane transport [GO:0055085]	extrinsic component of cytoplasmic side of plasma membrane [GO:0031234]		unreviewed	260
24.0757	24.0544	23.4984	27.33	27.56	27.56	26.91	27.32	26.95	Cluster 8	26	26	26	57.8	57.8	57.8	40.776	0	123.65	557900000	677	L-lactate dehydrogenase (EC 1.1.-.-)	lldD DZC76_04720	FMN binding [GO:0010181];lactate dehydrogenase activity [GO:0004457]	lactate oxidation [GO:0019516]	plasma membrane [GO:0005886]		unreviewed	197
23.2355	22.4136	23.2334	NaN	NaN	NaN	NaN	NaN	NaN	Cluster 5	10	10	10	60.6	60.6	60.6	18.267	0	54.7	367670000	546	SsrA-binding protein (Small protein B)	smpB DZC76_04735	RNA binding [GO:0003723]	trans-translation [GO:0070929]	cytoplasm [GO:0005737]		unreviewed
22.872	22.185	21.3893	26.57	26.83	26.52	26.97	26.89	26.59	Cluster 7	6	6	6	78.5	78.5	78.5	18.843	0	31.638	153740000	239	Outer membrane protein assembly factor BamE	bamE DZC76_04755		Gram-negative-bacterium-type cell outer membrane assembly [GO:0043165];protein insertion into membrane [GO:0051205]	cell outer membrane [GO:0009279]		unreviewed	265
26.2307	25.941	26.4462	NaN	24.77	NaN	23.75	24.72	NaN	Cluster 2	12	12	12	88.1	88.1	88.1	15.211	0	323.31	3477000000	1738	Ferric uptake regulation protein	fur DZC76_04760	DNA binding [GO:0003677];DNA-binding transcription factor activity [GO:0003700];metal ion binding [GO:0046872]		cytoplasm [GO:0005737]		unreviewed	192
26.067	26.0173	26.3893	23.03	24.33	23.89	24.24	24.17	24.21	Cluster 2	13	13	13	91.5	91.5	91.5	20.819	0	323.31	4040300000	1769	Protein GrpE (HSP-70 cofactor)	grpE DZC76_04770	adenyl-nucleotide exchange factor activity [GO:0000774];protein homodimerization activity [GO:0042803];protein-folding chaperone binding [GO:0051087]	protein folding [GO:0006457]	cytoplasm [GO:0005737]		unreviewed	201
28.3244	28.2904	28.1816	26.48	26.8	26.4	26.91	27.08	26.67	Cluster 9	53	53	53	74.3	74.3	74.3	68.693	0	323.31	20542000000	7317	Chaperone protein DnaK (HSP70) (Heat shock 70 kDa protein) (Heat shock protein 70)	dnaK DZC76_04775	ATP binding [GO:0005524];ATP-dependent protein folding chaperone [GO:0140662];unfolded protein binding [GO:0051082]				unreviewed	195
25.1941	25.3817	25.3647	25.2	25.59	25.9	25.04	25.09	24.87	Cluster 2	26	26	26	66.9	66.9	66.9	40.133	0	323.31	2708900000	2588	Chaperone protein DnaJ	dnaJ DZC76_04780	ATP binding [GO:0005524];heat shock protein binding [GO:0031072];unfolded protein binding [GO:0051082];zinc ion binding [GO:0008270]	DNA replication [GO:0006260];protein folding [GO:0006457];response to heat [GO:0009408]	cytoplasm [GO:0005737]		unreviewed	236
25.8751	25.8939	25.8789	22.47	23.24	NaN	23.26	23.34	23.38	Cluster 3	17	17	17	66.3	66.3	66.3	28.234	0	323.31	3258500000	1755	4-hydroxy-tetrahydrodipicolinate reductase (HTPA reductase) (EC 1.17.1.8)	dapB DZC76_04785	4-hydroxy-tetrahydrodipicolinate reductase [GO:0008839];NAD binding [GO:0051287];NADP binding [GO:0050661];oxidoreductase activity, acting on CH or CH2 groups, NAD or NADP as acceptor [GO:0016726]	diaminopimelate biosynthetic process [GO:0019877];lysine biosynthetic process via diaminopimelate [GO:0009089]	cytoplasm [GO:0005737]		unreviewed	287
21.8198	21.6226	21.8158	NaN	NaN	NaN	NaN	NaN	NaN	Cluster 4	11	11	11	49.8	49.8	49.8	27.827	0	32.121	200770000	375	Cytosolic protein	DZC76_04790					unreviewed
25.3899	25.5268	25.2029	NaN	NaN	NaN	22.18	22.8	NaN	Cluster 6	16	16	16	53.7	53.7	53.7	41.393	0	316.61	1184400000	1242	Carbamoyl-phosphate synthase small chain (EC 6.3.5.5) (Carbamoyl-phosphate synthetase glutamine chain)	carA DZC76_04800	ATP binding [GO:0005524];carbamoyl-phosphate synthase (glutamine-hydrolyzing) activity [GO:0004088]	'de novo' pyrimidine nucleobase biosynthetic process [GO:0006207];'de novo' UMP biosynthetic process [GO:0044205];arginine biosynthetic process [GO:0006526];glutamine metabolic process [GO:0006541]			unreviewed	184
25.8631	25.8396	26.1904	18.85	20.69	20.05	22.72	22.57	19.25	Cluster 6	60	60	60	65.7	65.7	65.7	117.2	0	323.31	1399900000	1872	Carbamoyl-phosphate synthase large chain (EC 6.3.5.5) (Carbamoyl-phosphate synthetase ammonia chain)	carB DZC76_04805	ATP binding [GO:0005524];carbamoyl-phosphate synthase (glutamine-hydrolyzing) activity [GO:0004088];metal ion binding [GO:0046872]	'de novo' UMP biosynthetic process [GO:0044205];arginine biosynthetic process [GO:0006526]			unreviewed	270
24.7725	24.876	24.8006	NaN	NaN	NaN	NaN	NaN	NaN	Cluster 8	14	14	14	93.7	93.7	93.7	17.318	0	259.92	903280000	859	Transcription elongation factor GreA (Transcript cleavage factor GreA)	greA DZC76_04810	DNA binding [GO:0003677];RNA polymerase binding [GO:0070063];translation elongation factor activity [GO:0003746]	regulation of DNA-templated transcription elongation [GO:0032784]			unreviewed
23.8929	23.7684	24.1063	NaN	NaN	NaN	NaN	NaN	NaN	Cluster 0	6	6	6	68.9	68.9	68.9	11.521	0	89.367	590190000	584	Ribosome assembly RNA-binding protein YhbY	yhbY DZC76_04820	RNA binding [GO:0003723]				unreviewed
NaN	21.8278	21.5106	24.05	24.42	23.94	23.39	23.59	23.54	Cluster 4	9	9	9	65	65	65	17.141	0	16.471	151600000	173	IS200/IS605 family transposase	tnpA DZC76_14830	DNA binding [GO:0003677];transposase activity [GO:0004803]	DNA transposition [GO:0006313]			unreviewed	200
23.5775	22.9434	22.1915	27.41	27.55	27.14	27.54	27.85	27.41	Cluster 7	22	22	22	38	38	38	69.471	0	48.692	154600000	233	ATP-dependent zinc metalloprotease FtsH (EC 3.4.24.-)	hflB ftsH DZC76_04840	ATP binding [GO:0005524];ATP hydrolysis activity [GO:0016887];ATP-dependent peptidase activity [GO:0004176];metalloendopeptidase activity [GO:0004222];zinc ion binding [GO:0008270]	protein catabolic process [GO:0030163];proteolysis [GO:0006508]	plasma membrane [GO:0005886]		unreviewed	238
21.0392	21.2025	22.0504	NaN	NaN	NaN	NaN	NaN	NaN	Cluster 4	16	16	16	71	71	71	30.139	0	34.483	121790000	289	Dihydropteroate synthase (DHPS) (EC 2.5.1.15) (Dihydropteroate pyrophosphorylase)	folP DZC76_04845	dihydropteroate synthase activity [GO:0004156];metal ion binding [GO:0046872]	folic acid biosynthetic process [GO:0046656];tetrahydrofolate biosynthetic process [GO:0046654]			unreviewed
23.5105	23.6527	23.6001	NaN	NaN	NaN	NaN	NaN	NaN	Cluster 0	20	20	20	51.5	51.5	51.5	47.868	0	68.671	471330000	880	Phosphoglucosamine mutase (EC 5.4.2.10)	glmM DZC76_04850	magnesium ion binding [GO:0000287];phosphoglucosamine mutase activity [GO:0008966]	carbohydrate metabolic process [GO:0005975]			unreviewed
23.0885	23.1301	22.792	NaN	NaN	NaN	NaN	NaN	NaN	Cluster 5	6	6	6	41.4	41.4	41.4	17.17	0	12.231	327760000	317	Ribosome maturation factor RimP	rimP DZC76_04875		ribosomal small subunit biogenesis [GO:0042274]	cytoplasm [GO:0005737]		unreviewed
26.5624	26.7015	26.467	22.93	22.92	NaN	23.43	22.26	22.14	Cluster 3	30	30	30	57.2	57.2	57.2	54.506	0	323.31	3555400000	2378	Transcription termination/antitermination protein NusA	nusA DZC76_04880	DNA-binding transcription factor activity [GO:0003700];nucleotide binding [GO:0000166];RNA binding [GO:0003723]	DNA-templated transcription termination [GO:0006353];transcription antitermination [GO:0031564]	cytoplasm [GO:0005737]		unreviewed	198
27.3692	27.2746	27.1961	25.46	26.25	25.67	24.91	25.41	24.95	Cluster 2	59	59	59	74.5	74.5	74.5	89.955	0	323.31	4748200000	4665	Translation initiation factor IF-2	infB DZC76_04885	GTP binding [GO:0005525];GTPase activity [GO:0003924];translation initiation factor activity [GO:0003743]		cytoplasm [GO:0005737]		unreviewed	269
22.903	22.8141	22.9341	NaN	NaN	NaN	NaN	NaN	NaN	Cluster 5	8	8	8	69.2	69.2	69.2	14.596	0	81.091	325460000	338	Ribosome-binding factor A	rbfA DZC76_04890		maturation of SSU-rRNA [GO:0030490]	cytoplasm [GO:0005737]		unreviewed
22.0205	22.4145	21.9442	NaN	NaN	NaN	NaN	NaN	NaN	Cluster 4	11	11	11	43.5	43.5	43.5	33.51	0	40.852	154810000	274	tRNA pseudouridine synthase B (EC 5.4.99.25) (tRNA pseudouridine(55) synthase) (Psi55 synthase) (tRNA pseudouridylate synthase) (tRNA-uridine isomerase)	truB DZC76_04895	RNA binding [GO:0003723];tRNA pseudouridine synthase activity [GO:0106029]	tRNA pseudouridine synthesis [GO:0031119]			unreviewed
26.7609	NaN	26.3632	23.85	23.85	NaN	24.12	NaN	23.6	Cluster 2	8	8	8	64	64	64	10.031	0	258.65	3087100000	970	Small ribosomal subunit protein uS15	rpsO DZC76_04900	rRNA binding [GO:0019843];structural constituent of ribosome [GO:0003735]	translation [GO:0006412]	cytoplasm [GO:0005737];ribonucleoprotein complex [GO:1990904];ribosome [GO:0005840]		unreviewed	241
27.5541	27.6174	27.2323	25.57	25.95	25.86	25.41	25.45	25.61	Cluster 2	43	43	43	70.9	70.9	70.9	75.333	0	323.31	5859800000	3541	Polyribonucleotide nucleotidyltransferase (EC 2.7.7.8) (Polynucleotide phosphorylase) (PNPase)	pnp DZC76_04905	magnesium ion binding [GO:0000287];polyribonucleotide nucleotidyltransferase activity [GO:0004654];RNA binding [GO:0003723]	mRNA catabolic process [GO:0006402];RNA processing [GO:0006396]	cytoplasm [GO:0005737]		unreviewed	292
21.6988	22.397	22.4049	NaN	NaN	NaN	NaN	NaN	NaN	Cluster 1	31	31	31	59.7	59.7	59.7	71.714	0	180.15	1131900000	1287	Acetyl-coenzyme A synthetase (AcCoA synthetase) (Acs) (EC 6.2.1.1) (Acetate--CoA ligase) (Acyl-activating enzyme)	acs acsA DZC76_04940	acetate-CoA ligase activity [GO:0003987];AMP binding [GO:0016208];ATP binding [GO:0005524];metal ion binding [GO:0046872]	acetyl-CoA biosynthetic process from acetate [GO:0019427]			unreviewed
22.3198	22.2937	22.2148	NaN	NaN	NaN	NaN	NaN	NaN	Cluster 4	18	18	18	39.9	39.9	39.9	61.912	0	47.531	129760000	334	Glucose-6-phosphate isomerase (GPI) (EC 5.3.1.9) (Phosphoglucose isomerase) (PGI) (Phosphohexose isomerase) (PHI)	pgi DZC76_04945	carbohydrate derivative binding [GO:0097367];glucose-6-phosphate isomerase activity [GO:0004347]	carbohydrate derivative metabolic process [GO:1901135];gluconeogenesis [GO:0006094];glycolytic process [GO:0006096]	cytoplasm [GO:0005737]		unreviewed
23.3793	23.6055	23.8586	NaN	NaN	NaN	NaN	NaN	NaN	Cluster 0	15	15	15	83.9	83.9	83.9	31.091	0	83.066	428770000	516	Pantothenate synthetase (PS) (EC 6.3.2.1) (Pantoate--beta-alanine ligase) (Pantoate-activating enzyme)	panC DZC76_04950	ATP binding [GO:0005524];pantoate-beta-alanine ligase activity [GO:0004592]	pantothenate biosynthetic process [GO:0015940]	cytoplasm [GO:0005737]		unreviewed
23.3148	22.7872	22.9027	NaN	NaN	NaN	23.44	23.45	23.31	Cluster 4	7	7	7	48.1	48.1	48.1	27.975	0	36.837	208620000	264	3-methyl-2-oxobutanoate hydroxymethyltransferase (EC 2.1.2.11) (Ketopantoate hydroxymethyltransferase) (KPHMT)	panB DZC76_04955	3-methyl-2-oxobutanoate hydroxymethyltransferase activity [GO:0003864];metal ion binding [GO:0046872];methyltransferase activity [GO:0008168]	methylation [GO:0032259];pantothenate biosynthetic process [GO:0015940]	cytoplasm [GO:0005737]		unreviewed	206
23.2877	23.2549	23.2575	22.08	22.25	NaN	NaN	21.93	NaN	Cluster 1	22	22	22	45.7	45.7	45.7	53.363	0	81.547	299670000	638	Poly(A) polymerase I (PAP I) (EC 2.7.7.19)	pcnB DZC76_04965	ATP binding [GO:0005524];poly(A) RNA polymerase activity [GO:1990817];RNA binding [GO:0003723]	mRNA polyadenylation [GO:0006378]			unreviewed	294
23.9593	24.0282	24.3609	NaN	NaN	NaN	NaN	NaN	NaN	Cluster 1	23	23	23	60.4	60.4	60.4	52.446	0	116.89	656890000	1228	Sigma-54-dependent Fis family transcriptional regulator	DZC76_04970	ATP binding [GO:0005524];ATP hydrolysis activity [GO:0016887];DNA binding [GO:0003677]	phosphorelay signal transduction system [GO:0000160];regulation of DNA-templated transcription [GO:0006355]			unreviewed
25.4882	25.3648	25.456	NaN	NaN	NaN	NaN	NaN	NaN	Cluster 6	13	13	13	66.9	66.9	66.9	17.237	0	294.12	1663000000	1395	RNA polymerase-binding transcription factor DksA	dksA DZC76_04990	zinc ion binding [GO:0008270]	regulation of gene expression [GO:0010468]	cytoplasm [GO:0005737]		unreviewed
21.8148	22.2034	22.1675	NaN	NaN	NaN	NaN	NaN	NaN	Cluster 4	13	13	13	48.9	48.9	48.9	43.14	0	34.318	149350000	292	Aminotransferase (EC 2.6.1.-)	DZC76_04995	pyridoxal phosphate binding [GO:0030170];transaminase activity [GO:0008483]	biosynthetic process [GO:0009058]			unreviewed
24.0366	24.1139	24.0071	NaN	NaN	NaN	NaN	NaN	NaN	Cluster 1	19	19	19	81.1	81.1	81.1	29.806	0	151.5	741640000	922	cAMP-binding protein	DZC76_05045					unreviewed
25.3277	25.5829	25.5945	NaN	NaN	NaN	NaN	NaN	NaN	Cluster 6	32	32	32	69.2	69.2	69.2	58.115	0	323.31	1478500000	2035	Aminoglycoside phosphotransferase domain-containing protein	DZC76_05060					unreviewed
20.1406	20.2261	19.8823	NaN	NaN	NaN	NaN	NaN	NaN	Cluster 7	2	2	2	24.8	24.8	24.8	12.339	0.00055218	7.6967	25059000	64	YqcC family protein	DZC76_05075					unreviewed
22.9863	23.1832	23.2003	NaN	NaN	NaN	NaN	NaN	NaN	Cluster 5	10	10	10	63.9	63.9	63.9	16.137	0	176.26	364000000	642	DUF4124 domain-containing protein	DZC76_05080					unreviewed
24.8828	24.7224	23.8026	23.18	23.5	23.34	NaN	NaN	NaN	Cluster 1	10	10	10	78.5	78.5	78.5	17.79	0	253.69	980100000	921	Acetolactate synthase small subunit (AHAS) (ALS) (EC 2.2.1.6) (Acetohydroxy-acid synthase small subunit)	DZC76_05090	acetolactate synthase activity [GO:0003984];acetolactate synthase regulator activity [GO:1990610]	isoleucine biosynthetic process [GO:0009097];valine biosynthetic process [GO:0009099]	cytoplasm [GO:0005737]		unreviewed	222
27.4207	27.2815	27.2182	26.08	26.9	26.55	25.79	25.61	25.49	Cluster 9	22	22	22	67.2	67.2	67.2	36.252	0	323.31	5001500000	2842	Ketol-acid reductoisomerase (NADP(+)) (KARI) (EC 1.1.1.86) (Acetohydroxy-acid isomeroreductase) (AHIR) (Alpha-keto-beta-hydroxylacyl reductoisomerase)	ilvC DZC76_05115	isomerase activity [GO:0016853];ketol-acid reductoisomerase activity [GO:0004455];magnesium ion binding [GO:0000287];NADP binding [GO:0050661]	isoleucine biosynthetic process [GO:0009097];valine biosynthetic process [GO:0009099]			unreviewed	209
NaN	23.359	NaN	26.27	26.15	26.05	26.47	26.54	26.33	Cluster 5	9	9	9	14.7	14.7	14.7	83.061	0.00056085	8.1453	161620000	55	MCE family protein	DZC76_05175			membrane [GO:0016020]		unreviewed	226
22.2281	22.4871	22.1477	NaN	NaN	NaN	NaN	NaN	NaN	Cluster 7	27	27	27	36.6	36.6	36.6	105.83	0	41.556	67767000	215	Chromosome partitioning protein ParA	DZC76_05180					unreviewed
23.7723	23.7432	24.02	NaN	NaN	NaN	NaN	NaN	NaN	Cluster 0	17	17	17	62.7	62.7	62.7	40.951	0	58.578	437490000	636	Carboxynorspermidine/carboxyspermidine decarboxylase (CANS DC/CAS DC) (CANSDC/CASDC) (EC 4.1.1.96)	DZC76_05195	carboxy-lyase activity [GO:0016831]	nor-spermidine biosynthetic process [GO:0045312];spermidine biosynthetic process [GO:0008295]	cytoplasm [GO:0005737]		unreviewed
25.7493	25.938	25.751	NaN	NaN	NaN	NaN	NaN	NaN	Cluster 6	23	23	23	85.4	85.4	85.4	45.252	0	323.31	1630300000	1509	Saccharopine dehydrogenase family protein	DZC76_05200	oxidoreductase activity [GO:0016491]				unreviewed
20.4468	20.4469	20.9009	NaN	NaN	NaN	NaN	NaN	NaN	Cluster 7	10	10	10	52.5	52.5	52.5	29.224	0	17.746	55304000	178	Energy transducer TonB	DZC76_05215					unreviewed
20.4409	20.6352	20.8497	NaN	NaN	NaN	NaN	NaN	NaN	Cluster 7	5	5	5	56.2	56.2	56.2	12.166	0	11.283	38504000	107	Peptidyl-prolyl cis-trans isomerase (EC 5.2.1.8)	DZC76_05255	peptidyl-prolyl cis-trans isomerase activity [GO:0003755]	protein folding [GO:0006457]			unreviewed
23.2207	22.6504	22.514	22.66	22.15	22.07	22.18	23.34	NaN	Cluster 4	21	21	21	67.4	67.4	67.4	53.681	0	82.692	244860000	467	ATP-dependent RNA helicase RhlB (EC 3.6.4.13)	rhlB DZC76_05300	ATP binding [GO:0005524];ATP hydrolysis activity [GO:0016887];RNA binding [GO:0003723];RNA helicase activity [GO:0003724]	RNA catabolic process [GO:0006401]	cytoplasm [GO:0005737]		unreviewed	248
NaN	NaN	NaN	NaN	NaN	NaN	NaN	NaN	NaN	Cluster 7	20	20	20	45.7	45.7	45.7	68.071	0	35.346	131890000	305	Acyl-CoA synthetase	DZC76_05320					unreviewed
NaN	21.7214	21.7844	NaN	NaN	NaN	NaN	NaN	NaN	Cluster 4	12	12	12	68.5	68.5	68.5	24.207	0	27.077	142140000	257	Alpha/beta hydrolase	DZC76_05325	hydrolase activity [GO:0016787]				unreviewed
24.9428	25.2296	24.9157	NaN	NaN	NaN	NaN	NaN	NaN	Cluster 6	23	23	23	64.9	64.9	64.9	36.815	0	323.31	2872200000	1789	Amino acid ABC transporter substrate-binding protein	DZC76_05330			cellular anatomical entity [GO:0110165]		unreviewed
NaN	NaN	NaN	23.14	23.12	23.32	22.87	22.52	NaN	Cluster 4	10	10	10	45.5	45.5	45.5	28.667	0	25.93	120870000	279	Amino acid ABC transporter ATP-binding protein	DZC76_05345	ABC-type amino acid transporter activity [GO:0015424];ATP binding [GO:0005524];ATP hydrolysis activity [GO:0016887]		plasma membrane [GO:0005886]		unreviewed	210
22.9867	22.6535	23.0807	NaN	NaN	NaN	NaN	NaN	NaN	Cluster 5	12	12	12	61.1	61.1	61.1	34.011	0	36.11	331040000	533	Glutathione S-transferase family protein	DZC76_05365	transferase activity [GO:0016740]				unreviewed
22.6229	22.9505	22.691	NaN	NaN	NaN	NaN	NaN	NaN	Cluster 5	20	20	20	66.3	66.3	66.3	37.726	0	72.974	258510000	510	Nucleoid-associated protein DZC76_05400	DZC76_05400			cytoplasm [GO:0005737];nucleoid [GO:0009295]		unreviewed
22.6981	22.6227	22.6238	NaN	NaN	NaN	NaN	NaN	NaN	Cluster 5	12	12	12	73.9	73.9	73.9	22.328	0	34.202	166310000	237	N-acetyltransferase	DZC76_05440	acyltransferase activity, transferring groups other than amino-acyl groups [GO:0016747]				unreviewed
24.3451	24.0924	24.2185	21.41	20.58	NaN	23.6	22.78	NaN	Cluster 1	17	17	17	66.1	66.1	66.1	35.74	0	194.3	825530000	788	NAD(P)-dependent alcohol dehydrogenase	DZC76_05495	oxidoreductase activity [GO:0016491]				unreviewed	214
26.0483	26.0837	25.7028	NaN	NaN	NaN	NaN	NaN	NaN	Cluster 6	34	34	34	63.7	63.7	63.7	61.351	0	323.31	1822800000	1970	2-isopropylmalate synthase (EC 2.3.3.13) (Alpha-IPM synthase) (Alpha-isopropylmalate synthase)	leuA DZC76_05545	2-isopropylmalate synthase activity [GO:0003852];acetyl-CoA C-acetyltransferase activity [GO:0003985];magnesium ion binding [GO:0000287]	leucine biosynthetic process [GO:0009098]	cytoplasm [GO:0005737]		unreviewed
22.0291	22.308	21.9931	24.62	24.68	24.76	25.1	25.7	25.51	Cluster 5	8	8	8	43	43	43	25.214	0	23.446	171210000	271	Glutathione S-transferase	DZC76_05550	transferase activity [GO:0016740]				unreviewed	258
20.895	20.9107	NaN	27.13	27.24	27.05	27.34	27.65	27.17	Cluster 7	9	9	9	27.1	27.1	27.1	47.101	0.00054025	7.0151	23703000	45	Mechanosensitive ion channel family protein	DZC76_05555	mechanosensitive monoatomic ion channel activity [GO:0008381]	cellular response to osmotic stress [GO:0071470]	membrane [GO:0016020]		unreviewed	240
21.393	21.6994	21.7794	22.65	NaN	NaN	23.04	22.6	NaN	Cluster 4	10	10	10	47.8	47.8	47.8	29.676	0	39.813	121730000	294	M23 family peptidase	DZC76_05560					unreviewed	212
26.8769	26.7566	26.9431	25.43	25.72	25.89	25.69	25.46	25.03	Cluster 2	36	36	36	76.9	76.9	76.9	51.609	0	323.31	4880700000	3755	Inosine-5'-monophosphate dehydrogenase (IMP dehydrogenase) (IMPD) (IMPDH) (EC 1.1.1.205)	guaB DZC76_05595	IMP dehydrogenase activity [GO:0003938];metal ion binding [GO:0046872];nucleotide binding [GO:0000166]	GMP biosynthetic process [GO:0006177]			unreviewed	215
26.2167	26.1808	26.3754	NaN	NaN	NaN	22.71	22.3	NaN	Cluster 3	36	36	36	77.1	77.1	77.1	57.859	0	323.31	2482700000	2336	GMP synthase [glutamine-hydrolyzing] (EC 6.3.5.2) (GMP synthetase) (Glutamine amidotransferase)	guaA DZC76_05600	ATP binding [GO:0005524];GMP synthase activity [GO:0003921]	glutamine metabolic process [GO:0006541]			unreviewed	259
25.013	24.9693	25.687	NaN	18.02	NaN	22.32	21.11	19.18	Cluster 6	62	62	62	63.6	63.6	63.6	140.44	0	292.28	1000000000	1576	Phosphoribosylformylglycinamidine synthase (FGAM synthase) (FGAMS) (EC 6.3.5.3) (Formylglycinamide ribonucleotide amidotransferase) (FGAR amidotransferase) (FGAR-AT)	purL DZC76_05620	ATP binding [GO:0005524];metal ion binding [GO:0046872];phosphoribosylformylglycinamidine synthase activity [GO:0004642]	'de novo' IMP biosynthetic process [GO:0006189];glutamine metabolic process [GO:0006541]	cytoplasm [GO:0005737]		unreviewed	242
22.907	22.649	22.1953	NaN	NaN	NaN	NaN	NaN	NaN	Cluster 5	10	10	10	80.6	80.6	80.6	18.781	0	24.782	194870000	183	Gamma carbonic anhydrase family protein	DZC76_05650					unreviewed
24.7541	24.9004	24.9855	NaN	NaN	NaN	NaN	NaN	NaN	Cluster 8	23	23	23	67.9	67.9	67.9	42.311	0	140.67	1122000000	1420	Formate-dependent phosphoribosylglycinamide formyltransferase (EC 6.3.1.21) (5'-phosphoribosylglycinamide transformylase 2) (Formate-dependent GAR transformylase) (GAR transformylase 2) (GART 2) (Non-folate glycinamide ribonucleotide transformylase) (Phosphoribosylglycinamide formyltransferase 2)	purT DZC76_05660	ATP binding [GO:0005524];ligase activity [GO:0016874];magnesium ion binding [GO:0000287];phosphoribosylglycinamide formyltransferase 2 activity [GO:0043815];phosphoribosylglycinamide formyltransferase activity [GO:0004644]	'de novo' IMP biosynthetic process [GO:0006189]			unreviewed
24.7623	24.6171	24.7785	NaN	NaN	NaN	NaN	NaN	NaN	Cluster 8	28	28	28	64.3	64.3	64.3	49.324	0	237.23	1050500000	1377	Signal recognition particle protein (EC 3.6.5.4) (Fifty-four homolog)	ffh DZC76_05680	7S RNA binding [GO:0008312];ATP hydrolysis activity [GO:0016887];GTP binding [GO:0005525];GTPase activity [GO:0003924]	SRP-dependent cotranslational protein targeting to membrane [GO:0006614]	signal recognition particle [GO:0048500]		unreviewed
27.0334	26.936	27.0798	26.16	26.52	26.57	25.83	25.67	25.66	Cluster 9	5	5	5	57.8	57.8	57.8	9.1444	0	323.31	4701900000	1208	Small ribosomal subunit protein bS16	rpsP DZC76_05685	structural constituent of ribosome [GO:0003735]	translation [GO:0006412]	cytoplasm [GO:0005737];ribonucleoprotein complex [GO:1990904];ribosome [GO:0005840]		unreviewed	219
22.269	NaN	NaN	NaN	NaN	NaN	NaN	NaN	NaN	Cluster 5	6	6	6	42.1	42.1	42.1	19.874	0	28.114	161610000	158	Ribosome maturation factor RimM	rimM DZC76_05690	ribosome binding [GO:0043022]	ribosomal small subunit biogenesis [GO:0042274];rRNA processing [GO:0006364]	cytoplasm [GO:0005737];ribosome [GO:0005840]		unreviewed
22.8519	22.9223	23.0002	NaN	NaN	NaN	NaN	NaN	NaN	Cluster 5	12	12	12	37.7	37.7	37.7	27.825	0.00051787	5.7603	221360000	96	tRNA (guanine-N(1)-)-methyltransferase (EC 2.1.1.228) (M1G-methyltransferase) (tRNA [GM37] methyltransferase)	trmD DZC76_05695	tRNA (guanine(37)-N1)-methyltransferase activity [GO:0052906]	tRNA methylation [GO:0030488]	cytoplasm [GO:0005737]		unreviewed
27.3564	27.1192	27.0077	26.94	27.78	27.32	26.19	26.74	25.77	Cluster 9	8	8	8	56.9	56.9	56.9	13.04	0	257.51	6009600000	1602	Large ribosomal subunit protein bL19	rplS DZC76_05700	structural constituent of ribosome [GO:0003735]	translation [GO:0006412]	cytosol [GO:0005829];ribonucleoprotein complex [GO:1990904];ribosome [GO:0005840]		unreviewed	218
19.9298	19.8402	20.306	NaN	NaN	NaN	NaN	NaN	NaN	Cluster 7	11	11	11	38.3	38.3	38.3	33.598	0	20.87	27380000	154	Tyrosine recombinase XerD	xerD DZC76_05710	DNA binding [GO:0003677];tyrosine-based site-specific recombinase activity [GO:0009037]	cell division [GO:0051301];chromosome segregation [GO:0007059];DNA transposition [GO:0006313]	cytoplasm [GO:0005737]		unreviewed
24.8754	24.8641	25.194	NaN	NaN	NaN	NaN	NaN	NaN	Cluster 8	14	14	14	73.9	73.9	73.9	25.945	0	323.31	982670000	1329	Thiol:disulfide interchange protein	dsbC DZC76_05715	isomerase activity [GO:0016853]		periplasmic space [GO:0042597]		unreviewed
25.595	25.5624	25.6905	NaN	NaN	NaN	NaN	NaN	NaN	Cluster 6	22	22	22	57.8	57.8	57.8	46.383	0	316.93	1467600000	1803	Homoserine dehydrogenase (EC 1.1.1.3)	DZC76_05720	homoserine dehydrogenase activity [GO:0004412];NADP binding [GO:0050661]	isoleucine biosynthetic process [GO:0009097];methionine biosynthetic process [GO:0009086];threonine biosynthetic process [GO:0009088]			unreviewed
25.7944	25.9213	25.8738	19.3	20.35	NaN	22.8	21.37	NaN	Cluster 6	30	30	30	82.5	82.5	82.5	51.685	0	323.31	1723000000	1708	Threonine synthase (EC 4.2.3.1)	DZC76_05725	pyridoxal phosphate binding [GO:0030170];threonine synthase activity [GO:0004795]	threonine biosynthetic process [GO:0009088]			unreviewed	216
NaN	NaN	NaN	NaN	NaN	NaN	NaN	NaN	NaN	Cluster 6	10	10	10	55.2	55.2	55.2	21.448	0	170.52	616580000	499	GNAT family N-acetyltransferase	DZC76_05730	acyltransferase activity, transferring groups other than amino-acyl groups [GO:0016747]				unreviewed
NaN	NaN	20.716	NaN	NaN	NaN	NaN	NaN	NaN	Cluster 2	19	19	19	88.8	88.8	88.8	27.671	0	323.31	2557600000	1244	Pyrroloquinoline quinone biosynthesis protein PqqC	DZC76_05735					unreviewed
NaN	NaN	NaN	NaN	NaN	NaN	NaN	NaN	NaN	Cluster 6	26	26	25	72.5	72.5	70.8	45.054	0	323.31	892140000	1060	Aminotransferase class I/II-fold pyridoxal phosphate-dependent enzyme	DZC76_05745	pyridoxal phosphate binding [GO:0030170];transaminase activity [GO:0008483]	transsulfuration [GO:0019346]			unreviewed
21.7042	21.6087	21.3444	NaN	NaN	NaN	NaN	NaN	NaN	Cluster 4	5	5	5	35.8	35.8	35.8	20.634	0	14.408	104910000	119	YaeQ family protein	DZC76_05775					unreviewed
NaN	21.0711	22.0327	23.38	23.71	23.58	26.3	26.01	26.02	Cluster 5	7	7	7	42.3	42.3	42.3	25.24	0	16.981	113210000	250	Tellurite resistance TerB family protein	DZC76_05785			membrane [GO:0016020]		unreviewed	5
NaN	NaN	NaN	24.93	24.73	25.09	24.79	24.81	25.02	Cluster 5	20	20	20	53.3	53.3	53.3	59.628	0	22.783	80049000	243	Choline dehydrogenase	DZC76_05795	flavin adenine dinucleotide binding [GO:0050660];oxidoreductase activity, acting on CH-OH group of donors [GO:0016614]				unreviewed	225
25.9863	26.0659	25.9771	NaN	NaN	NaN	NaN	NaN	NaN	Cluster 6	43	43	43	88.4	88.4	88.4	57.048	0	323.31	2255600000	2394	Lysine--tRNA ligase (EC 6.1.1.6) (Lysyl-tRNA synthetase) (LysRS)	lysS DZC76_05810	ATP binding [GO:0005524];lysine-tRNA ligase activity [GO:0004824];magnesium ion binding [GO:0000287];nucleic acid binding [GO:0003676]	lysyl-tRNA aminoacylation [GO:0006430]	cytoplasm [GO:0005737]		unreviewed
21.4093	21.6179	21.2696	22.84	24.03	23.18	NaN	23.56	NaN	Cluster 4	13	13	13	36.6	36.6	36.6	48.061	0	25.883	118930000	198	Flavohemoglobin expression-modulating QEGLA motif protein	DZC76_05825	hydrolase activity [GO:0016787]				unreviewed	268
24.6339	24.7708	24.4319	23.89	23.94	23.91	23.74	23.52	23.25	Cluster 1	43	43	43	57.3	57.3	57.3	97.342	0	261.61	796950000	1317	Phosphoenolpyruvate carboxylase (PEPC) (PEPCase) (EC 4.1.1.31)	ppc DZC76_05860	magnesium ion binding [GO:0000287];phosphoenolpyruvate carboxylase activity [GO:0008964]	carbon fixation [GO:0015977];oxaloacetate metabolic process [GO:0006107];tricarboxylic acid cycle [GO:0006099]			unreviewed	223
27.3743	27.5712	27.268	NaN	21.78	21.83	22.57	22.12	NaN	Cluster 3	21	21	21	82.8	82.8	82.8	23.244	0	323.31	7230600000	3174	Adenylate kinase (AK) (EC 2.7.4.3) (ATP-AMP transphosphorylase) (ATP:AMP phosphotransferase) (Adenylate monophosphate kinase)	adk DZC76_05865	adenylate kinase activity [GO:0004017];ATP binding [GO:0005524]	AMP salvage [GO:0044209];phosphorylation [GO:0016310]	cytoplasm [GO:0005737]		unreviewed	305
20.7677	20.3043	20.7107	NaN	NaN	NaN	NaN	NaN	NaN	Cluster 7	9	9	9	54.5	54.5	54.5	28.245	0	17	60834000	141	5'-nucleotidase	DZC76_05870			cell outer membrane [GO:0009279]		unreviewed
21.7257	21.3104	21.2081	NaN	NaN	NaN	NaN	NaN	NaN	Cluster 4	7	7	7	47.1	47.1	47.1	23.996	0	16.879	98115000	230	tRNA threonylcarbamoyladenosine biosynthesis protein TsaB (t(6)A37 threonylcarbamoyladenosine biosynthesis protein TsaB)	tsaB DZC76_05875	transferase activity [GO:0016740]	tRNA threonylcarbamoyladenosine modification [GO:0002949]			unreviewed
NaN	NaN	NaN	27.82	28.33	27.91	28.68	29.34	29.06	Cluster 8	17	17	17	48.5	48.5	48.5	40.292	0	37.72	73406000	128	Efflux RND transporter periplasmic adaptor subunit	DZC76_05910	transmembrane transporter activity [GO:0022857]	response to chemical [GO:0042221]	plasma membrane [GO:0005886]		unreviewed	247
21.2866	20.9431	20.9551	26.78	27.21	26.83	25.52	25.6	25.22	Cluster 7	6	6	6	44.2	44.2	44.2	18.048	0	25.319	75167000	183	Bacterioferritin (EC 1.16.3.1)	bfr DZC76_05920	ferric iron binding [GO:0008199];ferroxidase activity [GO:0004322]	intracellular iron ion homeostasis [GO:0006879];iron ion transport [GO:0006826]			unreviewed	9
20.6641	20.9659	20.5294	NaN	NaN	NaN	NaN	NaN	NaN	Cluster 7	10	10	10	57.5	57.5	57.5	27.253	0	22.049	53185000	132	DeoR family transcriptional regulator	DZC76_05930	DNA binding [GO:0003677];DNA-binding transcription factor activity [GO:0003700]				unreviewed
21.7717	21.8367	21.6492	NaN	NaN	NaN	NaN	NaN	NaN	Cluster 4	21	21	21	54.5	54.5	54.5	54.206	0	50.05	150010000	423	Glycerol kinase (EC 2.7.1.30) (ATP:glycerol 3-phosphotransferase) (Glycerokinase) (GK)	glpK DZC76_05940	ATP binding [GO:0005524];glycerol kinase activity [GO:0004370]	glycerol catabolic process [GO:0019563];glycerol-3-phosphate metabolic process [GO:0006072];phosphorylation [GO:0016310]			unreviewed
22.4108	22.6278	22.4676	NaN	NaN	NaN	NaN	NaN	NaN	Cluster 5	9	9	9	50	50	50	29.127	0	203.41	587240000	333	PhzF family phenazine biosynthesis protein	DZC76_05945	catalytic activity [GO:0003824]	biosynthetic process [GO:0009058]			unreviewed
24.1598	24.2105	23.9781	NaN	NaN	NaN	NaN	NaN	NaN	Cluster 1	16	16	16	69.6	69.6	69.6	34.156	0	125.49	687660000	788	Ornithine carbamoyltransferase (OTCase) (EC 2.1.3.3)	argF DZC76_05955	amino acid binding [GO:0016597];ornithine carbamoyltransferase activity [GO:0004585]		cytoplasm [GO:0005737]		unreviewed
24.5166	24.9206	24.7409	NaN	NaN	NaN	NaN	NaN	NaN	Cluster 8	7	7	7	61.1	61.1	61.1	11.792	0	157.15	1128800000	700	Glutaredoxin	grxD DZC76_05965	2 iron, 2 sulfur cluster binding [GO:0051537];disulfide oxidoreductase activity [GO:0015036];metal ion binding [GO:0046872]				unreviewed
26.2111	25.9251	25.3911	28.37	28.67	28.39	30.59	30.82	30.61	Cluster 0	22	22	22	55.7	55.7	55.7	46.969	0	323.31	1502400000	1357	Peptidase	DZC76_06030					unreviewed	6
NaN	21.6625	21.7339	NaN	NaN	NaN	NaN	NaN	NaN	Cluster 4	4	4	4	34.1	34.1	34.1	9.487	0	36.821	125020000	386	Periplasmic mercury ion-binding protein	merP DZC76_06070	mercury ion binding [GO:0045340];mercury ion transmembrane transporter activity [GO:0015097]		periplasmic space [GO:0042597]		unreviewed
26.1242	26.0271	25.845	NaN	NaN	NaN	NaN	NaN	NaN	Cluster 2	8	8	8	61.7	61.7	61.7	21.338	0	323.31	3262200000	1007	Superoxide dismutase (EC 1.15.1.1)	DZC76_06125	metal ion binding [GO:0046872];superoxide dismutase activity [GO:0004784]				unreviewed
22.7418	22.7703	22.7015	NaN	NaN	NaN	NaN	NaN	NaN	Cluster 5	16	16	16	53.5	53.5	53.5	37.817	0	50.923	258520000	395	MoxR family ATPase	DZC76_06135	ATP binding [GO:0005524];ATP hydrolysis activity [GO:0016887]				unreviewed
20.8208	21.5733	21.2017	NaN	NaN	NaN	NaN	NaN	NaN	Cluster 7	18	18	18	48.1	48.1	48.1	55.09	0	20.608	85246000	190	Exodeoxyribonuclease I (EC 3.1.11.1)	DZC76_06165	DNA binding [GO:0003677];metal ion binding [GO:0046872];single-stranded DNA 3'-5' DNA exonuclease activity [GO:0008310]	DNA repair [GO:0006281]			unreviewed
26.6421	26.5863	27.9827	24.44	25.46	24.5	24.05	24.61	24.06	Cluster 2	13	13	13	61.3	61.3	61.3	14.099	0	323.31	3946500000	1708	H-NS histone	DZC76_06170					unreviewed	255
24.543	24.3909	24.7956	NaN	NaN	NaN	NaN	NaN	NaN	Cluster 8	18	18	18	81.6	81.6	81.6	32.426	0	132.12	801390000	846	Formyltetrahydrofolate deformylase (EC 3.5.1.10) (Formyl-FH(4) hydrolase)	purU DZC76_06175	formyltetrahydrofolate deformylase activity [GO:0008864]	'de novo' IMP biosynthetic process [GO:0006189];one-carbon metabolic process [GO:0006730]			unreviewed
23.3935	23.1308	23.1676	NaN	NaN	NaN	NaN	NaN	NaN	Cluster 5	23	23	23	53.6	53.6	53.6	52.572	0	59.646	361520000	774	DUF853 family protein	DZC76_06190	ATP hydrolysis activity [GO:0016887]				unreviewed
22.4341	22.4266	22.5337	NaN	NaN	NaN	NaN	NaN	NaN	Cluster 5	18	18	18	73.7	73.7	73.7	27.811	0	96.315	230480000	528	FadR family transcriptional regulator	DZC76_06205	DNA binding [GO:0003677];DNA-binding transcription factor activity [GO:0003700]				unreviewed
22.3772	22.4955	22.0974	NaN	NaN	NaN	NaN	NaN	NaN	Cluster 4	18	18	18	61.6	61.6	61.6	39.849	0	34.504	57971000	103	DUF1513 domain-containing protein	DZC76_06225					unreviewed
23.304	24.1444	22.1484	26.67	26.72	26.11	28.06	28.68	28.11	Cluster 7	18	18	18	68.3	68.3	68.3	38.149	0	91.83	173660000	313	Imelysin	DZC76_06230					unreviewed	286
20.3793	NaN	NaN	24.08	24.11	23.79	26.1	26.09	26.05	Cluster 5	4	4	4	13.8	13.8	13.8	50.681	0.00054083	7.0331	5202600	13	Thiol oxidoreductase	DZC76_06235	electron transfer activity [GO:0009055];heme binding [GO:0020037];metal ion binding [GO:0046872]				unreviewed	7
24.4512	24.3633	24.4988	NaN	NaN	NaN	NaN	NaN	NaN	Cluster 8	9	9	9	88.5	88.5	88.5	12.408	0	182.83	639270000	616	HopJ type III effector protein	DZC76_06255					unreviewed
24.6435	24.7196	24.0763	NaN	NaN	NaN	NaN	NaN	NaN	Cluster 8	7	7	7	82.5	82.5	82.5	11.008	0	288.89	909680000	782	DUF1244 domain-containing protein	DZC76_06260					unreviewed
21.108	21.5515	20.8519	NaN	NaN	NaN	NaN	NaN	NaN	Cluster 7	9	8	8	52.7	48.4	48.4	20.849	0	19.349	66140000	155	GTP cyclohydrolase 1 (EC 3.5.4.16) (GTP cyclohydrolase I) (GTP-CH-I)	folE DZC76_06270	GTP binding [GO:0005525];GTP cyclohydrolase I activity [GO:0003934];zinc ion binding [GO:0008270]	7,8-dihydroneopterin 3'-triphosphate biosynthetic process [GO:0035998];one-carbon metabolic process [GO:0006730];tetrahydrofolate biosynthetic process [GO:0046654]			unreviewed
21.8266	22.2811	22.0767	NaN	NaN	NaN	NaN	NaN	NaN	Cluster 4	5	5	5	33.8	33.8	33.8	16.719	0	15.91	163090000	304	PAS domain-containing protein	DZC76_06295					unreviewed
21.7178	22.1319	21.4826	NaN	NaN	NaN	NaN	NaN	NaN	Cluster 4	15	15	15	66	66	66	32.539	0	37.082	143650000	337	SDR family NAD(P)-dependent oxidoreductase	DZC76_06320	oxidoreductase activity [GO:0016491]				unreviewed
22.8731	22.0969	22.2265	NaN	NaN	NaN	NaN	NaN	NaN	Cluster 5	10	10	10	72.5	72.5	72.5	20.626	0	83.623	516570000	567	DJ-1/PfpI family protein	DZC76_06325					unreviewed
20.3401	20.4755	20.3276	NaN	NaN	NaN	NaN	NaN	NaN	Cluster 7	5	5	5	35.3	35.3	35.3	24.582	0	32.386	56935000	131	DNA-binding response regulator	DZC76_06340	DNA binding [GO:0003677]	phosphorelay signal transduction system [GO:0000160];regulation of DNA-templated transcription [GO:0006355]			unreviewed
26.8744	26.9457	27.034	NaN	22.74	22.7	23.5	22.41	22.52	Cluster 3	37	37	37	81.9	81.9	81.9	54.848	0	323.31	5692100000	3560	Fumarate hydratase class I (EC 4.2.1.2)	DZC76_06415	4 iron, 4 sulfur cluster binding [GO:0051539];fumarate hydratase activity [GO:0004333];metal ion binding [GO:0046872]	generation of precursor metabolites and energy [GO:0006091]			unreviewed	320
25.76	25.777	25.9174	22.63	23.46	22.89	24.11	22.45	NaN	Cluster 3	32	32	32	67.1	67.1	67.1	52.085	0	323.31	2110400000	2063	Pyruvate kinase (EC 2.7.1.40)	pyk DZC76_06435	ATP binding [GO:0005524];kinase activity [GO:0016301];magnesium ion binding [GO:0000287];potassium ion binding [GO:0030955];pyruvate kinase activity [GO:0004743]	phosphorylation [GO:0016310]			unreviewed	337
26.4916	26.4771	26.5304	23.64	23.77	23.47	24.53	24.53	23.48	Cluster 2	21	21	21	69.2	69.2	69.2	33.933	0	323.31	3720100000	2467	Universal stress protein UspA	DZC76_06440					unreviewed	295
24.1469	24.2184	24.0613	NaN	NaN	NaN	NaN	NaN	NaN	Cluster 0	14	14	14	60.5	60.5	60.5	34.873	0	102.67	632330000	837	MBL fold metallo-hydrolase	DZC76_06480	hydrolase activity [GO:0016787]				unreviewed
22.5538	22.5724	22.6158	NaN	NaN	NaN	NaN	NaN	NaN	Cluster 5	26	26	26	41.4	41.4	41.4	83.824	0	92.108	302300000	772	beta-glucosidase (EC 3.2.1.21)	bglX DZC76_06500	hydrolase activity, hydrolyzing O-glycosyl compounds [GO:0004553]	carbohydrate metabolic process [GO:0005975]			unreviewed
23.4675	23.4942	23.1967	NaN	NaN	NaN	NaN	NaN	NaN	Cluster 0	24	24	24	56.6	56.6	56.6	57.37	0	119.51	485880000	806	Glucans biosynthesis protein G	opgG DZC76_06505	carbohydrate binding [GO:0030246];catalytic activity [GO:0003824]	glucan biosynthetic process [GO:0009250]	periplasmic space [GO:0042597]		unreviewed
21.5364	21.3579	21.0942	NaN	NaN	NaN	NaN	NaN	NaN	Cluster 7	15	15	15	40.2	40.2	40.2	57.56	0	27.498	81439000	169	Polyphosphate:AMP phosphotransferase	pap DZC76_06535	polyphosphate:AMP phosphotransferase activity [GO:0043751]	polyphosphate metabolic process [GO:0006797]			unreviewed
NaN	NaN	20.6219	24.34	23.51	23.77	23.98	23.57	23.46	Cluster 4	6	6	6	32	32	32	28.494	0	10.095	27655000	71	ATP-binding cassette domain-containing protein	DZC76_06560	ABC-type phosphonate transporter activity [GO:0015416];ATP binding [GO:0005524];ATP hydrolysis activity [GO:0016887]				unreviewed	249
27.0476	26.991	27.2389	NaN	NaN	NaN	19.67	19.14	NaN	Cluster 6	17	17	17	72.1	72.1	72.1	30.578	0	323.31	5302700000	2869	Putative selenate ABC transporter substrate-binding protein	DZC76_06565		transmembrane transport [GO:0055085]	ATP-binding cassette (ABC) transporter complex [GO:0043190]		unreviewed	329
23.0711	22.845	23.2801	NaN	NaN	NaN	NaN	NaN	NaN	Cluster 5	18	18	18	72.3	72.3	72.3	31.276	0	67.864	333690000	490	NAD(P)-dependent oxidoreductase	DZC76_06570	NAD binding [GO:0051287];NADP binding [GO:0050661];oxidoreductase activity, acting on the CH-OH group of donors, NAD or NADP as acceptor [GO:0016616]	organic acid catabolic process [GO:0016054]			unreviewed
21.9784	22.2605	22.2536	NaN	NaN	NaN	NaN	NaN	NaN	Cluster 4	10	10	10	43.7	43.7	43.7	27.798	0	34.497	184880000	338	Hydroxypyruvate isomerase	DZC76_06575	isomerase activity [GO:0016853]				unreviewed
23.5089	23.6362	23.4791	NaN	NaN	NaN	NaN	NaN	NaN	Cluster 0	13	13	13	46.8	46.8	46.8	33.712	0	110.67	506650000	635	Enoyl-[acyl-carrier-protein] reductase, mitochondrial (EC 1.3.1.104) (2-enoyl thioester reductase)	DZC76_06585	oxidoreductase activity [GO:0016491]				unreviewed
21.6141	21.4614	21.0969	NaN	NaN	NaN	NaN	NaN	NaN	Cluster 4	10	10	10	48.6	48.6	48.6	31.708	0	10.101	72530000	110	GntR family transcriptional regulator	DZC76_06605					unreviewed
25.2193	24.7141	24.8711	NaN	NaN	NaN	NaN	NaN	NaN	Cluster 8	8	8	8	82.6	82.6	82.6	12.7	0	226.3	1031000000	646	DUF2025 family protein	DZC76_06645					unreviewed
24.1155	24.4153	24.3248	NaN	NaN	NaN	NaN	NaN	NaN	Cluster 1	8	8	8	36.1	36.1	36.1	25.104	0	139.75	746360000	757	Probable transcriptional regulatory protein DZC76_06655	DZC76_06655	DNA binding [GO:0003677]	regulation of DNA-templated transcription [GO:0006355]	cytoplasm [GO:0005737]		unreviewed
26.2412	26.3396	26.124	NaN	NaN	NaN	NaN	NaN	NaN	Cluster 2	6	6	6	77.4	77.4	77.4	9.7558	0	323.31	2420000000	940	Peptidyl-prolyl cis-trans isomerase C (Parvulin) (Rotamase C)	DZC76_06680	peptidyl-prolyl cis-trans isomerase activity [GO:0003755]				unreviewed
NaN	NaN	NaN	NaN	NaN	NaN	NaN	NaN	NaN	Cluster 4	7	7	7	50.3	50.3	50.3	21.891	0	16.284	77164000	158	Flavodoxin family protein	DZC76_06705	oxidoreductase activity, acting on NAD(P)H, quinone or similar compound as acceptor [GO:0016655]				unreviewed
21.0766	NaN	21.5765	NaN	NaN	NaN	NaN	NaN	NaN	Cluster 7	8	8	8	45.6	45.6	45.6	17.329	0	41.531	121880000	200	Ecotin	DZC76_06735	serine-type endopeptidase inhibitor activity [GO:0004867]				unreviewed
25.7541	25.9669	25.9953	NaN	NaN	NaN	NaN	NaN	NaN	Cluster 6	24	24	24	68	68	68	47.386	0	323.31	1483400000	1405	Ribonucleoside-diphosphate reductase subunit beta (EC 1.17.4.1)	DZC76_06765	metal ion binding [GO:0046872];ribonucleoside-diphosphate reductase activity, thioredoxin disulfide as acceptor [GO:0004748]	deoxyribonucleotide biosynthetic process [GO:0009263];DNA replication [GO:0006260]	membrane [GO:0016020]		unreviewed
25.6987	25.8336	26.0405	21.37	21.66	21.23	20.73	20.87	20.34	Cluster 6	61	61	61	77.7	77.7	77.7	108.02	0	323.31	1560700000	2415	Ribonucleoside-diphosphate reductase (EC 1.17.4.1)	DZC76_06770	ATP binding [GO:0005524];ribonucleoside-diphosphate reductase activity, thioredoxin disulfide as acceptor [GO:0004748]	deoxyribonucleotide biosynthetic process [GO:0009263];DNA replication [GO:0006260]			unreviewed	298
22.3989	22.6973	22.3195	22.2	22.83	NaN	NaN	22.75	NaN	Cluster 4	18	18	18	76.8	76.8	76.8	31.518	0	57.101	243760000	329	MurR/RpiR family transcriptional regulator	DZC76_06810	carbohydrate derivative binding [GO:0097367];DNA binding [GO:0003677];DNA-binding transcription factor activity [GO:0003700]	carbohydrate derivative metabolic process [GO:1901135]			unreviewed	256
19.4866	NaN	NaN	24.18	24.13	24.22	24.96	25.26	25.03	Cluster 4	15	14	14	28.3	28.3	28.3	69.543	0.00056948	8.666	15813000	31	Methyl-accepting chemotaxis protein	DZC76_06830	transmembrane signaling receptor activity [GO:0004888]	chemotaxis [GO:0006935];signal transduction [GO:0007165]	membrane [GO:0016020]		unreviewed	302
23.455	23.3906	23.0447	NaN	NaN	NaN	NaN	NaN	NaN	Cluster 0	24	24	24	64.3	64.3	64.3	43.255	0	94.61	529680000	891	Aspartate/tyrosine/aromatic aminotransferase	DZC76_06845	pyridoxal phosphate binding [GO:0030170];transaminase activity [GO:0008483]	amino acid metabolic process [GO:0006520];biosynthetic process [GO:0009058]			unreviewed
22.8045	22.6105	22.9892	NaN	NaN	NaN	NaN	NaN	NaN	Cluster 5	10	10	10	92.3	92.3	92.3	13.312	0	109.75	186240000	307	Putative pterin-4-alpha-carbinolamine dehydratase (PHS) (EC 4.2.1.96) (4-alpha-hydroxy-tetrahydropterin dehydratase) (Pterin carbinolamine dehydratase) (PCD)	DZC76_06850	4-alpha-hydroxytetrahydrobiopterin dehydratase activity [GO:0008124]	tetrahydrobiopterin biosynthetic process [GO:0006729]			unreviewed
26.0417	25.8563	25.8309	NaN	NaN	NaN	NaN	NaN	NaN	Cluster 6	8	4	4	26.6	15.7	15.7	36.878	0	155.21	785390000	374	DctP family TRAP transporter solute-binding subunit	DZC76_06900		organic substance transport [GO:0071702];transmembrane transport [GO:0055085]	outer membrane-bounded periplasmic space [GO:0030288]		unreviewed
NaN	NaN	20.4588	NaN	NaN	NaN	NaN	NaN	NaN	Cluster 1	35	35	35	65.1	65.1	65.1	72.219	0	323.31	2346600000	2096	Acetyl-coenzyme A synthetase (AcCoA synthetase) (Acs) (EC 6.2.1.1) (Acetate--CoA ligase) (Acyl-activating enzyme)	acs acsA DZC76_06935	acetate-CoA ligase activity [GO:0003987];AMP binding [GO:0016208];ATP binding [GO:0005524];metal ion binding [GO:0046872]	acetyl-CoA biosynthetic process from acetate [GO:0019427]			unreviewed
24.282	24.4368	23.6645	NaN	NaN	NaN	NaN	NaN	NaN	Cluster 1	9	9	9	60	60	60	23.408	0	197.73	947440000	866	DUF4197 domain-containing protein	DZC76_06950					unreviewed
19.8155	NaN	NaN	25.71	24.79	25.31	24.85	24.14	24.78	Cluster 5	10	10	10	47.2	47.2	47.2	23.863	0	15.982	39448000	134	SH3 domain-containing protein	DZC76_07015			membrane [GO:0016020]		unreviewed	284
20.1784	20.2385	20.3626	26.2	26.21	26.51	25.82	25.93	25.94	Cluster 7	11	11	11	38.2	38.2	38.2	42.888	0	26.544	32598000	99	FAD-dependent hydroxylase	DZC76_07020	FAD binding [GO:0071949];monooxygenase activity [GO:0004497];oxidoreductase activity, acting on paired donors, with incorporation or reduction of molecular oxygen [GO:0016705]	ubiquinone biosynthetic process [GO:0006744]			unreviewed	264
NaN	NaN	20.3481	NaN	NaN	NaN	NaN	NaN	NaN	Cluster 7	16	16	16	49.9	49.9	49.9	44.866	0	32.449	97182000	261	Carbohydrate ABC transporter substrate-binding protein	DZC76_07040					unreviewed
NaN	NaN	NaN	NaN	NaN	NaN	NaN	NaN	NaN	Cluster 5	14	14	14	60.3	60.3	60.3	25.424	0	175.92	444560000	584	Pirin family protein	DZC76_07160					unreviewed
22.7431	23.0375	22.9882	NaN	NaN	NaN	23.41	23.33	NaN	Cluster 4	18	18	18	74.3	74.3	74.3	29.487	0	61.51	329210000	604	MOSC domain-containing protein	DZC76_07175	catalytic activity [GO:0003824];molybdenum ion binding [GO:0030151];pyridoxal phosphate binding [GO:0030170]				unreviewed	364
21.8674	22.1156	21.9204	25.18	24.93	24.99	25.28	25.23	25.21	Cluster 5	25	25	25	47	47	47	73.385	0	54.232	172340000	339	Lytic murein transglycosylase	DZC76_07180	hydrolase activity, hydrolyzing O-glycosyl compounds [GO:0004553];lytic transglycosylase activity [GO:0008933]	peptidoglycan metabolic process [GO:0000270]	membrane [GO:0016020];periplasmic space [GO:0042597]		unreviewed	317
22.2809	22.1499	21.6408	NaN	NaN	NaN	NaN	NaN	NaN	Cluster 4	21	21	21	40.7	40.7	40.7	71.014	0	41.314	109490000	265	ATP-binding protein Uup (EC 3.6.1.-)	uup DZC76_07185	ATP binding [GO:0005524];ATP hydrolysis activity [GO:0016887];DNA binding [GO:0003677];ribosome binding [GO:0043022]	DNA repair [GO:0006281]	cytoplasm [GO:0005737]		unreviewed
20.3828	20.5052	21.048	NaN	NaN	NaN	NaN	NaN	NaN	Cluster 7	9	9	9	49.6	49.6	49.6	26.423	0	24.469	51329000	151	Uncharacterized protein	DZC76_07190					unreviewed
24.458	24.0578	24.4514	NaN	NaN	NaN	NaN	NaN	NaN	Cluster 8	9	9	9	83.2	83.2	83.2	16.269	0	323.31	1075000000	784	Universal stress protein	DZC76_07195			cytoplasm [GO:0005737]		unreviewed
NaN	NaN	NaN	NaN	NaN	NaN	NaN	NaN	NaN	Cluster 4	9	9	9	52.7	52.7	52.7	30.122	0	23.998	76529000	162	F0F1-type ATP synthase subunit beta	DZC76_07200					unreviewed
25.3401	25.6202	25.4169	23.62	23.66	23.3	20.99	22.89	NaN	Cluster 1	40	40	40	65.2	65.2	65.2	77.174	0	252.97	1666600000	1949	Fatty acid oxidation complex subunit alpha [Includes: Enoyl-CoA hydratase/Delta(3)-cis-Delta(2)-trans-enoyl-CoA isomerase/3-hydroxybutyryl-CoA epimerase (EC 4.2.1.17) (EC 5.1.2.3) (EC 5.3.3.8);3-hydroxyacyl-CoA dehydrogenase (EC 1.1.1.35)]	fadB DZC76_07205	3-hydroxyacyl-CoA dehydrogenase activity [GO:0003857];3-hydroxybutyryl-CoA epimerase activity [GO:0008692];delta(3)-delta(2)-enoyl-CoA isomerase activity [GO:0004165];enoyl-CoA hydratase activity [GO:0004300];NAD+ binding [GO:0070403]	fatty acid beta-oxidation [GO:0006635]	fatty acid beta-oxidation multienzyme complex [GO:0036125]		unreviewed	342
24.7989	24.7636	24.7638	NaN	NaN	NaN	NaN	NaN	NaN	Cluster 8	17	17	17	65	65	65	41.573	0	171.18	1241900000	1113	3-ketoacyl-CoA thiolase (EC 2.3.1.16) (Acetyl-CoA acyltransferase) (Beta-ketothiolase) (Fatty acid oxidation complex subunit beta)	fadA DZC76_07210	acetyl-CoA C-acyltransferase activity [GO:0003988]	fatty acid beta-oxidation [GO:0006635]	cytoplasm [GO:0005737]		unreviewed
25.5259	25.608	25.5006	22.42	22.61	23.1	NaN	22.82	NaN	Cluster 3	67	67	67	78.3	78.3	78.3	96.979	0	323.31	1665700000	2738	DNA topoisomerase 1 (EC 5.6.2.1) (DNA topoisomerase I)	topA DZC76_07225	DNA binding [GO:0003677];DNA topoisomerase type I (single strand cut, ATP-independent) activity [GO:0003917];metal ion binding [GO:0046872]	DNA topological change [GO:0006265]	chromosome [GO:0005694]		unreviewed	366
22.277	22.2385	22.8153	NaN	NaN	NaN	NaN	NaN	NaN	Cluster 5	7	7	7	44.2	44.2	44.2	19.226	0	77.933	252540000	415	PasA protein	DZC76_07230					unreviewed
22.2144	22.0748	21.9283	NaN	NaN	NaN	NaN	NaN	NaN	Cluster 4	9	9	9	55.9	55.9	55.9	22.385	0	17.868	156520000	204	LexA repressor (EC 3.4.21.88)	lexA DZC76_07245	DNA binding [GO:0003677];serine-type endopeptidase activity [GO:0004252]	DNA repair [GO:0006281];DNA replication [GO:0006260];negative regulation of DNA-templated transcription [GO:0045892];proteolysis [GO:0006508];SOS response [GO:0009432]			unreviewed
22.17	22.1463	21.9246	NaN	NaN	NaN	NaN	NaN	NaN	Cluster 4	12	12	12	62.1	62.1	62.1	25.935	0	40.476	154220000	323	TetR/AcrR family transcriptional regulator	DZC76_07250	DNA binding [GO:0003677]				unreviewed
22.9587	23.0754	22.9474	NaN	NaN	NaN	NaN	NaN	NaN	Cluster 5	20	20	20	72	72	72	36.386	0	56.54	358370000	486	Beta-hexosaminidase (EC 3.2.1.52) (Beta-N-acetylhexosaminidase) (N-acetyl-beta-glucosaminidase)	nagZ DZC76_07260	beta-N-acetylhexosaminidase activity [GO:0004563];N-acetyl-beta-D-galactosaminidase activity [GO:0102148]	carbohydrate metabolic process [GO:0005975];cell cycle [GO:0007049];cell division [GO:0051301];cell wall organization [GO:0071555];peptidoglycan biosynthetic process [GO:0009252];peptidoglycan turnover [GO:0009254];regulation of cell shape [GO:0008360]	cytoplasm [GO:0005737]		unreviewed
21.4779	21.3624	21.6586	NaN	NaN	NaN	NaN	NaN	NaN	Cluster 4	12	12	12	71	71	71	26.204	0	43.249	121220000	278	Probable S-methyl-5'-thioinosine phosphorylase (EC 2.4.2.44) (5'-methylthioinosine phosphorylase) (MTI phosphorylase) (MTIP)	DZC76_07265	S-methyl-5-thioadenosine phosphorylase activity [GO:0017061]	purine ribonucleoside salvage [GO:0006166]			unreviewed
24.2438	24.2219	24.1684	NaN	NaN	NaN	NaN	NaN	NaN	Cluster 1	9	9	9	67.2	67.2	67.2	19.031	0	190.6	789240000	951	Peptidoglycan-binding protein CsiV	DZC76_07270					unreviewed
22.2387	22.5588	22.9557	NaN	NaN	NaN	NaN	NaN	NaN	Cluster 5	32	32	32	34.1	34.1	34.1	127.89	0	61.105	138680000	242	Transcription-repair-coupling factor (TRCF) (EC 3.6.4.-)	mfd DZC76_07275	ATP binding [GO:0005524];damaged DNA binding [GO:0003684];helicase activity [GO:0004386];hydrolase activity [GO:0016787]	regulation of DNA-templated transcription [GO:0006355];transcription-coupled nucleotide-excision repair, DNA damage recognition [GO:0000716]	cytoplasm [GO:0005737]		unreviewed
27.9188	28.0467	27.5841	25.7	25.83	25.83	25.06	25.32	24.92	Cluster 9	32	32	32	77.7	77.7	77.7	53.123	0	323.31	8702400000	4355	Glyceraldehyde-3-phosphate dehydrogenase (EC 1.2.1.-)	DZC76_07280	NAD binding [GO:0051287];NADP binding [GO:0050661];oxidoreductase activity, acting on the aldehyde or oxo group of donors, NAD or NADP as acceptor [GO:0016620]	glucose metabolic process [GO:0006006]			unreviewed	323
26.6169	26.7933	26.5182	30.31	30.14	30.11	30.35	30.46	30.24	Cluster 0	29	29	29	88.8	88.8	88.8	48.178	0	323.31	4289800000	2715	Na(+)-translocating NADH-quinone reductase subunit A (Na(+)-NQR subunit A) (Na(+)-translocating NQR subunit A) (EC 7.2.1.1) (NQR complex subunit A) (NQR-1 subunit A)	nqrA DZC76_07285	oxidoreductase activity, acting on NAD(P)H, quinone or similar compound as acceptor [GO:0016655]	sodium ion transport [GO:0006814]			unreviewed	293
24.1518	23.7542	23.632	29.2	28.72	28.77	29.36	29.34	29.12	Cluster 0	13	13	13	62.2	62.2	62.2	27.941	0	98.253	472630000	717	Na(+)-translocating NADH-quinone reductase subunit C (Na(+)-NQR subunit C) (Na(+)-translocating NQR subunit C) (EC 7.2.1.1) (NQR complex subunit C) (NQR-1 subunit C)	nqrC DZC76_07295	FMN binding [GO:0010181];oxidoreductase activity, acting on NAD(P)H, quinone or similar compound as acceptor [GO:0016655]	sodium ion transport [GO:0006814]	plasma membrane [GO:0005886]		unreviewed	348
24.0128	23.3547	22.8015	28.97	28.93	29.03	29.19	29.47	29.56	Cluster 0	22	22	22	71	71	71	45.485	0	57.722	301780000	563	Na(+)-translocating NADH-quinone reductase subunit F (Na(+)-NQR subunit F) (Na(+)-translocating NQR subunit F) (EC 7.2.1.1) (NQR complex subunit F) (NQR-1 subunit F)	nqrF DZC76_07310	2 iron, 2 sulfur cluster binding [GO:0051537];electron transfer activity [GO:0009055];flavin adenine dinucleotide binding [GO:0050660];metal ion binding [GO:0046872];oxidoreductase activity, acting on NAD(P)H, quinone or similar compound as acceptor [GO:0016655]	sodium ion transport [GO:0006814]	plasma membrane [GO:0005886]		unreviewed	280
21.4113	NaN	NaN	26.1	26.79	25.92	26.36	27.16	26.89	Cluster 7	13	13	13	54.4	54.4	54.4	33.417	0	22.612	80325000	141	FAD:protein FMN transferase (EC 2.7.1.180) (Flavin transferase)	DZC76_07315	metal ion binding [GO:0046872];transferase activity [GO:0016740]				unreviewed	273
25.1021	25.0909	25.0132	24.91	25.26	25.11	24.22	24.56	24.01	Cluster 2	26	26	26	78.2	78.2	78.2	51.014	0	262.03	1566700000	1552	Soluble pyridine nucleotide transhydrogenase (STH) (EC 1.6.1.1) (NAD(P)(+) transhydrogenase [B-specific])	sthA DZC76_07325	flavin adenine dinucleotide binding [GO:0050660];NAD(P)+ transhydrogenase (B-specific) activity [GO:0003957]	NADP metabolic process [GO:0006739]	cytoplasm [GO:0005737]		unreviewed	370
24.2883	23.8759	23.6342	NaN	NaN	NaN	NaN	NaN	NaN	Cluster 0	4	4	4	24.3	24.3	24.3	12.241	0	37.299	567240000	267	Ferredoxin	DZC76_07355	3 iron, 4 sulfur cluster binding [GO:0051538];4 iron, 4 sulfur cluster binding [GO:0051539];electron transfer activity [GO:0009055];metal ion binding [GO:0046872]				unreviewed
21.103	20.7087	20.9325	NaN	NaN	NaN	NaN	NaN	NaN	Cluster 7	10	10	10	87.3	87.3	87.3	17.283	0	38.603	107220000	316	Nicotinamide-nucleotide amidohydrolase PncC (EC 3.5.1.42) (NMN deamidase) (Nicotinamide-nucleotide amidase)	DZC76_07365					unreviewed
25.3281	25.4335	25.1803	NaN	NaN	NaN	NaN	NaN	NaN	Cluster 6	26	26	26	79.8	79.8	79.8	37.093	0	289.39	1360900000	1424	Protein RecA (Recombinase A)	recA DZC76_07370	ATP binding [GO:0005524];ATP hydrolysis activity [GO:0016887];ATP-dependent DNA damage sensor activity [GO:0140664];damaged DNA binding [GO:0003684];single-stranded DNA binding [GO:0003697]	DNA recombination [GO:0006310];DNA repair [GO:0006281];SOS response [GO:0009432]	cytoplasm [GO:0005737]		unreviewed
21.7248	21.3694	21.3719	NaN	NaN	NaN	NaN	NaN	NaN	Cluster 4	13	13	13	54.3	54.3	54.3	32.249	0	28.529	106870000	244	Uncharacterized protein	DZC76_07380					unreviewed
24.0599	24.4298	24.3731	26.55	26.82	26.52	27	27.34	27.17	Cluster 8	25	25	25	78.5	78.5	78.5	35.938	0	186.33	822990000	1380	Dihydroorotate dehydrogenase (quinone) (EC 1.3.5.2) (DHOdehase) (DHOD) (DHODase) (Dihydroorotate oxidase)	pyrD DZC76_07390	dihydroorotate dehydrogenase (quinone) activity [GO:0106430]	'de novo' pyrimidine nucleobase biosynthetic process [GO:0006207];'de novo' UMP biosynthetic process [GO:0044205]	cytoplasm [GO:0005737];plasma membrane [GO:0005886]		unreviewed	274
24.1862	24.6077	24.0566	NaN	NaN	NaN	NaN	NaN	NaN	Cluster 1	7	7	7	78.9	78.9	78.9	8.1652	0	114.35	1156800000	573	Ribosome modulation factor (RMF)	rmf DZC76_07395		regulation of translation [GO:0006417]	cytoplasm [GO:0005737]		unreviewed
21.9083	21.6351	21.9557	NaN	NaN	NaN	NaN	NaN	NaN	Cluster 4	21	21	21	34.8	34.8	34.8	81.585	0	31.409	136770000	190	Ribosomal RNA large subunit methyltransferase K/L [Includes: 23S rRNA m2G2445 methyltransferase (EC 2.1.1.173) (rRNA (guanine-N(2)-)-methyltransferase RlmL);23S rRNA m7G2069 methyltransferase (EC 2.1.1.264) (rRNA (guanine-N(7)-)-methyltransferase RlmK)]	rlmL DZC76_07400	23S rRNA (guanine(2445)-N(2))-methyltransferase activity [GO:0052915];RNA binding [GO:0003723];rRNA (guanine-N7-)-methyltransferase activity [GO:0070043]		cytoplasm [GO:0005737]		unreviewed
22.6571	22.7362	22.5679	23.64	24.87	23.89	NaN	23.91	NaN	Cluster 4	19	19	19	46.7	46.7	46.7	52.326	0	48.079	279500000	553	D-alanyl-D-alanine carboxypeptidase/D-alanyl-D-alanine-endopeptidase (EC 3.4.16.4)	dacB DZC76_07405	serine-type D-Ala-D-Ala carboxypeptidase activity [GO:0009002]	proteolysis [GO:0006508]			unreviewed	328
20.8018	20.4456	21.1115	NaN	NaN	NaN	NaN	NaN	NaN	Cluster 7	12	12	12	34.3	34.3	34.3	49.879	0	14.313	76895000	168	Deoxyguanosinetriphosphate triphosphohydrolase	DZC76_07425	triphosphoric monoester hydrolase activity [GO:0016793]				unreviewed
21.7938	NaN	NaN	24.56	25.39	24.66	24.11	25.3	25.01	Cluster 5	2	2	2	35.2	35.2	35.2	11.442	0	26.439	68748000	166	DUF883 domain-containing protein	DZC76_07460	ribosome binding [GO:0043022]		plasma membrane [GO:0005886]		unreviewed	277
23.1378	23.0772	23.2545	22.4	23.47	NaN	NaN	22.35	NaN	Cluster 1	13	13	13	61.9	61.9	61.9	26.891	0	54.205	379150000	693	Glycerophosphodiester phosphodiesterase	DZC76_07465	phosphoric diester hydrolase activity [GO:0008081]	lipid metabolic process [GO:0006629]			unreviewed	319
20.6324	20.5772	NaN	24.63	24.92	23.64	24.39	24.32	24.09	Cluster 4	7	7	7	48.1	48.1	48.1	25.487	0	11.73	64409000	185	Lipoprotein-releasing system ATP-binding protein LolD (EC 7.6.2.-)	lolD DZC76_07485	ATP binding [GO:0005524];ATP hydrolysis activity [GO:0016887]	lipoprotein localization to membrane [GO:0044873]	plasma membrane [GO:0005886]		unreviewed	279
19.0295	NaN	NaN	23.96	24.3	23.84	23.74	24.79	24.54	Cluster 4	2	2	2	21.8	21.8	21.8	15.378	0.0063694	2.3797	1930300	7	Biopolymer transporter ExbD	DZC76_07510	transmembrane transporter activity [GO:0022857]	protein transport [GO:0015031]	plasma membrane [GO:0005886]		unreviewed	281
19.199	NaN	NaN	23.57	23.46	23.64	23.38	23.66	NaN	Cluster 4	2	2	2	7.8	7.8	7.8	36.148	0.00050813	4.9968	13207000	50	Tetraacyldisaccharide 4'-kinase (EC 2.7.1.130) (Lipid A 4'-kinase)	lpxK DZC76_07515	ATP binding [GO:0005524];tetraacyldisaccharide 4'-kinase activity [GO:0009029]	lipid A biosynthetic process [GO:0009245];phosphorylation [GO:0016310]			unreviewed	322
23.8191	23.156	23.9462	NaN	NaN	NaN	NaN	NaN	NaN	Cluster 0	6	6	6	80.3	80.3	80.3	6.6808	0	54.439	577130000	521	UPF0434 protein DZC76_07520	DZC76_07520					unreviewed
23.4292	23.6706	23.5868	NaN	NaN	NaN	NaN	NaN	NaN	Cluster 0	14	14	14	59.1	59.1	59.1	27.372	0	61.831	484510000	614	3-deoxy-manno-octulosonate cytidylyltransferase (EC 2.7.7.38) (CMP-2-keto-3-deoxyoctulosonic acid synthase) (CKS) (CMP-KDO synthase)	kdsB DZC76_07525	3-deoxy-manno-octulosonate cytidylyltransferase activity [GO:0008690]	CMP-keto-3-deoxy-D-manno-octulosonic acid biosynthetic process [GO:0033468];lipopolysaccharide biosynthetic process [GO:0009103]	cytoplasm [GO:0005737]		unreviewed
21.4299	21.3888	21.3575	NaN	NaN	NaN	NaN	NaN	NaN	Cluster 7	13	13	13	45.1	45.1	45.1	37.194	0	38.486	98369000	234	UDP-N-acetylenolpyruvoylglucosamine reductase (EC 1.3.1.98) (UDP-N-acetylmuramate dehydrogenase)	murB DZC76_07535	FAD binding [GO:0071949];UDP-N-acetylmuramate dehydrogenase activity [GO:0008762]	cell cycle [GO:0007049];cell division [GO:0051301];cell wall organization [GO:0071555];peptidoglycan biosynthetic process [GO:0009252];regulation of cell shape [GO:0008360]	cytoplasm [GO:0005737]		unreviewed
26.166	26.1703	25.9019	26.64	26.59	26.46	26.46	26.71	26.14	Cluster 8	45	45	45	46	46	46	112.65	0	323.31	1731000000	1989	Ribonuclease E (RNase E) (EC 3.1.26.12)	rne DZC76_07540	magnesium ion binding [GO:0000287];ribonuclease E activity [GO:0008995];RNA endonuclease activity [GO:0004521];rRNA binding [GO:0019843];tRNA binding [GO:0000049];zinc ion binding [GO:0008270]	mRNA catabolic process [GO:0006402];rRNA processing [GO:0006364];tRNA processing [GO:0008033]	cytoplasm [GO:0005737];cytoplasmic side of plasma membrane [GO:0009898]		unreviewed	360
22.3918	22.2437	22.2339	NaN	NaN	NaN	NaN	NaN	NaN	Cluster 5	16	16	16	55.2	55.2	55.2	35.391	0	44.441	203360000	360	Pseudouridine synthase (EC 5.4.99.-)	rluC DZC76_07545	RNA binding [GO:0003723];rRNA pseudouridine synthase activity [GO:0120159]	enzyme-directed rRNA pseudouridine synthesis [GO:0000455]			unreviewed
21.8891	21.8804	NaN	NaN	NaN	NaN	NaN	NaN	NaN	Cluster 4	12	12	12	65.8	65.8	65.8	25.825	0	27.01	135720000	288	HAD family hydrolase	DZC76_07550	hydrolase activity [GO:0016787]				unreviewed
21.2224	21.1547	NaN	27.44	28.01	27.88	28.01	28.22	28.2	Cluster 7	8	8	8	25.8	25.8	25.8	36.046	0.00054142	7.0895	48747000	40	Signal peptide peptidase SppA	sppA DZC76_07555	serine-type peptidase activity [GO:0008236]	proteolysis [GO:0006508]	membrane [GO:0016020]		unreviewed	288
23.1689	23.5405	22.5981	NaN	NaN	NaN	NaN	NaN	NaN	Cluster 5	13	13	13	59.4	59.4	59.4	19.175	0	41.273	239030000	329	Large ribosomal RNA subunit accumulation protein YceD (23S rRNA accumulation protein YceD)	DZC76_07565					unreviewed
27.0709	26.7932	27.184	NaN	NaN	NaN	NaN	NaN	NaN	Cluster 3	5	5	5	68.3	68.3	68.3	6.7425	0	323.31	4406100000	1151	Large ribosomal subunit protein bL32	rpmF DZC76_07570	structural constituent of ribosome [GO:0003735]	translation [GO:0006412]	large ribosomal subunit [GO:0015934]		unreviewed
25.4719	25.2422	25.7645	NaN	NaN	NaN	25.13	23.73	NaN	Cluster 2	13	13	13	50.3	50.3	50.3	32.396	0	323.31	1976000000	1424	Malonyl CoA-acyl carrier protein transacylase (EC 2.3.1.39)	fabD DZC76_07580	[acyl-carrier-protein] S-malonyltransferase activity [GO:0004314]				unreviewed	303
26.7316	26.7945	26.6089	23.27	23.57	24.13	23.96	21.72	21.94	Cluster 3	14	14	14	82.6	82.6	82.6	25.712	0	323.31	4049300000	1649	3-oxoacyl-[acyl-carrier-protein] reductase (EC 1.1.1.100)	fabG DZC76_07585	3-oxoacyl-[acyl-carrier-protein] reductase (NADPH) activity [GO:0004316];NAD binding [GO:0051287]	fatty acid biosynthetic process [GO:0006633]			unreviewed	283
27.4167	28.0021	25.8847	NaN	NaN	NaN	NaN	NaN	NaN	Cluster 9	5	5	5	44.9	44.9	44.9	8.6715	0	118.15	7063100000	696	Acyl carrier protein (ACP)	acpP DZC76_07590	acyl carrier activity [GO:0000036];phosphopantetheine binding [GO:0031177]	Kdo2-lipid A biosynthetic process [GO:0036104]	cytoplasm [GO:0005737]		unreviewed
24.0729	23.7782	23.983	NaN	NaN	NaN	NaN	NaN	NaN	Cluster 0	17	17	17	51	51	51	43.165	0	94.573	524240000	596	3-oxoacyl-[acyl-carrier-protein] synthase 2 (EC 2.3.1.179)	fabF DZC76_07595	3-oxoacyl-[acyl-carrier-protein] synthase activity [GO:0004315]	fatty acid biosynthetic process [GO:0006633]			unreviewed
21.2447	21.2313	20.6951	NaN	NaN	NaN	NaN	NaN	NaN	Cluster 7	9	9	9	43	43	43	36.35	0	27.385	95403000	363	DNA polymerase III subunit delta' (EC 2.7.7.7)	DZC76_07615	3'-5' exonuclease activity [GO:0008408];DNA binding [GO:0003677];DNA-directed DNA polymerase activity [GO:0003887];electron transfer activity [GO:0009055];heme binding [GO:0020037];metal ion binding [GO:0046872]	DNA replication [GO:0006260]	DNA polymerase III complex [GO:0009360]		unreviewed
22.0647	22.1064	NaN	NaN	NaN	NaN	NaN	NaN	NaN	Cluster 5	9	9	9	77.1	77.1	77.1	12.881	0	18.271	185970000	245	Pilus assembly protein PilZ	DZC76_07620	cyclic-di-GMP binding [GO:0035438]				unreviewed
22.531	22.7313	22.172	NaN	NaN	NaN	NaN	NaN	NaN	Cluster 5	11	11	11	63	63	63	28.172	0	39.029	231320000	372	TatD family deoxyribonuclease	DZC76_07625	DNA nuclease activity [GO:0004536];metal ion binding [GO:0046872]				unreviewed
NaN	20.6705	20.9561	NaN	NaN	NaN	NaN	NaN	NaN	Cluster 7	10	10	10	36.9	36.9	36.9	41.984	0	20.151	61425000	157	Aminotransferase class V-fold PLP-dependent enzyme	DZC76_07630	transaminase activity [GO:0008483]	nitrogen compound metabolic process [GO:0006807];organic substance metabolic process [GO:0071704]			unreviewed
22.9064	22.7537	22.7865	NaN	NaN	NaN	NaN	NaN	NaN	Cluster 5	10	10	10	40.1	40.1	40.1	24.472	0	54.031	254650000	396	TetR/AcrR family transcriptional regulator	DZC76_07635	DNA binding [GO:0003677]				unreviewed
22.0429	22.048	21.8192	NaN	NaN	NaN	NaN	NaN	NaN	Cluster 4	11	11	11	68.8	68.8	68.8	21.019	0	32.701	178180000	253	DUF1285 domain-containing protein	DZC76_07655					unreviewed
24.5153	24.7984	24.378	NaN	NaN	NaN	NaN	NaN	NaN	Cluster 8	28	28	28	70.5	70.5	70.5	60.11	0	152.49	1101500000	1350	Amidase (EC 3.5.1.4)	DZC76_07705	amidase activity [GO:0004040];indoleacetamide hydrolase activity [GO:0043864]				unreviewed
26.1704	26.2245	25.9441	NaN	NaN	NaN	NaN	NaN	NaN	Cluster 2	23	23	23	81.3	81.3	81.3	28.156	0	323.31	2633100000	1554	ABC transporter substrate-binding protein	DZC76_07725		nitrogen compound transport [GO:0071705]	outer membrane-bounded periplasmic space [GO:0030288]		unreviewed
22.4389	22.5732	22.5851	25.38	25.57	25.45	25.36	24.88	25.03	Cluster 5	11	11	11	46.1	46.1	46.1	28.076	0	30.791	181470000	417	ATP-binding cassette domain-containing protein	DZC76_07740	ABC-type amino acid transporter activity [GO:0015424];ATP binding [GO:0005524];ATP hydrolysis activity [GO:0016887]		plasma membrane [GO:0005886]		unreviewed	354
25.8576	25.879	26.1278	NaN	NaN	NaN	NaN	NaN	NaN	Cluster 6	23	23	23	85.7	85.7	85.7	43.443	0	323.31	2278100000	2369	Acetylornithine aminotransferase (ACOAT) (EC 2.6.1.11)	argD DZC76_07750	N2-acetyl-L-ornithine:2-oxoglutarate 5-aminotransferase activity [GO:0003992];pyridoxal phosphate binding [GO:0030170]	arginine biosynthetic process [GO:0006526]	cytoplasm [GO:0005737]		unreviewed
21.8009	22.2923	22.8536	NaN	NaN	NaN	NaN	NaN	NaN	Cluster 5	13	13	13	51.8	51.8	51.8	36.901	0	51.886	188220000	275	Arginine/ornithine succinyltransferase subunit alpha	aruF DZC76_07755	arginine N-succinyltransferase activity [GO:0008791]	arginine catabolic process [GO:0006527]			unreviewed
23.5683	23.4546	23.1978	NaN	NaN	NaN	NaN	NaN	NaN	Cluster 0	19	19	19	73.4	73.4	73.4	37.064	0	51.841	360140000	390	Arginine N-succinyltransferase (EC 2.3.1.109)	astA DZC76_07760	arginine N-succinyltransferase activity [GO:0008791]	arginine catabolic process [GO:0006527]			unreviewed
22.807	22.7874	22.9706	NaN	NaN	NaN	NaN	NaN	NaN	Cluster 5	11	11	11	25.7	25.7	25.7	51.046	0	48.331	345480000	478	N-succinylglutamate 5-semialdehyde dehydrogenase (EC 1.2.1.71) (Succinylglutamic semialdehyde dehydrogenase) (SGSD)	astD DZC76_07765	succinylglutamate-semialdehyde dehydrogenase activity [GO:0043824]	arginine catabolic process to glutamate [GO:0019544];arginine catabolic process to succinate [GO:0019545]			unreviewed
23.5695	23.4335	23.2973	NaN	NaN	NaN	NaN	NaN	NaN	Cluster 0	2	2	2	32.6	32.6	32.6	10.263	0	35.125	302230000	225	Topoisomerase II	DZC76_07775	isomerase activity [GO:0016853]				unreviewed
22.312	22.7615	23.2457	NaN	NaN	NaN	NaN	NaN	NaN	Cluster 5	18	18	18	74.2	74.2	74.2	37.364	0	59.561	257620000	479	Succinylglutamate desuccinylase (EC 3.5.1.96)	astE DZC76_07780	hydrolase activity, acting on ester bonds [GO:0016788];succinylglutamate desuccinylase activity [GO:0009017];zinc ion binding [GO:0008270]	arginine catabolic process to glutamate [GO:0019544];arginine catabolic process to succinate [GO:0019545]			unreviewed
24.6099	24.8289	24.7924	NaN	NaN	NaN	NaN	NaN	NaN	Cluster 8	18	18	18	74.3	74.3	74.3	35.669	0	316.34	1363300000	1322	Low-specificity L-threonine aldolase (EC 4.1.2.48)	DZC76_07785	lyase activity [GO:0016829]	amino acid metabolic process [GO:0006520]			unreviewed
26.0321	26.0868	26.2643	19.56	20.83	19.53	22.25	21.76	NaN	Cluster 6	48	48	48	66.6	66.6	66.6	94.389	0	323.31	2100300000	2763	Alanine--tRNA ligase (EC 6.1.1.7) (Alanyl-tRNA synthetase) (AlaRS)	alaS DZC76_07795	alanine-tRNA ligase activity [GO:0004813];ATP binding [GO:0005524];tRNA binding [GO:0000049];zinc ion binding [GO:0008270]	alanyl-tRNA aminoacylation [GO:0006419]	cytoplasm [GO:0005737]		unreviewed	359
27.0627	27.1054	27.2225	21.56	18.7	NaN	22.73	22.48	22	Cluster 3	30	30	30	85.9	85.9	85.9	44.537	0	323.31	5068300000	3129	Aspartokinase (EC 2.7.2.4)	DZC76_07800	aspartate kinase activity [GO:0004072];ATP binding [GO:0005524]	lysine biosynthetic process via diaminopimelate [GO:0009089];phosphorylation [GO:0016310];threonine biosynthetic process [GO:0009088]			unreviewed	296
24.2484	23.1607	24.6824	24.19	NaN	24.62	24.12	NaN	24.19	Cluster 1	4	4	4	63.9	63.9	63.9	6.8108	0	89.399	961390000	487	Translational regulator CsrA (Carbon storage regulator)	csrA DZC76_07805	mRNA 5'-UTR binding [GO:0048027]	mRNA catabolic process [GO:0006402];negative regulation of translational initiation [GO:0045947];positive regulation of translational initiation [GO:0045948];regulation of carbohydrate metabolic process [GO:0006109]	cytoplasm [GO:0005737]		unreviewed	290
18.8998	NaN	NaN	24.8	24.9	24.94	25.29	25.5	25.19	Cluster 5	6	6	6	10.8	10.8	10.8	53.388	0.00050787	4.9906	4168800	19	Magnesium transporter MgtE	mgtE DZC76_07845	magnesium ion transmembrane transporter activity [GO:0015095];metal ion binding [GO:0046872]		plasma membrane [GO:0005886]		unreviewed	340
24.2716	24.4866	23.8226	NaN	NaN	NaN	NaN	NaN	NaN	Cluster 0	7	7	7	72.4	72.4	72.4	12.11	0	96.551	744680000	660	Arc family DNA-binding protein	DZC76_07865	DNA binding [GO:0003677]	regulation of DNA-templated transcription [GO:0006355]			unreviewed
21.9883	21.4427	21.9425	NaN	NaN	NaN	NaN	NaN	NaN	Cluster 4	14	14	14	39	39	39	49.189	0	46.757	154850000	391	Fumarate hydratase class II (Fumarase C) (EC 4.2.1.2) (Aerobic fumarase) (Iron-independent fumarase)	fumC DZC76_07940	fumarate hydratase activity [GO:0004333]	fumarate metabolic process [GO:0006106];tricarboxylic acid cycle [GO:0006099]	tricarboxylic acid cycle enzyme complex [GO:0045239]		unreviewed
22.8054	22.4668	22.8986	NaN	NaN	NaN	NaN	NaN	NaN	Cluster 5	8	8	8	53.3	53.3	53.3	18.017	0	129.21	294050000	449	DUF2059 domain-containing protein	DZC76_07950					unreviewed
22.154	21.8743	21.69	NaN	NaN	NaN	NaN	NaN	NaN	Cluster 4	14	14	14	59	59	59	35.501	0	36.296	114680000	317	tRNA uridine(34) hydroxylase (EC 1.14.-.-) (tRNA hydroxylation protein O)	trhO DZC76_07960	oxidoreductase activity, acting on paired donors, with incorporation or reduction of molecular oxygen [GO:0016705];transferase activity [GO:0016740]	tRNA modification [GO:0006400]			unreviewed
NaN	NaN	21.546	NaN	NaN	NaN	NaN	NaN	NaN	Cluster 5	16	16	16	47.7	47.7	47.7	35.447	0	141.73	470580000	566	FAA hydrolase family protein	DZC76_07990	hydrolase activity [GO:0016787]				unreviewed
22.3925	21.8338	21.7223	24.74	24.64	24.32	23.92	24.24	24.11	Cluster 4	18	18	17	36.2	36.2	34.6	70.318	0	29.709	82329000	99	Methyl-accepting chemotaxis protein	DZC76_08005	transmembrane signaling receptor activity [GO:0004888]	chemotaxis [GO:0006935];signal transduction [GO:0007165]	membrane [GO:0016020]		unreviewed	336
22.8701	22.7506	22.9708	NaN	NaN	NaN	NaN	NaN	NaN	Cluster 5	21	21	21	74.3	74.3	74.3	48.747	0	61.691	280310000	396	Ribosomal protein uS12 methylthiotransferase RimO (uS12 MTTase) (uS12 methylthiotransferase) (EC 2.8.4.4) (Ribosomal protein uS12 (aspartate-C(3))-methylthiotransferase) (Ribosome maturation factor RimO)	rimO DZC76_08035	4 iron, 4 sulfur cluster binding [GO:0051539];metal ion binding [GO:0046872];protein methylthiotransferase activity [GO:0103039]	tRNA modification [GO:0006400]	cytoplasm [GO:0005737];ribosome [GO:0005840]		unreviewed
20.7849	21.0437	21.3252	NaN	NaN	NaN	NaN	NaN	NaN	Cluster 7	19	19	19	24.7	24.7	24.7	89.689	0	19.173	45790000	120	type I site-specific deoxyribonuclease (EC 3.1.21.3)	DZC76_08065	ATP binding [GO:0005524];DNA binding [GO:0003677];endonuclease activity [GO:0004519]	DNA modification [GO:0006304]			unreviewed
21.4196	21.5771	21.55	NaN	NaN	NaN	NaN	NaN	NaN	Cluster 7	12	12	12	33.6	33.6	33.6	55.653	0	12.543	53950000	104	site-specific DNA-methyltransferase (adenine-specific) (EC 2.1.1.72)	DZC76_08075	DNA binding [GO:0003677];N-methyltransferase activity [GO:0008170];site-specific DNA-methyltransferase (adenine-specific) activity [GO:0009007]	DNA restriction-modification system [GO:0009307]			unreviewed
21.4433	21.6293	21.4617	NaN	NaN	NaN	NaN	NaN	NaN	Cluster 4	16	16	16	20.7	20.7	20.7	112.04	0	10.038	30748000	52	DEAD/DEAH box helicase	DZC76_08110	ATP binding [GO:0005524];ATP-dependent chromatin remodeler activity [GO:0140658];helicase activity [GO:0004386]				unreviewed
24.1145	24.0851	23.1769	NaN	NaN	NaN	NaN	NaN	NaN	Cluster 0	22	22	22	91	91	91	32.563	0	137.16	575740000	810	Cysteine synthase (EC 2.5.1.47)	cysM DZC76_08155	cysteine synthase activity [GO:0004124]	cysteine biosynthetic process from serine [GO:0006535]			unreviewed
20.7975	21.0037	21.0604	NaN	NaN	NaN	NaN	NaN	NaN	Cluster 7	8	8	8	22.1	22.1	22.1	49.005	0	11.335	48806000	127	23S rRNA (uracil(1939)-C(5))-methyltransferase RlmD (EC 2.1.1.190) (23S rRNA(m5U1939)-methyltransferase)	rlmD DZC76_08160	4 iron, 4 sulfur cluster binding [GO:0051539];iron ion binding [GO:0005506];RNA binding [GO:0003723];rRNA (uridine-C5-)-methyltransferase activity [GO:0070041]				unreviewed
23.0229	22.5724	23.3276	NaN	NaN	NaN	NaN	NaN	NaN	Cluster 5	24	24	24	46.9	46.9	46.9	83.809	0	43.183	139510000	286	GTP pyrophosphokinase ((p)ppGpp synthase) (ATP:GTP 3'-pyrophosphotransferase) (ppGpp synthase I)	DZC76_08170	GTP diphosphokinase activity [GO:0008728];kinase activity [GO:0016301]	guanosine tetraphosphate metabolic process [GO:0015969];phosphorylation [GO:0016310]			unreviewed
23.316	22.9558	23.4563	NaN	NaN	NaN	NaN	NaN	NaN	Cluster 5	8	8	8	54.7	54.7	54.7	20.427	0	42.12	356040000	476	DUF2058 domain-containing protein	DZC76_08180					unreviewed
20.3557	20.3997	20.8382	NaN	NaN	NaN	NaN	NaN	NaN	Cluster 7	4	4	4	70	70	70	10.238	0	11.019	58341000	144	Transcriptional antiterminator	DZC76_08185					unreviewed
NaN	NaN	NaN	26.81	26.68	26.52	23.44	25.56	25.49	Cluster 5	16	16	16	59.3	59.3	59.3	45.117	0	48.308	129940000	241	Porin	DZC76_08190			membrane [GO:0016020]		unreviewed	388
23.3494	NaN	23.9739	NaN	NaN	NaN	NaN	NaN	NaN	Cluster 5	3	3	3	53	53	53	10.341	0	126.27	416670000	282	Antibiotic biosynthesis monooxygenase	DZC76_08265	monooxygenase activity [GO:0004497]				unreviewed
21.7903	22.041	NaN	NaN	NaN	NaN	NaN	NaN	NaN	Cluster 4	14	14	14	53	53	53	42.802	0	47.112	165660000	328	Molybdopterin molybdenumtransferase (EC 2.10.1.1)	DZC76_08295	metal ion binding [GO:0046872];molybdopterin molybdotransferase activity [GO:0061599]	Mo-molybdopterin cofactor biosynthetic process [GO:0006777]			unreviewed
25.6499	25.6907	25.6387	23.71	24.22	24.08	23.51	22.78	22.69	Cluster 2	31	31	31	82.5	82.5	82.5	48.711	0	323.31	1962900000	2543	Glutamate dehydrogenase	DZC76_08410	glutamate dehydrogenase (NADP+) activity [GO:0004354];nucleotide binding [GO:0000166]	amino acid metabolic process [GO:0006520]			unreviewed	357
21.5438	21.562	21.0895	NaN	NaN	NaN	NaN	NaN	NaN	Cluster 4	16	16	16	54.4	54.4	54.4	42.121	0	36.069	117840000	247	Ribonuclease D (RNase D) (EC 3.1.13.5)	rnd DZC76_08425	3'-5' exonuclease activity [GO:0008408];nucleic acid binding [GO:0003676];nucleotide binding [GO:0000166];ribonuclease D activity [GO:0033890]	tRNA 3'-end processing [GO:0042780]	cytoplasm [GO:0005737]		unreviewed
21.0943	21.2073	21.5925	NaN	NaN	NaN	NaN	NaN	NaN	Cluster 7	6	6	6	83.5	83.5	83.5	11.256	0	23.016	89281000	207	YcgL domain-containing protein DZC76_08430	DZC76_08430					unreviewed
23.804	23.8805	23.8845	22.5	22.28	22.44	NaN	NaN	NaN	Cluster 1	25	25	25	53.7	53.7	53.7	46.439	0	98.386	827630000	948	Peptidase M61 catalytic domain-containing protein	DZC76_08450					unreviewed	312
21.1785	21.057	21.4922	NaN	NaN	NaN	NaN	NaN	NaN	Cluster 7	24	24	24	42.9	42.9	42.9	76.146	0	56.2	102310000	256	S9 family peptidase	DZC76_08465	serine-type endopeptidase activity [GO:0004252]	proteolysis [GO:0006508]			unreviewed
20.6016	21.3253	NaN	NaN	NaN	NaN	NaN	NaN	NaN	Cluster 7	9	9	9	58.8	58.8	58.8	28.724	0	15.738	93228000	173	Class II glutamine amidotransferase	DZC76_08480	transferase activity [GO:0016740]	glutamine metabolic process [GO:0006541]			unreviewed
21.4672	21.6347	21.1443	NaN	NaN	NaN	NaN	NaN	NaN	Cluster 4	11	11	11	36.2	36.2	36.2	45.387	0	20.756	99052000	172	VWA domain-containing protein	DZC76_08510					unreviewed
24.7543	24.7855	24.5377	NaN	NaN	NaN	NaN	NaN	NaN	Cluster 8	20	20	20	71.9	71.9	71.9	32.106	0	240.14	1076600000	1118	MoxR family ATPase	DZC76_08515	ATP binding [GO:0005524];ATP hydrolysis activity [GO:0016887]				unreviewed
26.9535	26.9327	26.8895	NaN	NaN	NaN	21.93	21.34	NaN	Cluster 3	23	23	23	88.9	88.9	88.9	34.419	0	323.31	5527800000	2920	Cysteine synthase (EC 2.5.1.47)	cysK DZC76_08525	cysteine synthase activity [GO:0004124]	cysteine biosynthetic process from serine [GO:0006535]			unreviewed	307
20.72	21.0088	20.953	NaN	NaN	NaN	NaN	NaN	NaN	Cluster 7	12	12	12	27.4	27.4	27.4	66.028	0	23.509	67549000	125	Isocitrate dehydrogenase kinase/phosphatase (IDH kinase/phosphatase) (IDHK/P) (EC 2.7.11.5) (EC 3.1.3.-)	aceK DZC76_08535	[isocitrate dehydrogenase (NADP+)] kinase activity [GO:0008772];ATP binding [GO:0005524];phosphoprotein phosphatase activity [GO:0004721];protein serine/threonine kinase activity [GO:0004674]	glucose metabolic process [GO:0006006];glyoxylate cycle [GO:0006097];phosphorylation [GO:0016310];tricarboxylic acid cycle [GO:0006099]	cytoplasm [GO:0005737]		unreviewed
27.2499	27.3617	27.2028	27.28	27.54	27.44	26.98	27.16	27.08	Cluster 9	21	21	21	86.3	86.3	86.3	21.493	0	323.31	8316700000	2123	Hsp20/alpha crystallin family protein	DZC76_08585		response to heat [GO:0009408]			unreviewed	378
27.6139	27.5367	27.4439	25.29	25.55	25.28	24.67	24.66	24.58	Cluster 2	76	73	73	72.8	71	71	104.53	0	323.31	7660700000	6079	Heat shock survival AAA family ATPase ClpK	clpK DZC76_08590	ATP binding [GO:0005524];ATP hydrolysis activity [GO:0016887]				unreviewed	315
19.0129	NaN	NaN	27.05	27.23	27.14	26.99	27.15	27.14	Cluster 7	7	7	7	12.7	12.7	12.7	68.8	0.00051099	5.1311	11685000	18	ATP-dependent zinc metalloprotease FtsH (EC 3.4.24.-)	ftsH DZC76_08600	ATP binding [GO:0005524];ATP hydrolysis activity [GO:0016887];ATP-dependent peptidase activity [GO:0004176];metalloendopeptidase activity [GO:0004222];zinc ion binding [GO:0008270]	protein catabolic process [GO:0030163];proteolysis [GO:0006508]	plasma membrane [GO:0005886]		unreviewed	344
24.7973	25.0615	24.5777	NaN	NaN	NaN	NaN	NaN	NaN	Cluster 8	4	4	4	39.6	39.6	39.6	11.074	0	189.44	1951400000	675	Helix-hairpin-helix domain-containing protein	DZC76_08690					unreviewed
23.92	24.0072	24.0332	NaN	NaN	NaN	NaN	NaN	NaN	Cluster 0	12	12	12	53.7	53.7	53.7	26.479	0	101.53	489520000	586	YciK family oxidoreductase	DZC76_08755	oxidoreductase activity [GO:0016491]				unreviewed
23.1201	23.0698	23.0445	NaN	NaN	NaN	NaN	NaN	NaN	Cluster 5	9	9	9	63.2	63.2	63.2	24.506	0	74.111	285650000	379	N-acetylmuramic acid 6-phosphate phosphatase MupP	mupP DZC76_08760					unreviewed
23.6109	23.7259	24.1483	25.73	25.76	25.65	25.65	25.92	25.34	Cluster 5	16	16	16	65.1	65.1	65.1	26.029	0	109.44	509270000	549	Ubiquinone biosynthesis O-methyltransferase (2-polyprenyl-6-hydroxyphenol methylase) (EC 2.1.1.222) (3-demethylubiquinone 3-O-methyltransferase) (EC 2.1.1.64)	ubiG DZC76_08765	2-polyprenyl-6-hydroxyphenol methylase activity [GO:0102208];2-polyprenyl-6-methoxy-1,4-benzoquinone methyltransferase activity [GO:0008425];3-demethylubiquinone-9 3-O-methyltransferase activity [GO:0008689]	methylation [GO:0032259];ubiquinone biosynthetic process [GO:0006744]			unreviewed	369
24.5698	24.3176	24.613	19.81	22.65	20.55	21.47	21.05	21.59	Cluster 1	39	39	39	49.2	49.2	49.2	101.42	0	145.11	469460000	753	DNA gyrase subunit A (EC 5.6.2.2)	gyrA DZC76_08780	ATP binding [GO:0005524];DNA binding [GO:0003677];DNA negative supercoiling activity [GO:0034335]	DNA topological change [GO:0006265];DNA-templated DNA replication [GO:0006261]	chromosome [GO:0005694];cytoplasm [GO:0005737]		unreviewed	314
24.7644	24.7705	24.9081	NaN	NaN	NaN	25.36	24.6	NaN	Cluster 1	17	17	17	51	51	51	39.757	0	173.32	1053400000	1433	Phosphoserine aminotransferase (EC 2.6.1.52) (Phosphohydroxythreonine aminotransferase) (PSAT)	serC DZC76_08785	O-phospho-L-serine:2-oxoglutarate aminotransferase activity [GO:0004648];pyridoxal phosphate binding [GO:0030170]	L-serine biosynthetic process [GO:0006564];pyridoxine biosynthetic process [GO:0008615]	cytoplasm [GO:0005737]		unreviewed	390
23.7037	24.1678	22.8287	NaN	NaN	NaN	22.09	21.76	NaN	Cluster 1	17	17	17	54.2	54.2	54.2	39.559	0	82.806	527880000	599	Histidinol-phosphate aminotransferase (EC 2.6.1.9) (Imidazole acetol-phosphate transaminase)	hisC DZC76_08800	histidinol-phosphate transaminase activity [GO:0004400];pyridoxal phosphate binding [GO:0030170]	histidine biosynthetic process [GO:0000105]			unreviewed	385
25.2783	25.3037	25.3232	NaN	NaN	NaN	23.78	22.94	NaN	Cluster 1	28	28	28	48.8	48.8	48.8	79.048	0	292.49	1437800000	1536	3-phosphoshikimate 1-carboxyvinyltransferase (EC 2.5.1.19) (5-enolpyruvylshikimate-3-phosphate synthase) (EPSP synthase) (EPSPS)	aroA DZC76_08805	3-phosphoshikimate 1-carboxyvinyltransferase activity [GO:0003866];NAD+ binding [GO:0070403];prephenate dehydrogenase (NAD+) activity [GO:0008977];prephenate dehydrogenase (NADP+) activity [GO:0004665]	chorismate biosynthetic process [GO:0009423];tyrosine biosynthetic process [GO:0006571]	cytoplasm [GO:0005737]		unreviewed	326
23.5769	23.5434	23.5736	NaN	NaN	NaN	NaN	NaN	NaN	Cluster 0	15	15	15	82.4	82.4	82.4	23.951	0	109.63	444060000	491	Cytidylate kinase (CK) (EC 2.7.4.25) (Cytidine monophosphate kinase) (CMP kinase)	cmk DZC76_08810	ATP binding [GO:0005524];CMP kinase activity [GO:0036430];dCMP kinase activity [GO:0036431]	phosphorylation [GO:0016310];pyrimidine nucleotide metabolic process [GO:0006220]	cytoplasm [GO:0005737]		unreviewed
29.107	29.0816	29.0696	27.6	27.83	27.58	27.43	27.39	26.97	Cluster 9	48	48	48	70.7	70.7	70.7	62.143	0	323.31	19281000000	5782	30S ribosomal protein S1	DZC76_08815	RNA binding [GO:0003723];structural constituent of ribosome [GO:0003735]	translation [GO:0006412]	ribonucleoprotein complex [GO:1990904];ribosome [GO:0005840]		unreviewed	349
23.0218	22.8349	23.2526	NaN	NaN	NaN	NaN	NaN	NaN	Cluster 5	6	6	6	59.6	59.6	59.6	10.665	0	77.353	377880000	473	Integration host factor subunit beta (IHF-beta)	ihfB himD DZC76_08835	DNA binding [GO:0003677];structural constituent of chromatin [GO:0030527]	DNA recombination [GO:0006310];regulation of DNA-templated transcription [GO:0006355];regulation of translation [GO:0006417]	chromosome [GO:0005694]		unreviewed
21.8922	22.0797	20.6239	NaN	NaN	NaN	NaN	NaN	NaN	Cluster 4	18	18	18	48.7	48.7	48.7	54.032	0	42.518	185920000	406	MBL fold metallo-hydrolase	DZC76_08840	hydrolase activity [GO:0016787]				unreviewed
22.2603	22.1011	22.0072	27.99	27.99	27.86	27.98	28.14	27.96	Cluster 7	11	11	11	39.6	39.6	39.6	47.892	0	32.43	118340000	206	Chain-length determining protein	DZC76_08845		lipopolysaccharide biosynthetic process [GO:0009103]	plasma membrane [GO:0005886]		unreviewed	316
24.1276	24.3037	24.3129	NaN	NaN	NaN	NaN	NaN	NaN	Cluster 1	21	21	18	60.5	60.5	55.1	51.248	0	122.35	718740000	779	phosphomannomutase (EC 5.4.2.8)	DZC76_08850	magnesium ion binding [GO:0000287];phosphomannomutase activity [GO:0004615]	carbohydrate metabolic process [GO:0005975]			unreviewed
23.8698	24.2512	24.0817	NaN	NaN	NaN	NaN	NaN	NaN	Cluster 1	24	24	24	72.7	72.7	72.7	43.352	0	166.81	765870000	882	UDP-glucose 6-dehydrogenase (EC 1.1.1.22)	DZC76_08855	NAD binding [GO:0051287];UDP-glucose 6-dehydrogenase activity [GO:0003979]	polysaccharide biosynthetic process [GO:0000271];UDP-glucuronate biosynthetic process [GO:0006065]			unreviewed
NaN	20.952	NaN	NaN	NaN	NaN	NaN	NaN	NaN	Cluster 7	12	9	9	31.6	26.2	26.2	49.808	0	24.199	51456000	119	phosphomannomutase (EC 5.4.2.8)	DZC76_08860	magnesium ion binding [GO:0000287];phosphomannomutase activity [GO:0004615]	carbohydrate metabolic process [GO:0005975]			unreviewed
22.9649	22.991	22.5049	24.42	24.58	24.39	24.46	24.86	24.63	Cluster 5	15	15	15	41.6	41.6	41.6	46.909	0	43.177	183170000	315	Glycosyltransferase	DZC76_08870	glycosyltransferase activity [GO:0016757]				unreviewed	411
25.752	25.8843	25.501	NaN	NaN	NaN	NaN	NaN	NaN	Cluster 6	23	23	23	67.3	67.3	67.3	43.367	0	323.31	1825100000	1524	UDP-glucose 6-dehydrogenase (EC 1.1.1.22)	DZC76_08875	NAD binding [GO:0051287];UDP-glucose 6-dehydrogenase activity [GO:0003979]	polysaccharide biosynthetic process [GO:0000271];UDP-glucuronate biosynthetic process [GO:0006065]			unreviewed
25.9987	26.0615	25.8768	NaN	NaN	NaN	NaN	NaN	NaN	Cluster 6	16	16	16	62.3	62.3	62.3	32.277	0	323.31	2127700000	1623	NAD-dependent epimerase/dehydratase family protein	DZC76_08880					unreviewed
26.5037	26.6415	26.7252	NaN	NaN	NaN	NaN	NaN	NaN	Cluster 3	26	26	26	87.6	87.6	87.6	42.143	0	323.31	3006600000	1975	GDP-mannose 4,6-dehydratase (EC 4.2.1.47) (GDP-D-mannose dehydratase)	gmd DZC76_08885	GDP-mannose 4,6-dehydratase activity [GO:0008446];NADP+ binding [GO:0070401]	GDP-mannose metabolic process [GO:0019673]			unreviewed
22.3753	22.7742	22.4584	25.06	25.48	24.78	24	25.02	24.08	Cluster 5	10	10	10	45.9	45.9	45.9	33.884	0	23.637	156210000	138	Glycosyltransferase	DZC76_08900	transferase activity [GO:0016740]		plasma membrane [GO:0005886]		unreviewed	318
21.8777	22.2338	21.5673	NaN	NaN	NaN	NaN	NaN	NaN	Cluster 4	13	13	13	55.4	55.4	55.4	41.104	0	25.531	78327000	142	Glycosyltransferase family 1 protein	DZC76_08910	glycosyltransferase activity [GO:0016757]				unreviewed
21.8755	20.8605	21.3793	24.88	24.8	24.4	24.53	25.29	24.69	Cluster 5	6	6	6	26.3	26.3	26.3	28.111	0	13.76	42236000	71	Glycosyltransferase	DZC76_08920	transferase activity [GO:0016740]		plasma membrane [GO:0005886]		unreviewed	325
22.4881	22.3284	21.5773	24.26	24.46	24.17	23.62	23.84	23.32	Cluster 4	10	9	9	53.6	51.4	51.4	34.173	0	38.496	143140000	240	NAD-dependent epimerase/dehydratase family protein	DZC76_08925					unreviewed	352
21.6758	21.3876	21.2467	24.62	24.28	24.62	24.69	24.57	23.6	Cluster 4	7	7	7	51.1	51.1	51.1	20.691	0	14.227	37209000	87	Sugar transferase	DZC76_08930	transferase activity [GO:0016740]				unreviewed	413
25.2235	25.4528	25.3714	NaN	NaN	NaN	NaN	NaN	NaN	Cluster 6	38	38	38	90.7	90.7	90.7	43.6	0	323.31	1362900000	1273	Aminotransferase (EC 2.6.1.-)	DZC76_08950	pyridoxal phosphate binding [GO:0030170];transaminase activity [GO:0008483]	amino acid metabolic process [GO:0006520];biosynthetic process [GO:0009058]			unreviewed
22.3848	22.5164	22.657	NaN	NaN	NaN	NaN	NaN	NaN	Cluster 5	27	26	26	54.4	53.2	53.2	75.976	0	53.241	212920000	389	UvrABC system protein B (Protein UvrB) (Excinuclease ABC subunit B)	uvrB DZC76_08955	ATP binding [GO:0005524];ATP hydrolysis activity [GO:0016887];DNA binding [GO:0003677];excinuclease ABC activity [GO:0009381]	nucleotide-excision repair [GO:0006289];SOS response [GO:0009432]	cytoplasm [GO:0005737];excinuclease repair complex [GO:0009380]		unreviewed
24.7951	24.6091	24.8538	NaN	NaN	NaN	NaN	NaN	NaN	Cluster 8	35	35	35	70	70	70	56.334	0	172.41	869940000	1122	Glutamate--tRNA ligase (EC 6.1.1.17) (Glutamyl-tRNA synthetase) (GluRS)	gltX DZC76_08975	ATP binding [GO:0005524];glutamate-tRNA ligase activity [GO:0004818];tRNA binding [GO:0000049];zinc ion binding [GO:0008270]	glutamyl-tRNA aminoacylation [GO:0006424]	cytoplasm [GO:0005737]		unreviewed
NaN	NaN	NaN	NaN	NaN	NaN	NaN	NaN	NaN	Cluster 8	28	28	28	60.3	60.3	60.3	64.7	0	239.56	1012700000	1365	sn-glycerol-3-phosphate-binding periplasmic protein UgpB	DZC76_09055	transmembrane transporter activity [GO:0022857]				unreviewed
23.76	23.6721	23.8755	NaN	NaN	NaN	NaN	NaN	NaN	Cluster 0	13	13	13	56.7	56.7	56.7	30.352	0	121.34	539820000	510	Bifunctional protein FolD [Includes: Methylenetetrahydrofolate dehydrogenase (EC 1.5.1.5);Methenyltetrahydrofolate cyclohydrolase (EC 3.5.4.9)]	folD DZC76_09060	methenyltetrahydrofolate cyclohydrolase activity [GO:0004477];methylenetetrahydrofolate dehydrogenase (NADP+) activity [GO:0004488]	histidine biosynthetic process [GO:0000105];methionine biosynthetic process [GO:0009086];purine nucleotide biosynthetic process [GO:0006164];tetrahydrofolate interconversion [GO:0035999]			unreviewed
28.4153	28.3078	28.0981	24.3	24.59	24.55	24.94	24.6	24.14	Cluster 2	39	39	39	77.5	77.5	77.5	48.38	0	323.31	11562000000	5029	Trigger factor (TF) (EC 5.2.1.8) (PPIase)	tig DZC76_09080	peptidyl-prolyl cis-trans isomerase activity [GO:0003755]	cell cycle [GO:0007049];cell division [GO:0051301];protein folding [GO:0006457];protein transport [GO:0015031]	cytoplasm [GO:0005737]		unreviewed	399
25.5871	25.3349	25.843	24.33	25.1	25.04	24.28	24.6	24.54	Cluster 2	11	11	11	49.8	49.8	49.8	23.611	0	323.31	1952800000	1302	ATP-dependent Clp protease proteolytic subunit (EC 3.4.21.92) (Endopeptidase Clp)	clpP DZC76_09085	ATP-dependent peptidase activity [GO:0004176];serine-type endopeptidase activity [GO:0004252]	proteolysis [GO:0006508]	cytoplasm [GO:0005737]		unreviewed	324
25.7593	25.7673	25.736	NaN	21.37	NaN	23.35	23.3	22.42	Cluster 3	29	29	29	68.1	68.1	68.1	46.634	0	323.31	2181600000	2239	ATP-dependent Clp protease ATP-binding subunit ClpX	clpX DZC76_09090	ATP binding [GO:0005524];ATP hydrolysis activity [GO:0016887];ATP-dependent protein folding chaperone [GO:0140662];peptidase activity [GO:0008233];protein dimerization activity [GO:0046983];unfolded protein binding [GO:0051082];zinc ion binding [GO:0008270]	proteolysis [GO:0006508]			unreviewed	396
25.3017	25.3405	24.999	19.53	19.9	19.45	NaN	20.07	NaN	Cluster 6	52	52	52	60.8	60.8	60.8	89.13	0	323.31	1499200000	2177	Lon protease (EC 3.4.21.53) (ATP-dependent protease La)	lon DZC76_09095	ATP binding [GO:0005524];ATP hydrolysis activity [GO:0016887];ATP-dependent peptidase activity [GO:0004176];sequence-specific DNA binding [GO:0043565];serine-type endopeptidase activity [GO:0004252]	cellular response to heat [GO:0034605];protein quality control for misfolded or incompletely synthesized proteins [GO:0006515]	cytoplasm [GO:0005737]		unreviewed	333
28.7526	28.6788	27.9925	26.61	26.9	26.29	26.37	26.54	25.73	Cluster 9	8	8	8	76.7	76.7	76.7	9.0724	0	323.31	17205000000	1969	DNA-binding protein HU-beta	DZC76_09100	DNA binding [GO:0003677];structural constituent of chromatin [GO:0030527]				unreviewed	330
25.6571	25.679	25.2316	28.12	28.43	28.03	28.33	28.69	28.51	Cluster 8	27	27	27	61.3	61.3	61.3	67.854	0	323.31	1308300000	1527	Periplasmic chaperone PpiD (Periplasmic folding chaperone)	DZC76_09105	peptidyl-prolyl cis-trans isomerase activity [GO:0003755]		membrane [GO:0016020]		unreviewed	356
NaN	NaN	NaN	NaN	NaN	NaN	NaN	NaN	NaN	Cluster 7	7	7	7	40.5	40.5	40.5	33.821	0	13.533	34226000	89	Transcriptional regulator GcvA	gcvA DZC76_09330	DNA-binding transcription factor activity [GO:0003700]				unreviewed
NaN	NaN	20.993	NaN	NaN	NaN	NaN	NaN	NaN	Cluster 7	8	8	8	29	29	29	34.971	0	20.471	90509000	240	TRAP transporter substrate-binding protein	DZC76_09350		organic substance transport [GO:0071702];transmembrane transport [GO:0055085]	outer membrane-bounded periplasmic space [GO:0030288]		unreviewed
22.7652	22.8837	22.5357	NaN	NaN	NaN	NaN	NaN	NaN	Cluster 5	21	21	21	34.7	34.7	34.7	86.56	0	36.494	71463000	171	histidine kinase (EC 2.7.13.3)	DZC76_09475	ATP binding [GO:0005524];protein histidine kinase activity [GO:0004673]				unreviewed
20.9321	20.7584	21.5462	NaN	NaN	NaN	NaN	NaN	NaN	Cluster 7	15	5	5	47.1	15.3	15.3	50.173	0	13.484	71244000	151	Aspartate aminotransferase family protein	DZC76_09570	pyridoxal phosphate binding [GO:0030170];transaminase activity [GO:0008483]	nitrogen compound metabolic process [GO:0006807];organic substance metabolic process [GO:0071704]			unreviewed
22.2307	22.367	22.2861	NaN	NaN	NaN	NaN	NaN	NaN	Cluster 5	8	8	8	44.7	44.7	44.7	16.839	0	23.079	265100000	341	MarR family transcriptional regulator	DZC76_09630	DNA-binding transcription factor activity [GO:0003700]				unreviewed
22.4741	22.3714	22.5425	NaN	NaN	NaN	NaN	NaN	NaN	Cluster 5	15	15	15	71.8	71.8	71.8	24.308	0	51.357	202090000	296	DUF480 domain-containing protein	DZC76_09640					unreviewed
22.8946	23.4681	23.8597	NaN	NaN	NaN	NaN	NaN	NaN	Cluster 0	10	10	10	54.5	54.5	54.5	21.448	0	132.91	519430000	618	NADPH-dependent oxidoreductase	DZC76_09715	oxidoreductase activity, acting on NAD(P)H, quinone or similar compound as acceptor [GO:0016655]				unreviewed
NaN	NaN	NaN	NaN	NaN	NaN	NaN	NaN	NaN	Cluster 5	18	18	18	68.7	68.7	68.7	42.683	0	92.573	282600000	501	Isovaleryl-CoA dehydrogenase, mitochondrial (EC 1.3.8.4)	DZC76_09780	acyl-CoA dehydrogenase activity [GO:0003995];flavin adenine dinucleotide binding [GO:0050660]	organonitrogen compound catabolic process [GO:1901565]			unreviewed
22.4342	22.2085	21.9209	31.79	32.36	31.52	31.58	32.2	31.56	Cluster 0	8	8	8	35	35	35	25.89	0	41.585	139490000	192	VacJ family lipoprotein	DZC76_09810			membrane [GO:0016020]		unreviewed	343
22.9535	23.2122	23.4353	NaN	NaN	NaN	22.19	20.89	NaN	Cluster 1	13	13	13	44.7	44.7	44.7	43.289	0	80.027	434920000	572	Response regulator	DZC76_09820	DNA binding [GO:0003677]	phosphorelay signal transduction system [GO:0000160]			unreviewed	341
25.1352	25.31	24.9021	NaN	NaN	NaN	NaN	NaN	NaN	Cluster 6	21	21	21	65.3	65.3	65.3	33.412	0	246.46	1692600000	1241	Transaldolase (EC 2.2.1.2)	tal DZC76_09830	transaldolase activity [GO:0004801]	carbohydrate metabolic process [GO:0005975];pentose-phosphate shunt [GO:0006098]	cytoplasm [GO:0005737]		unreviewed
23.2561	23.4909	NaN	NaN	NaN	NaN	NaN	NaN	NaN	Cluster 0	9	9	9	73.9	73.9	73.9	27.43	0	76.327	402270000	358	Amidotransferase	DZC76_09920	transferase activity [GO:0016740]	glutamine metabolic process [GO:0006541]			unreviewed
22.4378	22.2753	22.7972	NaN	NaN	NaN	NaN	NaN	NaN	Cluster 5	16	16	16	57.7	57.7	57.7	45.671	0	33.207	205940000	467	Alanine transaminase (EC 2.6.1.2)	DZC76_09940	L-alanine:2-oxoglutarate aminotransferase activity [GO:0004021];pyridoxal phosphate binding [GO:0030170]	biosynthetic process [GO:0009058];nitrogen compound metabolic process [GO:0006807];organic substance metabolic process [GO:0071704]			unreviewed
26.0439	26.0802	26.1776	22.39	23.27	22.08	21.46	22.97	20.93	Cluster 3	18	18	18	62.5	62.5	62.5	27.771	0	323.31	2890500000	1569	Enoyl-[acyl-carrier-protein] reductase [NADH] (EC 1.3.1.9)	DZC76_09955	enoyl-[acyl-carrier-protein] reductase (NADH) activity [GO:0004318]	fatty acid biosynthetic process [GO:0006633]			unreviewed	374
21.0612	20.9208	20.9649	25.46	25.45	25.4	25.51	25.65	25.53	Cluster 7	15	15	15	45.4	45.4	45.4	59.199	0	18.933	44979000	162	ABC transporter ATP-binding protein	DZC76_09960	ATP binding [GO:0005524];ATP hydrolysis activity [GO:0016887]	peptide transport [GO:0015833]			unreviewed	435
23.2498	23.4837	23.4147	NaN	NaN	NaN	NaN	NaN	NaN	Cluster 0	31	31	31	64.6	64.6	64.6	70.656	0	224.22	486940000	861	ABC transporter substrate-binding protein	DZC76_09975		transmembrane transport [GO:0055085]	ATP-binding cassette (ABC) transporter complex [GO:0043190];outer membrane-bounded periplasmic space [GO:0030288]		unreviewed
23.3621	23.3835	23.3339	NaN	NaN	NaN	NaN	NaN	NaN	Cluster 0	15	15	15	74	74	74	28.516	0	78.584	421800000	679	Hydroxyacylglutathione hydrolase (EC 3.1.2.6) (Glyoxalase II) (Glx II)	gloB DZC76_09995	hydroxyacylglutathione hydrolase activity [GO:0004416];metal ion binding [GO:0046872]	methylglyoxal catabolic process to D-lactate via S-lactoyl-glutathione [GO:0019243]			unreviewed
21.2123	20.843	21.3389	NaN	NaN	NaN	NaN	NaN	NaN	Cluster 7	12	12	12	65.9	65.9	65.9	27.861	0	44.805	75048000	177	DNA polymerase III subunit epsilon (EC 2.7.7.7)	dnaQ DZC76_10010	DNA binding [GO:0003677];DNA-directed DNA polymerase activity [GO:0003887];exonuclease activity [GO:0004527];metal ion binding [GO:0046872]	DNA replication [GO:0006260]			unreviewed
20.7995	NaN	20.5969	NaN	NaN	NaN	NaN	NaN	NaN	Cluster 7	19	19	19	41.8	41.8	41.8	81.906	0	27.812	52560000	154	Lysine decarboxylase	DZC76_10015	carboxy-lyase activity [GO:0016831]	amino acid metabolic process [GO:0006520]	cytoplasm [GO:0005737]		unreviewed
23.6717	23.2364	23.987	NaN	NaN	NaN	NaN	NaN	NaN	Cluster 0	15	15	15	70.7	70.7	70.7	29.828	0	146.45	615920000	899	Crotonase/enoyl-CoA hydratase family protein	DZC76_10020	isomerase activity [GO:0016853]	fatty acid beta-oxidation [GO:0006635]			unreviewed
23.4173	23.3764	23.3799	25.99	25.7	25.7	25.92	25.9	25.81	Cluster 5	24	24	24	58.3	58.3	58.3	61.123	0	81.95	354680000	517	Ferrous iron transporter B	DZC76_10025	protein kinase activity [GO:0004672]	phosphorelay signal transduction system [GO:0000160]			unreviewed	347
20.6421	20.3516	20.7447	NaN	NaN	NaN	NaN	NaN	NaN	Cluster 7	6	6	6	24.9	24.9	24.9	30.655	0	13.823	31802000	108	NAD-capped RNA hydrolase NudC (DeNADding enzyme NudC) (EC 3.6.1.-) (NADH pyrophosphatase) (EC 3.6.1.22)	nudC DZC76_10030	magnesium ion binding [GO:0000287];manganese ion binding [GO:0030145];NAD+ diphosphatase activity [GO:0000210];NADH pyrophosphatase activity [GO:0035529];RNA NAD-cap (NMN-forming) hydrolase activity [GO:0110153];zinc ion binding [GO:0008270]				unreviewed
22.9871	22.9047	22.785	NaN	NaN	NaN	NaN	NaN	NaN	Cluster 5	15	15	15	72.9	72.9	72.9	26.699	0	77.869	345590000	672	SDR family oxidoreductase	DZC76_10050	oxidoreductase activity [GO:0016491]				unreviewed
21.0439	21.1422	21.1732	NaN	NaN	NaN	NaN	NaN	NaN	Cluster 7	11	11	11	39.7	39.7	39.7	40.436	0	28.451	80332000	161	Phosphotransferase family protein	DZC76_10055	transferase activity [GO:0016740]				unreviewed
26.3274	25.721	25.8374	NaN	NaN	NaN	NaN	NaN	NaN	Cluster 2	8	8	8	71.8	71.8	71.8	10.938	0	256.98	3589400000	1336	SCP-2 family sterol carrier protein	DZC76_10060					unreviewed
20.3495	20.7077	21.0544	25.76	26.31	25.63	26.13	26.86	26.26	Cluster 7	11	11	11	32.7	32.7	32.7	37.723	0.00054054	7.0272	39567000	106	Protease SohB	sohB DZC76_10070	serine-type endopeptidase activity [GO:0004252]	proteolysis [GO:0006508]	plasma membrane [GO:0005886]		unreviewed	380
24.2876	23.9528	23.9223	NaN	NaN	NaN	NaN	NaN	NaN	Cluster 0	15	15	15	53.5	53.5	53.5	34.556	0	84.413	585110000	730	Acryloyl-CoA reductase (EC 1.3.1.95)	DZC76_10075	acryloyl-CoA reductase (NADH) activity [GO:0043958]				unreviewed
24.0068	24.1	24.4809	NaN	NaN	NaN	23.34	22.53	NaN	Cluster 1	16	16	16	56.8	56.8	56.8	44.699	0	101.49	672280000	912	alanine transaminase (EC 2.6.1.2)	DZC76_10115	pyridoxal phosphate binding [GO:0030170];transaminase activity [GO:0008483]	biosynthetic process [GO:0009058];nitrogen compound metabolic process [GO:0006807];organic substance metabolic process [GO:0071704]			unreviewed	406
23.0873	22.9039	23.0149	NaN	NaN	NaN	NaN	NaN	NaN	Cluster 5	7	7	7	81.1	81.1	81.1	14.783	0	50.266	302600000	329	Peptide methionine sulfoxide reductase MsrB (EC 1.8.4.12) (Peptide-methionine (R)-S-oxide reductase)	msrB DZC76_10120	peptide-methionine (R)-S-oxide reductase activity [GO:0033743];zinc ion binding [GO:0008270]	protein repair [GO:0030091];response to oxidative stress [GO:0006979]			unreviewed
NaN	21.0849	21.1274	NaN	NaN	NaN	NaN	NaN	NaN	Cluster 7	11	11	11	43.1	43.1	43.1	39.417	0	15.058	90276000	161	ATP-NAD kinase	DZC76_10130	ATP binding [GO:0005524];NAD binding [GO:0051287];NAD+ kinase activity [GO:0003951]	NADP biosynthetic process [GO:0006741];phosphorylation [GO:0016310]			unreviewed
24.3671	24.5894	24.0318	NaN	NaN	NaN	NaN	NaN	NaN	Cluster 8	4	4	4	48.4	48.4	48.4	10.113	0	184.13	844260000	483	Pyrimidine/purine nucleoside phosphorylase (EC 2.4.2.1) (EC 2.4.2.2) (Adenosine phosphorylase) (Cytidine phosphorylase) (Guanosine phosphorylase) (Inosine phosphorylase) (Thymidine phosphorylase) (Uridine phosphorylase) (Xanthosine phosphorylase)	ppnP DZC76_10150	guanosine phosphorylase activity [GO:0047975];purine-nucleoside phosphorylase activity [GO:0004731];pyrimidine-nucleoside phosphorylase activity [GO:0016154];thymidine phosphorylase activity [GO:0009032];uridine phosphorylase activity [GO:0004850]				unreviewed
21.8195	21.5781	21.7133	NaN	NaN	NaN	NaN	NaN	NaN	Cluster 4	8	8	8	30.3	30.3	30.3	30.445	0	25.591	73501000	160	NAD(P)-dependent oxidoreductase	DZC76_10160	NAD binding [GO:0051287];NADP binding [GO:0050661];oxidoreductase activity, acting on the CH-OH group of donors, NAD or NADP as acceptor [GO:0016616]	organic acid catabolic process [GO:0016054]			unreviewed
26.5826	26.2413	26.5822	25.66	26.14	26.12	25.5	25.74	25.8	Cluster 2	25	25	25	71.4	71.4	71.4	47.528	0	323.31	2750800000	2270	Citrate synthase	gltA DZC76_10175	citrate (Si)-synthase activity [GO:0004108]	tricarboxylic acid cycle [GO:0006099]	cytoplasm [GO:0005737]		unreviewed	386
22.5304	22.0563	21.5677	29.61	29.2	29.55	29.91	29.96	30.2	Cluster 0	2	2	2	19.4	19.4	19.4	13.453	0	22.606	60740000	73	Succinate dehydrogenase cytochrome b556 subunit	sdhC DZC76_10180	electron transfer activity [GO:0009055];metal ion binding [GO:0046872];succinate dehydrogenase activity [GO:0000104]	tricarboxylic acid cycle [GO:0006099]	succinate dehydrogenase complex [GO:0045281]		unreviewed	353
28.2667	28.3459	28.1671	30.66	30.54	30.44	30.31	30.75	30.1	Cluster 9	40	40	40	84.7	84.7	84.7	63.535	0	323.31	10866000000	5469	Succinate dehydrogenase flavoprotein subunit (EC 1.3.5.1)	DZC76_10190	flavin adenine dinucleotide binding [GO:0050660];fumarate reductase (menaquinone) [GO:0102040];succinate dehydrogenase (ubiquinone) activity [GO:0008177]	electron transport chain [GO:0022900];tricarboxylic acid cycle [GO:0006099]	plasma membrane [GO:0005886]		unreviewed	351
26.9852	26.9685	26.938	29.94	30.21	30.03	30.13	30.44	30	Cluster 0	22	22	22	88.9	88.9	88.9	26.052	0	323.31	5279000000	2779	Succinate dehydrogenase iron-sulfur subunit (EC 1.3.5.1)	DZC76_10195	3 iron, 4 sulfur cluster binding [GO:0051538];electron transfer activity [GO:0009055];fumarate reductase (menaquinone) [GO:0102040];metal ion binding [GO:0046872];succinate dehydrogenase (ubiquinone) activity [GO:0008177]	tricarboxylic acid cycle [GO:0006099]			unreviewed	429
26.9136	26.9565	27.0968	26.8	27.05	26.85	26.13	26.19	25.93	Cluster 9	63	63	63	72.1	72.1	72.1	105.81	0	323.31	3594000000	3515	oxoglutarate dehydrogenase (succinyl-transferring) (EC 1.2.4.2)	DZC76_10200	oxoglutarate dehydrogenase (succinyl-transferring) activity [GO:0004591];thiamine pyrophosphate binding [GO:0030976]	tricarboxylic acid cycle [GO:0006099]			unreviewed	361
27.5076	27.4754	27.3098	27.61	27.58	27.66	26.69	26.98	26.83	Cluster 9	20	20	20	64.2	64.2	64.2	42.718	0	323.31	7581400000	2552	Dihydrolipoyllysine-residue succinyltransferase component of 2-oxoglutarate dehydrogenase complex (EC 2.3.1.61) (2-oxoglutarate dehydrogenase complex component E2)	DZC76_10205	dihydrolipoyllysine-residue succinyltransferase activity [GO:0004149]	L-lysine catabolic process to acetyl-CoA via saccharopine [GO:0033512];tricarboxylic acid cycle [GO:0006099]	oxoglutarate dehydrogenase complex [GO:0045252]		unreviewed	363
27.5048	27.5921	27.0693	27.32	27.81	27.47	26	26.33	26.08	Cluster 9	26	26	26	69.5	69.5	69.5	49.779	0	323.31	8721600000	3935	Dihydrolipoyl dehydrogenase (EC 1.8.1.4)	lpdA DZC76_10210	dihydrolipoyl dehydrogenase activity [GO:0004148];flavin adenine dinucleotide binding [GO:0050660]		cytoplasm [GO:0005737]		unreviewed	11
28.9323	28.9611	28.6664	24.88	25.33	25.12	25.04	24.89	24.84	Cluster 9	31	31	31	77.8	77.8	77.8	41.155	0	323.31	18571000000	4717	Succinate--CoA ligase [ADP-forming] subunit beta (EC 6.2.1.5) (Succinyl-CoA synthetase subunit beta) (SCS-beta)	sucC DZC76_10215	ATP binding [GO:0005524];magnesium ion binding [GO:0000287];succinate-CoA ligase (ADP-forming) activity [GO:0004775];succinate-CoA ligase (GDP-forming) activity [GO:0004776]	tricarboxylic acid cycle [GO:0006099]	cytoplasm [GO:0005737]		unreviewed	445
28.8431	28.7981	28.7538	25.17	25.94	25.36	26.04	25.6	25.32	Cluster 9	19	19	19	94.2	94.2	94.2	30.187	0	323.31	18281000000	4173	Succinate--CoA ligase [ADP-forming] subunit alpha (EC 6.2.1.5) (Succinyl-CoA synthetase subunit alpha) (SCS-alpha)	sucD DZC76_10220	nucleotide binding [GO:0000166];succinate-CoA ligase (ADP-forming) activity [GO:0004775];succinate-CoA ligase (GDP-forming) activity [GO:0004776]	tricarboxylic acid cycle [GO:0006099]			unreviewed	412
20.1621	NaN	NaN	25.46	25.6	25.82	25.78	26.2	25.83	Cluster 5	3	3	3	21.6	21.6	21.6	24.693	0	9.9324	29131000	65	ATP-binding cassette domain-containing protein	DZC76_10280	ATP binding [GO:0005524];ATP hydrolysis activity [GO:0016887]		plasma membrane [GO:0005886]		unreviewed	449
22.2797	22.1618	22.2271	NaN	NaN	NaN	NaN	NaN	NaN	Cluster 5	7	7	7	53.2	53.2	53.2	21.305	0	86.891	221230000	303	Arylesterase	DZC76_10285	hydrolase activity, acting on ester bonds [GO:0016788]				unreviewed
23.4536	23.6409	23.8907	NaN	NaN	NaN	23.71	NaN	23.26	Cluster 1	13	13	13	58.8	58.8	58.8	34.53	0	103.39	378000000	443	L,D-transpeptidase	DZC76_10295	carboxypeptidase activity [GO:0004180];transferase activity [GO:0016740]	peptidoglycan biosynthetic process [GO:0009252]			unreviewed	358
NaN	24.7625	NaN	29.49	26.9	30.51	30.97	27.3	31.43	Cluster 0	4	4	4	38.6	38.6	38.6	8.8429	0	87.105	591000000	438	Outer membrane lipoprotein I	DZC76_10300					unreviewed	434
22.9066	22.4097	22.8084	NaN	NaN	NaN	NaN	NaN	NaN	Cluster 5	7	7	7	88.9	88.9	88.9	10.281	0	58.858	263130000	293	N-acetyltransferase	DZC76_10310	transferase activity [GO:0016740]				unreviewed
25.3888	25.4368	25.5253	NaN	NaN	NaN	22.64	21.45	NaN	Cluster 6	19	19	19	58.9	58.9	58.9	38.943	0	323.31	1943600000	1546	Phospho-2-dehydro-3-deoxyheptonate aldolase (EC 2.5.1.54)	DZC76_10315	3-deoxy-7-phosphoheptulonate synthase activity [GO:0003849]	amino acid biosynthetic process [GO:0008652];aromatic amino acid family biosynthetic process [GO:0009073];chorismate biosynthetic process [GO:0009423]			unreviewed	368
22.6374	22.8481	22.451	NaN	NaN	NaN	NaN	NaN	NaN	Cluster 5	12	12	12	49.1	49.1	49.1	34.17	0	51.708	289850000	399	2-dehydropantoate 2-reductase (EC 1.1.1.169) (Ketopantoate reductase)	DZC76_10330	2-dehydropantoate 2-reductase activity [GO:0008677]	pantothenate biosynthetic process [GO:0015940]			unreviewed
21.1651	20.8899	20.9811	NaN	NaN	NaN	NaN	NaN	NaN	Cluster 7	14	14	14	63.1	63.1	63.1	32.86	0	22.322	89062000	192	5'-nucleotidase	DZC76_10335	5'-nucleotidase activity [GO:0008253];magnesium ion binding [GO:0000287];nucleotide binding [GO:0000166]	nucleotide metabolic process [GO:0009117]	cytoplasm [GO:0005737]		unreviewed
24.4289	24.3434	24.3042	22.92	22.62	22.48	22.49	22.21	NaN	Cluster 1	17	17	17	60.8	60.8	60.8	36.041	0	121.78	910980000	1323	HTH-type transcriptional regulator CysB	cysB DZC76_10345	DNA-binding transcription factor activity [GO:0003700]				unreviewed	362
25.4167	25.5203	25.1563	NaN	NaN	NaN	NaN	NaN	NaN	Cluster 6	17	17	17	74.8	74.8	74.8	23.24	0	238.61	1232300000	1032	Phosphoadenylylsulfate reductase	DZC76_10350	catalytic activity [GO:0003824]				unreviewed
24.2369	23.8656	24.421	NaN	NaN	NaN	NaN	NaN	NaN	Cluster 0	12	12	12	61	61	61	23.586	0	78.139	575170000	466	phosphoserine phosphatase (EC 3.1.3.3)	thrH DZC76_10355	L-phosphoserine phosphatase activity [GO:0036424];transferase activity [GO:0016740]				unreviewed
19.8827	20.0887	19.8768	NaN	NaN	NaN	NaN	NaN	NaN	Cluster 7	11	11	11	36.3	36.3	36.3	49.516	0	15.179	30073000	96	aminodeoxychorismate synthase (EC 2.6.1.85)	pabB DZC76_10375	4-amino-4-deoxychorismate synthase activity [GO:0046820]	folic acid-containing compound biosynthetic process [GO:0009396]			unreviewed
23.7426	23.5378	23.4994	26.19	26.54	26.08	26.06	26.57	25.76	Cluster 5	19	19	19	70.1	70.1	70.1	36.208	0	65.984	404150000	522	Alpha-L-glutamate ligase-like protein	DZC76_10395	ATP binding [GO:0005524];ligase activity [GO:0016874];metal ion binding [GO:0046872]				unreviewed	416
NaN	NaN	20.3071	27.96	28.05	27.64	28.13	28.56	28.16	Cluster 7	7	7	7	18.1	18.1	18.1	56.855	0	11.209	16603000	42	Inactive transglutaminase family protein	DZC76_10400			membrane [GO:0016020]		unreviewed	395
21.6115	22.0414	21.5717	NaN	NaN	NaN	NaN	NaN	NaN	Cluster 4	7	7	7	44.4	44.4	44.4	19.859	0	20.812	112180000	210	Putative ATP-dependent zinc protease domain-containing protein	DZC76_10405					unreviewed
23.7442	23.6883	23.6258	NaN	NaN	NaN	NaN	NaN	NaN	Cluster 0	17	17	17	74.6	74.6	74.6	31.75	0	323.31	2544300000	1623	2-methylisocitrate lyase (2-MIC) (MICL) (EC 4.1.3.30) ((2R,3S)-2-methylisocitrate lyase)	prpB DZC76_10415	magnesium ion binding [GO:0000287];methylisocitrate lyase activity [GO:0046421]	propionate catabolic process, 2-methylcitrate cycle [GO:0019629]			unreviewed
21.7741	21.3951	21.3876	22.97	23.11	23.05	NaN	NaN	22.79	Cluster 4	32	32	32	80.5	80.5	80.5	42.433	0	323.31	2430300000	1419	Citrate synthase	DZC76_10420	citrate synthase activity [GO:0036440]	tricarboxylic acid cycle [GO:0006099]	cytoplasm [GO:0005737]		unreviewed	365
21.6134	21.2738	21.3781	NaN	NaN	NaN	NaN	NaN	NaN	Cluster 7	55	55	55	76.5	76.5	76.5	94.61	0	323.31	1497500000	1541	aconitate hydratase (EC 4.2.1.3)	acnD DZC76_10425	aconitate hydratase activity [GO:0003994];iron-sulfur cluster binding [GO:0051536];metal ion binding [GO:0046872]	propionate metabolic process, methylcitrate cycle [GO:0019679]			unreviewed
21.5036	22.2096	20.0502	NaN	NaN	NaN	NaN	NaN	NaN	Cluster 7	18	18	18	52.1	52.1	52.1	42.037	0	105.99	483200000	630	2-methylaconitate cis-trans isomerase PrpF	prpF DZC76_10435	isomerase activity [GO:0016853]	propionate catabolic process, 2-methylcitrate cycle [GO:0019629]			unreviewed
23.3225	23.2669	23.3015	NaN	NaN	NaN	NaN	NaN	NaN	Cluster 0	19	19	19	65.1	65.1	65.1	30.997	0	105.03	450840000	561	Putative phosphoenolpyruvate synthase regulatory protein (PEP synthase regulatory protein) (PSRP) (EC 2.7.11.33) (EC 2.7.4.28) (Pyruvate, water dikinase regulatory protein)	DZC76_10440	ADP binding [GO:0043531];ATP binding [GO:0005524];phosphotransferase activity, phosphate group as acceptor [GO:0016776];protein serine/threonine kinase activity [GO:0004674]	phosphorylation [GO:0016310]			unreviewed
27.1886	27.1054	27.1734	20.66	20.54	20.24	22.45	21.17	19.56	Cluster 6	49	49	49	69.2	69.2	69.2	85.743	0	323.31	4387700000	4100	Phosphoenolpyruvate synthase (PEP synthase) (EC 2.7.9.2) (Pyruvate, water dikinase)	DZC76_10450	ATP binding [GO:0005524];metal ion binding [GO:0046872];pyruvate, water dikinase activity [GO:0008986]	gluconeogenesis [GO:0006094];phosphorylation [GO:0016310];pyruvate metabolic process [GO:0006090]			unreviewed	392
23.4601	23.4696	23.3809	NaN	NaN	NaN	NaN	NaN	NaN	Cluster 0	11	11	11	95.7	95.7	95.7	17.406	0	55.811	459730000	560	4-hydroxy-4-methyl-2-oxoglutarate aldolase (HMG aldolase) (EC 4.1.1.112) (EC 4.1.3.17) (Oxaloacetate decarboxylase)	DZC76_10460	4-hydroxy-4-methyl-2-oxoglutarate aldolase activity [GO:0047443];metal ion binding [GO:0046872];oxaloacetate decarboxylase activity [GO:0008948];ribonuclease inhibitor activity [GO:0008428]	regulation of RNA metabolic process [GO:0051252]			unreviewed
21.203	NaN	NaN	24.07	24.5	24.24	24.94	25.13	24.84	Cluster 4	10	10	10	51	51	51	23.33	0	19.737	87371000	146	RNA polymerase sigma factor SigX	sigX DZC76_10480	DNA binding [GO:0003677];sigma factor activity [GO:0016987]	DNA-templated transcription initiation [GO:0006352]			unreviewed	367
26.5378	26.1901	25.5722	35.14	34.95	35.4	35.45	34.87	35.47	Cluster 0	16	16	16	59.5	59.5	59.5	34.985	0	323.31	2781300000	1733	OmpA family protein	DZC76_10485	porin activity [GO:0015288]	monoatomic ion transport [GO:0006811]	cell outer membrane [GO:0009279];pore complex [GO:0046930]		unreviewed	439
24.0365	23.8429	23.3598	NaN	NaN	NaN	NaN	NaN	NaN	Cluster 0	13	13	13	89.5	89.5	89.5	24.517	0	66.734	617370000	742	Crotonase/enoyl-CoA hydratase family protein	DZC76_10560					unreviewed
20.5482	NaN	20.7391	NaN	NaN	NaN	NaN	NaN	NaN	Cluster 7	5	5	5	61.9	61.9	61.9	14.045	0	12.546	49719000	141	VOC family protein	DZC76_10895					unreviewed
23.2838	23.4504	23.1945	NaN	NaN	NaN	NaN	NaN	NaN	Cluster 5	18	18	18	52	52	52	49.081	0	90.934	429720000	605	Glutathione-disulfide reductase (EC 1.8.1.7)	DZC76_10905	flavin adenine dinucleotide binding [GO:0050660];glutathione-disulfide reductase (NADP) activity [GO:0004362]	cell redox homeostasis [GO:0045454]			unreviewed
24.9235	24.8908	24.8885	NaN	NaN	NaN	24.17	23.81	NaN	Cluster 1	15	15	15	56.6	56.6	56.6	31.053	0	231.41	1135000000	1001	UTP--glucose-1-phosphate uridylyltransferase (EC 2.7.7.9) (UDP-glucose pyrophosphorylase)	galU DZC76_10915	UTP:glucose-1-phosphate uridylyltransferase activity [GO:0003983]	biosynthetic process [GO:0009058];UDP-glucose metabolic process [GO:0006011]			unreviewed	466
24.8377	24.8463	24.7125	NaN	NaN	NaN	NaN	NaN	NaN	Cluster 8	17	17	17	61.5	61.5	61.5	36.911	0	214.4	1266000000	1091	Alcohol dehydrogenase	DZC76_10940	oxidoreductase activity [GO:0016491]				unreviewed
21.0811	21.2376	21.4749	NaN	NaN	NaN	22.78	22.3	NaN	Cluster 4	14	14	14	49.3	49.3	49.3	33.363	0	31.144	110620000	311	LysR family transcriptional regulator	DZC76_10945	DNA-binding transcription factor activity [GO:0003700]				unreviewed	452
24.0833	24.424	24.5307	NaN	NaN	NaN	NaN	NaN	NaN	Cluster 0	49	49	49	52.4	52.4	52.4	135.07	0	115.84	488260000	770	Methionine synthase (EC 2.1.1.13) (5-methyltetrahydrofolate--homocysteine methyltransferase)	DZC76_11040	cobalamin binding [GO:0031419];methionine synthase activity [GO:0008705];zinc ion binding [GO:0008270]	methylation [GO:0032259];pteridine-containing compound metabolic process [GO:0042558]			unreviewed
20.3135	20.4187	20.5092	NaN	NaN	NaN	NaN	NaN	NaN	Cluster 7	6	6	6	71.1	71.1	71.1	11.241	0	18.55	46643000	92	DUF1883 domain-containing protein	DZC76_11050					unreviewed
26.7275	26.7787	26.7819	21.16	21.79	19.8	19.51	22.44	19.98	Cluster 6	37	37	37	68.5	68.5	68.5	62.053	0	323.31	3368200000	3140	Nitrite/sulfite reductase	DZC76_11080	heme binding [GO:0020037];iron-sulfur cluster binding [GO:0051536];oxidoreductase activity [GO:0016491]				unreviewed	455
24.4945	24.6848	24.0669	NaN	20.85	NaN	23.11	20.85	NaN	Cluster 1	10	10	10	47.3	47.3	47.3	18.757	0	73.739	768480000	530	DUF934 domain-containing protein	DZC76_11085					unreviewed	377
24.0972	24.1925	23.9308	22.67	23.07	22.7	21.2	22.58	23	Cluster 1	22	22	22	50.5	50.5	50.5	60.908	0	260.36	674560000	1101	ATP-dependent RNA helicase DeaD (EC 3.6.4.13) (Cold-shock DEAD box protein A)	deaD csdA DZC76_11090	ATP binding [GO:0005524];ATP hydrolysis activity [GO:0016887];RNA binding [GO:0003723];RNA helicase activity [GO:0003724]	cellular response to cold [GO:0070417];ribosomal large subunit assembly [GO:0000027];RNA catabolic process [GO:0006401]	cytoplasm [GO:0005737]		unreviewed	381
22.7666	23.215	23.3815	NaN	NaN	NaN	NaN	NaN	NaN	Cluster 5	21	21	21	61.6	61.6	61.6	49.905	0	70.632	359480000	509	Phospho-2-dehydro-3-deoxyheptonate aldolase (EC 2.5.1.54)	DZC76_11110	3-deoxy-7-phosphoheptulonate synthase activity [GO:0003849]	aromatic amino acid family biosynthetic process [GO:0009073]			unreviewed
25.9855	26.4899	26.4106	NaN	NaN	NaN	23.82	22.99	NaN	Cluster 3	11	11	11	59.5	59.5	59.5	21.427	0	323.31	3706800000	1206	Elongation factor P (EF-P)	efp DZC76_11155	translation elongation factor activity [GO:0003746]		cytosol [GO:0005829]		unreviewed	383
21.2867	21.4016	20.8289	NaN	NaN	NaN	NaN	NaN	NaN	Cluster 7	10	10	10	60.7	60.7	60.7	23.584	0	26.562	66895000	144	Two-component system response regulator UvrY	uvrY DZC76_11275	DNA binding [GO:0003677]	phosphorelay signal transduction system [GO:0000160];regulation of DNA-templated transcription [GO:0006355]			unreviewed
21.5425	21.8168	22.099	NaN	NaN	NaN	NaN	NaN	NaN	Cluster 4	8	8	8	90	90	90	14.089	0	36.756	178630000	441	Sulfurtransferase complex subunit TusD	tusD DZC76_11290	sulfurtransferase activity [GO:0016783]	tRNA processing [GO:0008033]	cytoplasm [GO:0005737]		unreviewed
21.2431	21.1698	21.3044	NaN	NaN	NaN	NaN	NaN	NaN	Cluster 7	6	6	6	62.2	62.2	62.2	12.757	0	26.145	103000000	213	Sulfurtransferase complex subunit TusC	tusC DZC76_11295	transferase activity [GO:0016740]				unreviewed
21.3438	21.1167	21.3077	NaN	NaN	NaN	NaN	NaN	NaN	Cluster 4	17	17	17	62.1	62.1	62.1	36.388	0	39.45	135370000	339	Glycosyl transferase family protein	DZC76_11310	1,4-alpha-oligoglucan phosphorylase activity [GO:0004645]	pyrimidine nucleobase metabolic process [GO:0006206]			unreviewed
22.9529	23.208	22.9892	NaN	NaN	NaN	NaN	NaN	NaN	Cluster 5	21	21	21	58.4	58.4	58.4	49.758	0	53.803	276780000	465	Siroheme synthase [Includes: Uroporphyrinogen-III C-methyltransferase (Urogen III methylase) (EC 2.1.1.107) (SUMT) (Uroporphyrinogen III methylase) (UROM);Precorrin-2 dehydrogenase (EC 1.3.1.76);Sirohydrochlorin ferrochelatase (EC 4.99.1.4)]	cobA cysG DZC76_11320	NAD binding [GO:0051287];precorrin-2 dehydrogenase activity [GO:0043115];sirohydrochlorin ferrochelatase activity [GO:0051266];uroporphyrin-III C-methyltransferase activity [GO:0004851]	cobalamin biosynthetic process [GO:0009236];methylation [GO:0032259];siroheme biosynthetic process [GO:0019354]			unreviewed
25.8868	26.0072	25.8782	NaN	18.38	NaN	21.42	20.45	NaN	Cluster 6	25	25	25	65.5	65.5	65.5	47.41	0	323.31	2419800000	2194	Serine--tRNA ligase (EC 6.1.1.11) (Seryl-tRNA synthetase) (SerRS) (Seryl-tRNA(Ser/Sec) synthetase)	serS DZC76_11325	ATP binding [GO:0005524];serine-tRNA ligase activity [GO:0004828]	selenocysteine biosynthetic process [GO:0016260];seryl-tRNA aminoacylation [GO:0006434]	cytoplasm [GO:0005737]		unreviewed	462
23.7881	23.9883	23.7667	22.31	NaN	22.67	22.19	NaN	NaN	Cluster 1	14	14	14	79.8	79.8	79.8	23.481	0	115.73	545010000	648	Outer-membrane lipoprotein carrier protein	lolA DZC76_11340		lipoprotein localization to outer membrane [GO:0044874];lipoprotein transport [GO:0042953]	periplasmic space [GO:0042597]		unreviewed	387
25.1516	24.879	25.3724	NaN	NaN	NaN	NaN	NaN	NaN	Cluster 6	15	15	14	83.9	83.9	79.4	33.737	0	323.31	1566200000	1120	Thioredoxin reductase (EC 1.8.1.9)	trxB DZC76_11350	thioredoxin-disulfide reductase (NADP) activity [GO:0004791]	removal of superoxide radicals [GO:0019430]	cytoplasm [GO:0005737]		unreviewed
25.423	25.1536	25.1281	23.49	23.58	23.64	23.12	23.65	23.58	Cluster 1	4	4	4	66.7	66.7	66.7	8.3025	0	214.18	1639900000	769	Translation initiation factor IF-1	infA DZC76_11365	ribosome binding [GO:0043022];rRNA binding [GO:0019843];translation initiation factor activity [GO:0003743]		cytoplasm [GO:0005737]		unreviewed	442
24.6382	24.8343	24.4032	NaN	NaN	NaN	NaN	NaN	NaN	Cluster 8	36	36	36	59.4	59.4	59.4	83.644	0	175.15	772170000	962	ATP-dependent Clp protease ATP-binding subunit ClpA	clpA DZC76_11370	ATP binding [GO:0005524];ATP hydrolysis activity [GO:0016887];peptidase activity [GO:0008233]	protein unfolding [GO:0043335];proteolysis [GO:0006508]			unreviewed
28.106	28.2621	28.0461	NaN	22.54	20.83	22.31	21.69	21.09	Cluster 3	39	39	39	67	67	67	45.49	0	323.31	13564000000	5326	Isocitrate dehydrogenase [NADP] (EC 1.1.1.42)	DZC76_11385	isocitrate dehydrogenase (NADP+) activity [GO:0004450];magnesium ion binding [GO:0000287];NAD binding [GO:0051287]	glyoxylate cycle [GO:0006097];tricarboxylic acid cycle [GO:0006099]			unreviewed	382
26.8027	26.7823	26.8778	24.3	24.48	24.09	24.54	23.95	23.92	Cluster 2	48	48	48	73.7	73.7	73.7	81.936	0	323.31	3543000000	2991	Isocitrate dehydrogenase [NADP] (EC 1.1.1.42) (Oxalosuccinate decarboxylase)	DZC76_11390	isocitrate dehydrogenase (NADP+) activity [GO:0004450];metal ion binding [GO:0046872]	glyoxylate cycle [GO:0006097];tricarboxylic acid cycle [GO:0006099]			unreviewed	463
23.3302	23.4795	23.8523	NaN	NaN	NaN	NaN	NaN	NaN	Cluster 0	19	19	19	48.1	48.1	48.1	41.495	0	50.049	461310000	683	tRNA-specific 2-thiouridylase MnmA (EC 2.8.1.13)	mnmA DZC76_11400	ATP binding [GO:0005524];sulfurtransferase activity [GO:0016783];tRNA binding [GO:0000049]	tRNA modification [GO:0006400]	cytoplasm [GO:0005737]		unreviewed
21.8195	21.9263	21.5572	24.89	24.64	24.87	25.04	25.73	25.64	Cluster 5	11	11	11	61.7	61.7	61.7	23.031	0	19.478	133210000	277	High frequency lysogenization protein HflD homolog	hflD DZC76_11405			cytoplasm [GO:0005737];plasma membrane [GO:0005886]		unreviewed	419
25.9704	25.9914	26.0663	21.72	21.28	NaN	22.21	23.13	NaN	Cluster 3	24	24	24	63.4	63.4	63.4	50.582	0	323.31	2044800000	2081	Adenylosuccinate lyase (ASL) (EC 4.3.2.2) (Adenylosuccinase)	DZC76_11415	(S)-2-(5-amino-1-(5-phospho-D-ribosyl)imidazole-4-carboxamido) succinate lyase (fumarate-forming) activity [GO:0070626];N6-(1,2-dicarboxyethyl)AMP AMP-lyase (fumarate-forming) activity [GO:0004018]	'de novo' AMP biosynthetic process [GO:0044208];'de novo' IMP biosynthetic process [GO:0006189]			unreviewed	444
20.6976	21.0503	20.7303	NaN	NaN	NaN	NaN	NaN	NaN	Cluster 7	8	8	8	37.9	37.9	37.9	29.139	0	32.517	71926000	191	Secretin	DZC76_11435		protein secretion [GO:0009306]	cell outer membrane [GO:0009279]		unreviewed
25.7728	25.832	26.1098	23.1	23.6	21	24.83	24.41	22.74	Cluster 3	33	33	33	75.1	75.1	75.1	59.006	0	323.31	4666000000	2946	Isocitrate lyase (Isocitrase) (Isocitratase)	DZC76_11440	isocitrate lyase activity [GO:0004451];metal ion binding [GO:0046872]	carboxylic acid metabolic process [GO:0019752]			unreviewed	465
23.1304	23.1052	23.01	25.88	26.07	26.06	25.96	26.3	26.15	Cluster 5	10	10	10	54.7	54.7	54.7	25.423	0	81.175	390570000	606	NADH-quinone oxidoreductase subunit B (EC 7.1.1.-) (NADH dehydrogenase I subunit B) (NDH-1 subunit B)	nuoB DZC76_11450	4 iron, 4 sulfur cluster binding [GO:0051539];iron ion binding [GO:0005506];NADH dehydrogenase (ubiquinone) activity [GO:0008137];quinone binding [GO:0048038]		plasma membrane [GO:0005886]		unreviewed	397
23.448	23.5869	23.2929	26.88	26.52	26.62	26.51	26.7	26.4	Cluster 5	28	28	28	58.7	58.7	58.7	68.003	0	64.883	372950000	605	NADH-quinone oxidoreductase subunit C/D (EC 7.1.1.-) (NADH dehydrogenase I subunit C/D) (NDH-1 subunit C/D)	nuoC nuoCD nuoD DZC76_11455	NAD binding [GO:0051287];NADH dehydrogenase (ubiquinone) activity [GO:0008137];quinone binding [GO:0048038]	respiratory electron transport chain [GO:0022904]	NADH dehydrogenase complex [GO:0030964];plasma membrane [GO:0005886]		unreviewed	421
23.9316	23.9196	23.7875	25.04	25.43	25.19	24.45	24.84	24.75	Cluster 5	26	26	26	70.8	70.8	70.8	48.824	0	86.192	642610000	976	NADH-quinone oxidoreductase subunit F (EC 7.1.1.-)	nuoF DZC76_11465	4 iron, 4 sulfur cluster binding [GO:0051539];FMN binding [GO:0010181];metal ion binding [GO:0046872];NAD binding [GO:0051287];NADH dehydrogenase (ubiquinone) activity [GO:0008137];quinone binding [GO:0048038]		respiratory chain complex I [GO:0045271]		unreviewed	484
23.8601	23.998	23.7753	26.91	26.7	26.35	26.22	26.54	25.73	Cluster 8	27	27	27	48.7	48.7	48.7	98.281	0	145.42	587320000	865	NADH-quinone oxidoreductase (EC 7.1.1.-)	nuoG DZC76_11470	2 iron, 2 sulfur cluster binding [GO:0051537];4 iron, 4 sulfur cluster binding [GO:0051539];metal ion binding [GO:0046872];NADH dehydrogenase (ubiquinone) activity [GO:0008137];quinone binding [GO:0048038]	ATP synthesis coupled electron transport [GO:0042773]	membrane [GO:0016020]		unreviewed	447
19.6381	19.5235	19.5583	24.91	24.47	24.61	24.66	24.72	24.5	Cluster 4	6	6	6	40.7	40.7	40.7	20.604	0	13.218	21505000	87	NADH-quinone oxidoreductase subunit I (EC 7.1.1.-) (NADH dehydrogenase I subunit I) (NDH-1 subunit I)	nuoI DZC76_11480	4 iron, 4 sulfur cluster binding [GO:0051539];iron ion binding [GO:0005506];NADH dehydrogenase (quinone) activity [GO:0050136];quinone binding [GO:0048038]		plasma membrane [GO:0005886]		unreviewed	389
24.6222	24.5089	24.4425	NaN	NaN	NaN	NaN	NaN	NaN	Cluster 0	15	15	14	67.8	67.8	65.4	37.568	0	81.089	473250000	536	DctP family TRAP transporter solute-binding subunit	DZC76_11525		organic substance transport [GO:0071702];transmembrane transport [GO:0055085]	outer membrane-bounded periplasmic space [GO:0030288]		unreviewed
26.2428	26.2926	26.4533	NaN	NaN	NaN	25.67	24.45	NaN	Cluster 2	11	11	11	94.6	94.6	94.6	17.191	0	323.31	3864100000	1211	Thiol peroxidase (Tpx) (EC 1.11.1.24) (Peroxiredoxin tpx) (Prx) (Thioredoxin peroxidase) (Thioredoxin-dependent peroxiredoxin)	tpx DZC76_11550	thioredoxin peroxidase activity [GO:0008379]				unreviewed	391
NaN	NaN	NaN	25.1	24.78	24.78	24.77	24.94	24.93	Cluster 2	4	4	4	3.7	3.7	3.7	132.69	0.001902	3.3613	84995000	34	Translocation/assembly module TamB	DZC76_11555		protein secretion [GO:0009306]	plasma membrane [GO:0005886]		unreviewed	472
NaN	20.3912	20.0414	NaN	NaN	NaN	NaN	NaN	NaN	Cluster 7	10	10	10	57	57	57	24.203	0	25.067	110010000	228	N-acetyltransferase	DZC76_11570	acyltransferase activity, transferring groups other than amino-acyl groups [GO:0016747]				unreviewed
23.3181	21.6315	22.9568	NaN	NaN	NaN	NaN	NaN	NaN	Cluster 5	20	20	20	70.7	70.7	70.7	31.034	0	66.044	468030000	779	Exodeoxyribonuclease III (EC 3.1.11.2)	DZC76_11575	DNA binding [GO:0003677];double-stranded DNA 3'-5' DNA exonuclease activity [GO:0008311];endonuclease activity [GO:0004519];metal ion binding [GO:0046872]	DNA repair [GO:0006281]			unreviewed
22.8364	22.8209	22.8608	NaN	NaN	NaN	NaN	NaN	NaN	Cluster 5	16	16	16	50.1	50.1	50.1	45.249	0	31.838	281190000	232	Acyl-CoA dehydrogenase	DZC76_11590	flavin adenine dinucleotide binding [GO:0050660];oxidoreductase activity, acting on the CH-CH group of donors [GO:0016627]				unreviewed
23.5778	23.3058	23.6585	NaN	NaN	NaN	22.28	23.21	22.44	Cluster 1	17	17	17	79.3	79.3	79.3	28.651	0	58.262	364030000	711	CHAD domain-containing protein	DZC76_11625					unreviewed	402
20.2355	NaN	NaN	27.06	26.9	27.14	27.28	27.53	27.41	Cluster 7	3	3	3	38	38	38	10.137	0	11.815	21824000	81	Lipoprotein	DZC76_11655					unreviewed	394
21.9	21.6121	22.5346	NaN	NaN	NaN	NaN	NaN	NaN	Cluster 4	12	12	12	49.7	49.7	49.7	36.367	0	34.013	170580000	318	Selenide, water dikinase (EC 2.7.9.3) (Selenium donor protein) (Selenophosphate synthase)	selD DZC76_11665	ATP binding [GO:0005524];magnesium ion binding [GO:0000287];selenide, water dikinase activity [GO:0004756]	phosphorylation [GO:0016310];selenocysteine biosynthetic process [GO:0016260]			unreviewed
NaN	21.7621	21.2672	NaN	NaN	NaN	NaN	NaN	NaN	Cluster 4	11	11	11	39.2	39.2	39.2	36.595	0	46.366	174150000	338	Alpha/beta hydrolase	DZC76_11670	hydrolase activity [GO:0016787]	lipid catabolic process [GO:0016042]			unreviewed
22.2479	22.1697	22.3967	22.65	NaN	NaN	23.48	23.18	23.68	Cluster 4	15	15	15	74.2	74.2	74.2	29.961	0	36.394	220900000	478	DUF4892 domain-containing protein	DZC76_11685					unreviewed	408
25.5255	25.4174	25.4008	NaN	NaN	NaN	NaN	NaN	NaN	Cluster 6	9	9	9	58.5	58.5	58.5	18.614	0	197.08	1728700000	1132	3-hydroxydecanoyl-[acyl-carrier-protein] dehydratase (EC 4.2.1.59) (3-hydroxyacyl-[acyl-carrier-protein] dehydratase FabA) (Beta-hydroxydecanoyl thioester dehydrase) (Trans-2-decenoyl-[acyl-carrier-protein] isomerase) (EC 5.3.3.14)	fabA DZC76_11740	(3R)-3-hydroxydecanoyl-[acyl-carrier-protein] dehydratase activity [GO:0008693];(3R)-hydroxymyristoyl-[acyl-carrier-protein] dehydratase activity [GO:0008659];trans-2-decenoyl-acyl-carrier-protein isomerase activity [GO:0034017]	fatty acid biosynthetic process [GO:0006633]	cytoplasm [GO:0005737]		unreviewed
26.333	26.1443	26.4702	NaN	NaN	NaN	21.94	22.32	NaN	Cluster 3	25	25	25	79.3	79.3	79.3	42.843	0	323.31	3921500000	2489	3-oxoacyl-[acyl-carrier-protein] synthase 1 (EC 2.3.1.41) (3-oxoacyl-[acyl-carrier-protein] synthase I) (Beta-ketoacyl-ACP synthase I)	DZC76_11745	3-oxoacyl-[acyl-carrier-protein] synthase activity [GO:0004315]	fatty acid biosynthetic process [GO:0006633]			unreviewed	407
20.089	NaN	NaN	NaN	NaN	NaN	NaN	NaN	NaN	Cluster 7	8	8	8	47.1	47.1	47.1	25.336	0.00057937	9.3878	29375000	95	DNA-binding response regulator	DZC76_11775	DNA binding [GO:0003677]	phosphorelay signal transduction system [GO:0000160];regulation of DNA-templated transcription [GO:0006355]			unreviewed
26.8061	26.9247	26.6744	NaN	NaN	NaN	20.89	20.19	NaN	Cluster 3	61	61	61	79.7	79.7	79.7	71.405	0	323.31	6975400000	5038	Chaperone protein HtpG (Heat shock protein HtpG) (High temperature protein G)	htpG DZC76_11845	ATP binding [GO:0005524];ATP hydrolysis activity [GO:0016887];ATP-dependent protein folding chaperone [GO:0140662];unfolded protein binding [GO:0051082]		cytoplasm [GO:0005737]		unreviewed	403
23.5559	23.3753	23.2497	26.49	26.36	26.03	26.15	27.33	26.83	Cluster 8	4	4	4	59.2	59.2	59.2	10.101	0	323.31	910600000	734	YtxH domain-containing protein	DZC76_11870					unreviewed	432
24.5069	24.7698	24.5677	NaN	NaN	NaN	NaN	NaN	NaN	Cluster 8	32	32	32	70.7	70.7	70.7	51.114	0	141.41	957310000	1460	Cysteine--tRNA ligase (EC 6.1.1.16) (Cysteinyl-tRNA synthetase) (CysRS)	cysS DZC76_11890	ATP binding [GO:0005524];cysteine-tRNA ligase activity [GO:0004817];zinc ion binding [GO:0008270]	cysteinyl-tRNA aminoacylation [GO:0006423]	cytoplasm [GO:0005737]		unreviewed
25.5968	25.718	25.7577	NaN	21.25	NaN	21.7	21.63	NaN	Cluster 6	39	39	39	67.5	67.5	67.5	62.681	0	279.07	1985600000	2207	Glutamine--tRNA ligase (EC 6.1.1.18) (Glutaminyl-tRNA synthetase) (GlnRS)	glnS DZC76_11895	ATP binding [GO:0005524];glutamine-tRNA ligase activity [GO:0004819]	glutaminyl-tRNA aminoacylation [GO:0006425];glutamyl-tRNA aminoacylation [GO:0006424]	cytoplasm [GO:0005737]		unreviewed	482
25.951	25.9205	25.9297	NaN	NaN	NaN	NaN	23.84	23.8	Cluster 2	8	8	8	53.4	53.4	53.4	17.705	0	323.31	2700200000	1272	Peptidyl-prolyl cis-trans isomerase (PPIase) (EC 5.2.1.8)	DZC76_11900	peptidyl-prolyl cis-trans isomerase activity [GO:0003755]	protein folding [GO:0006457]			unreviewed	404
27.0614	27.0133	27.335	NaN	20.81	NaN	24.4	23.65	21.91	Cluster 3	13	13	13	52.3	52.3	52.3	31.342	0	323.31	6583100000	2049	Universal stress protein UspA	DZC76_11920					unreviewed	433
28.0849	28.3219	28.1032	21.71	20.82	18.17	24.06	22.7	21.05	Cluster 3	62	62	62	76.7	76.7	76.7	93.138	0	323.31	12076000000	6545	Aconitate hydratase B (EC 4.2.1.3) (EC 4.2.1.99) (2-methylisocitrate dehydratase)	acnB DZC76_11935	2-methylisocitrate dehydratase activity [GO:0047456];4 iron, 4 sulfur cluster binding [GO:0051539];aconitate hydratase activity [GO:0003994];metal ion binding [GO:0046872];RNA binding [GO:0003723]	tricarboxylic acid cycle [GO:0006099]	cytosol [GO:0005829]		unreviewed	443
21.4571	21.0063	20.9616	NaN	NaN	NaN	NaN	NaN	NaN	Cluster 7	5	5	5	26.8	26.8	26.8	25.537	0	13.27	74502000	195	DNA-binding response regulator	DZC76_11990	DNA binding [GO:0003677]	phosphorelay signal transduction system [GO:0000160];regulation of DNA-templated transcription [GO:0006355]			unreviewed
23.8819	23.6558	23.614	NaN	NaN	NaN	NaN	NaN	NaN	Cluster 0	10	10	10	73	73	73	11.465	0	118.82	618590000	752	Integration host factor subunit alpha (IHF-alpha)	ihfA himA DZC76_12175	DNA binding [GO:0003677];structural constituent of chromatin [GO:0030527]	DNA recombination [GO:0006310];regulation of DNA-templated transcription [GO:0006355];regulation of translation [GO:0006417]			unreviewed
23.8715	24.1219	23.8139	21.6	22.24	21.91	22.96	20.25	NaN	Cluster 1	33	33	32	51.1	51.1	50.3	86.332	0	116.33	422160000	688	Phenylalanine--tRNA ligase beta subunit (EC 6.1.1.20) (Phenylalanyl-tRNA synthetase beta subunit) (PheRS)	pheT DZC76_12180	ATP binding [GO:0005524];magnesium ion binding [GO:0000287];phenylalanine-tRNA ligase activity [GO:0004826];tRNA binding [GO:0000049]	phenylalanyl-tRNA aminoacylation [GO:0006432]	cytoplasm [GO:0005737]		unreviewed	487
24.5286	24.6546	24.7162	20.56	21.61	21.2	NaN	NaN	NaN	Cluster 1	22	22	22	77.2	77.2	77.2	37.985	0	182.67	889690000	1145	Phenylalanine--tRNA ligase alpha subunit (EC 6.1.1.20) (Phenylalanyl-tRNA synthetase alpha subunit) (PheRS)	pheS DZC76_12185	ATP binding [GO:0005524];magnesium ion binding [GO:0000287];phenylalanine-tRNA ligase activity [GO:0004826];tRNA binding [GO:0000049]	phenylalanyl-tRNA aminoacylation [GO:0006432]	cytoplasm [GO:0005737]		unreviewed	414
26.9095	26.8889	26.8477	26.12	25.87	26	24.63	25.32	25.29	Cluster 2	10	10	10	43.2	43.2	43.2	13.221	0	64.747	3805000000	1010	Large ribosomal subunit protein bL20	rplT DZC76_12190	rRNA binding [GO:0019843];structural constituent of ribosome [GO:0003735]	ribosomal large subunit assembly [GO:0000027];translation [GO:0006412]	ribonucleoprotein complex [GO:1990904];ribosome [GO:0005840]		unreviewed	488
26.1469	25.8599	26.2158	22.72	22.52	22.84	22.66	23.43	NaN	Cluster 3	12	12	12	67.2	67.2	67.2	20.115	0	323.31	2706300000	1235	Translation initiation factor IF-3	infC DZC76_12200	translation initiation factor activity [GO:0003743]		cytoplasm [GO:0005737]		unreviewed	418
25.1406	25.4636	25.2227	21.67	NaN	NaN	22.55	22.3	NaN	Cluster 6	37	37	37	65	65	65	73.149	0	288.66	1424900000	1430	Threonine--tRNA ligase (EC 6.1.1.3) (Threonyl-tRNA synthetase) (ThrRS)	thrS DZC76_12205	ATP binding [GO:0005524];metal ion binding [GO:0046872];threonine-tRNA ligase activity [GO:0004829];tRNA binding [GO:0000049]	threonyl-tRNA aminoacylation [GO:0006435]	cytoplasm [GO:0005737]		unreviewed	441
19.2283	NaN	NaN	23.78	24.41	24.24	24.47	24.49	24.56	Cluster 4	6	6	6	30	30	30	32.548	0.00054675	7.41	4966000	27	Peptidase C39 family protein	DZC76_12225					unreviewed	471
28.237	28.1188	27.8594	27.32	27.93	27.38	27.74	27.78	27.34	Cluster 9	30	30	11	76.1	76.1	31.4	54.609	0	323.31	12300000000	5072	Aldehyde dehydrogenase	DZC76_12280	oxidoreductase activity, acting on the aldehyde or oxo group of donors, NAD or NADP as acceptor [GO:0016620]	organic substance metabolic process [GO:0071704]			unreviewed	473
NaN	NaN	22.9975	23.19	23.94	NaN	24.34	23.89	24.38	Cluster 4	4	4	4	26.2	26.2	26.2	17.854	0.0014402	3.6034	117080000	63	Translation initiation factor 2	DZC76_12390					unreviewed	515
22.7511	22.6611	22.0899	26.98	26.72	27.04	27.57	27.08	27.42	Cluster 7	14	14	14	57.8	57.8	57.8	30.042	0	45.151	195130000	400	DUF4398 domain-containing protein	DZC76_12415			membrane [GO:0016020]		unreviewed	417
22.3081	21.2054	21.9882	NaN	26.52	26.25	26.31	26.54	26.61	Cluster 7	8	8	8	62.1	62.1	62.1	12.789	0	44.687	84707000	192	DUF4398 domain-containing protein	DZC76_12420					unreviewed	498
23.1391	23.4033	21.5228	NaN	NaN	NaN	NaN	NaN	NaN	Cluster 5	11	11	11	63.5	63.5	63.5	30.813	0	104.1	409420000	476	Amino acid ABC transporter substrate-binding protein	DZC76_12425					unreviewed
NaN	20.0768	NaN	24.63	23.74	24.24	23.95	24.01	23.8	Cluster 4	7	7	7	31.5	31.5	31.5	34.464	0	10.805	39414000	95	Alpha/beta fold hydrolase	DZC76_12430	hydrolase activity [GO:0016787]				unreviewed	424
27.3199	27.2875	27.4748	NaN	NaN	NaN	25.68	24.42	NaN	Cluster 2	14	14	14	74.4	74.4	74.4	30.985	0	323.31	6458300000	2757	Electron transfer flavoprotein subunit alpha/FixB family protein	DZC76_12435	electron transfer activity [GO:0009055];flavin adenine dinucleotide binding [GO:0050660]				unreviewed	450
27.0407	26.8797	27.2408	NaN	NaN	NaN	23.5	22.92	NaN	Cluster 3	14	14	14	70.3	70.3	70.3	26.394	0	323.31	4822000000	2305	Electron transfer flavoprotein subunit beta (Electron transfer flavoprotein small subunit)	DZC76_12440	electron transfer activity [GO:0009055]				unreviewed	519
25.8636	25.8775	25.7558	27.2	27.45	27.09	26.86	27.42	26.97	Cluster 8	37	37	37	78.2	78.2	78.2	60.569	0	323.31	2313500000	2790	Electron transfer flavoprotein-ubiquinone oxidoreductase (ETF-QO) (EC 1.5.5.1)	DZC76_12445	4 iron, 4 sulfur cluster binding [GO:0051539];electron-transferring-flavoprotein dehydrogenase activity [GO:0004174];metal ion binding [GO:0046872]				unreviewed	479
24.2866	24.3249	24.2434	NaN	NaN	NaN	NaN	NaN	NaN	Cluster 1	22	21	21	68.5	66.7	66.7	43.293	0	125.31	739320000	943	O-succinylhomoserine sulfhydrylase (OSH sulfhydrylase) (OSHS sulfhydrylase) (EC 2.5.1.-)	metZ DZC76_12460	pyridoxal phosphate binding [GO:0030170];transferase activity, transferring alkyl or aryl (other than methyl) groups [GO:0016765]	'de novo' L-methionine biosynthetic process [GO:0071266];homocysteine biosynthetic process [GO:0071268];transsulfuration [GO:0019346]			unreviewed
25.8759	26.0936	25.97	23.64	23.96	23.74	20.62	22.78	20.9	Cluster 3	27	27	27	69.9	69.9	69.9	55.471	0	323.31	2163400000	1749	Amidophosphoribosyltransferase (ATase) (EC 2.4.2.14) (Glutamine phosphoribosylpyrophosphate amidotransferase) (GPATase)	purF DZC76_12465	amidophosphoribosyltransferase activity [GO:0004044];magnesium ion binding [GO:0000287]	'de novo' IMP biosynthetic process [GO:0006189];glutamine metabolic process [GO:0006541];purine nucleobase biosynthetic process [GO:0009113]			unreviewed	500
22.419	21.9516	NaN	26.19	26.39	26.05	26.49	26.76	26.44	Cluster 5	9	9	9	40	40	40	22.397	0	36.871	162130000	332	SPOR domain-containing protein	DZC76_12475	peptidoglycan binding [GO:0042834]		membrane [GO:0016020]		unreviewed	501
22.4041	22.4002	22.5468	NaN	NaN	NaN	NaN	NaN	NaN	Cluster 5	13	13	13	36.2	36.2	36.2	46.351	0	44.348	223240000	564	Dihydrofolate synthase/folylpolyglutamate synthase (EC 6.3.2.12) (EC 6.3.2.17) (Folylpoly-gamma-glutamate synthetase-dihydrofolate synthetase) (Folylpolyglutamate synthetase) (Tetrahydrofolylpolyglutamate synthase)	DZC76_12480	ATP binding [GO:0005524];dihydrofolate synthase activity [GO:0008841];metal ion binding [GO:0046872];tetrahydrofolylpolyglutamate synthase activity [GO:0004326]	folic acid biosynthetic process [GO:0046656];tetrahydrofolate biosynthetic process [GO:0046654]			unreviewed
24.8925	24.8528	24.9505	25.36	25.89	NaN	24.92	25.57	24.63	Cluster 2	16	16	16	58.5	58.5	58.5	32.214	0	192.17	1220600000	1410	Acetyl-coenzyme A carboxylase carboxyl transferase subunit beta (ACCase subunit beta) (Acetyl-CoA carboxylase carboxyltransferase subunit beta) (EC 2.1.3.15)	accD DZC76_12485	acetyl-CoA carboxylase activity [GO:0003989];ATP binding [GO:0005524];carboxyl- or carbamoyltransferase activity [GO:0016743];zinc ion binding [GO:0008270]	fatty acid biosynthetic process [GO:0006633];malonyl-CoA biosynthetic process [GO:2001295]	acetyl-CoA carboxylase complex [GO:0009317]		unreviewed	425
21.1048	21.1113	21.27	NaN	NaN	NaN	NaN	NaN	NaN	Cluster 7	7	7	7	54.8	54.8	54.8	22.688	0	20.927	85501000	146	N-(5'-phosphoribosyl)anthranilate isomerase (PRAI) (EC 5.3.1.24)	trpF DZC76_12490	phosphoribosylanthranilate isomerase activity [GO:0004640]	tryptophan biosynthetic process [GO:0000162]			unreviewed
20.8041	20.7434	20.8644	NaN	NaN	NaN	NaN	NaN	NaN	Cluster 7	13	13	13	62.4	62.4	62.4	31.835	0	11.931	45562000	91	tRNA pseudouridine synthase A (EC 5.4.99.12) (tRNA pseudouridine(38-40) synthase) (tRNA pseudouridylate synthase I) (tRNA-uridine isomerase I)	truA DZC76_12495	RNA binding [GO:0003723];tRNA pseudouridine synthase activity [GO:0106029]	tRNA pseudouridine synthesis [GO:0031119]			unreviewed
25.1912	25.3413	24.9416	27.79	28.17	27.96	28.07	28.48	28.24	Cluster 8	27	27	27	32.4	32.4	32.4	98.599	0	323.31	947210000	1477	Peptigoglycan-binding protein LysM	DZC76_12500					unreviewed	480
25.2867	25.68	25.4751	NaN	NaN	NaN	NaN	NaN	NaN	Cluster 6	31	31	31	77.3	77.3	77.3	40.315	0	323.31	1965400000	1862	Aspartate-semialdehyde dehydrogenase (ASA dehydrogenase) (ASADH) (EC 1.2.1.11) (Aspartate-beta-semialdehyde dehydrogenase)	asd DZC76_12510	aspartate-semialdehyde dehydrogenase activity [GO:0004073];NAD binding [GO:0051287];NADP binding [GO:0050661];protein dimerization activity [GO:0046983]	'de novo' L-methionine biosynthetic process [GO:0071266];diaminopimelate biosynthetic process [GO:0019877];isoleucine biosynthetic process [GO:0009097];lysine biosynthetic process via diaminopimelate [GO:0009089];threonine biosynthetic process [GO:0009088]			unreviewed
25.3403	25.4901	25.2644	NaN	NaN	NaN	NaN	NaN	NaN	Cluster 6	19	19	19	64.2	64.2	64.2	38.433	0	292.51	2018000000	1757	3-isopropylmalate dehydrogenase (EC 1.1.1.85) (3-IPM-DH) (Beta-IPM dehydrogenase) (IMDH)	leuB DZC76_12515	3-isopropylmalate dehydrogenase activity [GO:0003862];magnesium ion binding [GO:0000287];NAD binding [GO:0051287]	leucine biosynthetic process [GO:0009098]	cytoplasm [GO:0005737]		unreviewed
24.8416	24.9922	25.2435	NaN	NaN	NaN	NaN	NaN	NaN	Cluster 6	14	14	14	70.7	70.7	70.7	24.391	0	323.31	1508800000	1362	3-isopropylmalate dehydratase small subunit (EC 4.2.1.33) (Alpha-IPM isomerase) (IPMI) (Isopropylmalate isomerase)	leuD DZC76_12520	3-isopropylmalate dehydratase activity [GO:0003861]	leucine biosynthetic process [GO:0009098]	3-isopropylmalate dehydratase complex [GO:0009316]		unreviewed
25.5146	25.75	25.5583	NaN	NaN	NaN	NaN	NaN	NaN	Cluster 2	25	25	25	62.9	62.9	62.9	51.125	0	323.31	2168200000	2107	3-isopropylmalate dehydratase large subunit (EC 4.2.1.33) (Alpha-IPM isomerase) (IPMI) (Isopropylmalate isomerase)	leuC DZC76_12525	3-isopropylmalate dehydratase activity [GO:0003861];4 iron, 4 sulfur cluster binding [GO:0051539];metal ion binding [GO:0046872]	leucine biosynthetic process [GO:0009098]			unreviewed
22.0669	NaN	22.3634	24.02	NaN	NaN	24.96	24.73	25.06	Cluster 5	10	10	10	73.8	73.8	73.8	16.687	0	57.364	264840000	329	Heat-shock protein	DZC76_12540					unreviewed	453
NaN	26.9985	NaN	25.52	25.57	25.29	25.57	25.65	25.16	Cluster 2	5	5	5	42.4	42.4	42.4	9.6561	0	52.895	2242300000	483	HU family DNA-binding protein	DZC76_12590	DNA binding [GO:0003677];structural constituent of chromatin [GO:0030527]				unreviewed	420
21.1744	21.5446	21.1758	NaN	NaN	NaN	NaN	NaN	NaN	Cluster 7	4	4	4	26.5	26.5	26.5	23.21	0	12.573	64540000	164	Glutathione S-transferase family protein	DZC76_12630	transferase activity [GO:0016740]				unreviewed
20.7306	21.44	22.0527	NaN	NaN	NaN	NaN	NaN	NaN	Cluster 7	11	11	11	40.5	40.5	40.5	42.555	0.00053879	6.9465	31753000	75	PLP-dependent aminotransferase family protein	DZC76_12635	pyridoxal phosphate binding [GO:0030170];transaminase activity [GO:0008483]	biosynthetic process [GO:0009058];nitrogen compound metabolic process [GO:0006807];organic substance metabolic process [GO:0071704]			unreviewed
22.9251	22.8688	NaN	NaN	NaN	NaN	NaN	NaN	NaN	Cluster 5	8	8	8	51.9	51.9	51.9	24.391	0	54.644	280840000	385	Orotidine 5'-phosphate decarboxylase (EC 4.1.1.23) (OMP decarboxylase) (OMPDCase) (OMPdecase)	pyrF DZC76_12685	orotidine-5'-phosphate decarboxylase activity [GO:0004590]	'de novo' pyrimidine nucleobase biosynthetic process [GO:0006207];'de novo' UMP biosynthetic process [GO:0044205]			unreviewed
20.7453	20.4781	20.6163	NaN	NaN	NaN	NaN	NaN	NaN	Cluster 7	5	5	5	29.5	29.5	29.5	23.23	0	13.267	44851000	102	TetR/AcrR family transcriptional regulator	DZC76_12725	DNA binding [GO:0003677]				unreviewed
26.1246	26.0857	25.8759	31.44	30.69	30.63	31.07	31.43	30.66	Cluster 0	9	9	4	52.5	52.5	31.2	22.518	0	194.83	1518100000	925	Cytochrome-c oxidase, cbb3-type subunit II (EC 1.9.3.1)	ccoO DZC76_12775	electron transfer activity [GO:0009055];heme binding [GO:0020037];metal ion binding [GO:0046872]		membrane [GO:0016020]		unreviewed	436
25.4149	23.6885	22.8717	30.25	29.87	30.2	30.36	30.15	30.47	Cluster 0	14	14	14	60.7	60.7	60.7	33.943	0	132.49	274110000	287	Cbb3-type cytochrome c oxidase subunit	ccoP DZC76_12785	electron transfer activity [GO:0009055];heme binding [GO:0020037];metal ion binding [GO:0046872]	oxidative phosphorylation [GO:0006119];proton transmembrane transport [GO:1902600]	plasma membrane [GO:0005886];respirasome [GO:0070469]		unreviewed	456
20.8561	NaN	NaN	28.44	28.53	28.88	29.16	29.4	29.6	Cluster 7	3	3	3	9.4	9.4	9.4	53.491	0.0032604	2.938	7327700	11	cytochrome-c oxidase (EC 7.1.1.9)	ccoN DZC76_12790	cytochrome-c oxidase activity [GO:0004129];heme binding [GO:0020037];metal ion binding [GO:0046872]	oxidative phosphorylation [GO:0006119]	plasma membrane respiratory chain complex IV [GO:0045278]		unreviewed	529
NaN	23.2325	NaN	29.06	29.47	28.8	29.05	29.75	29.54	Cluster 0	7	2	2	34.2	12.9	12.9	22.825	0	30.502	181340000	135	Cytochrome-c oxidase, cbb3-type subunit II (EC 1.9.3.1)	ccoO DZC76_12795	electron transfer activity [GO:0009055];heme binding [GO:0020037];metal ion binding [GO:0046872]		membrane [GO:0016020]		unreviewed	486
22.1106	21.5959	NaN	27.78	27.62	27.82	27.94	28	28.25	Cluster 7	10	10	10	44.4	44.4	44.4	36.367	0	30.147	52167000	76	Cbb3-type cytochrome c oxidase subunit	ccoP DZC76_12805	electron transfer activity [GO:0009055];heme binding [GO:0020037];iron ion binding [GO:0005506]	oxidative phosphorylation [GO:0006119];proton transmembrane transport [GO:1902600]	plasma membrane [GO:0005886];respirasome [GO:0070469]		unreviewed	428
21.7023	21.5227	NaN	29.83	29.83	29.54	29.47	30.07	29.87	Cluster 0	10	10	10	31.2	31.2	31.2	53.279	0	18.208	27029000	67	Cytochrome c oxidase accessory protein CcoG	ccoG DZC76_12810	iron-sulfur cluster binding [GO:0051536];metal ion binding [GO:0046872]		membrane [GO:0016020]		unreviewed	512
21.6821	21.9222	21.3739	28.81	29	28.86	29.51	29.7	29.87	Cluster 7	6	6	6	40.1	40.1	40.1	19.42	0	27.985	63729000	104	Nitrogen fixation protein FixH	DZC76_12815			membrane [GO:0016020]		unreviewed	427
26.5053	26.548	26.5121	NaN	NaN	NaN	NaN	NaN	NaN	Cluster 2	33	33	33	59.1	59.1	59.1	52.785	0	323.31	2520300000	1978	Coproporphyrinogen-III oxidase (EC 1.3.98.3)	hemN DZC76_12835	4 iron, 4 sulfur cluster binding [GO:0051539];coproporphyrinogen dehydrogenase activity [GO:0051989];coproporphyrinogen oxidase activity [GO:0004109];metal ion binding [GO:0046872]	protoporphyrinogen IX biosynthetic process [GO:0006782]	cytoplasm [GO:0005737]		unreviewed
22.6609	22.6932	22.6715	NaN	NaN	NaN	NaN	NaN	NaN	Cluster 5	12	12	12	66	66	66	27.261	0	65.536	264570000	310	Fumarate/nitrate reduction transcriptional regulator Fnr	DZC76_12845	DNA binding [GO:0003677];DNA-binding transcription factor activity [GO:0003700]				unreviewed
22.4337	22.046	22.0508	NaN	NaN	NaN	NaN	NaN	NaN	Cluster 5	7	7	7	54.4	54.4	54.4	20.053	0	29.398	250490000	389	Adenine phosphoribosyltransferase (APRT) (EC 2.4.2.7)	apt DZC76_12850	adenine phosphoribosyltransferase activity [GO:0003999]	adenine salvage [GO:0006168];AMP salvage [GO:0044209];purine ribonucleoside salvage [GO:0006166]	cytoplasm [GO:0005737]		unreviewed
23.9125	23.8535	23.1821	NaN	NaN	NaN	NaN	NaN	NaN	Cluster 0	24	24	24	64.7	64.7	64.7	43.614	0	96.451	377970000	721	Pseudouridine synthase (EC 5.4.99.-)	DZC76_12885	RNA binding [GO:0003723];rRNA pseudouridine synthase activity [GO:0120159]	enzyme-directed rRNA pseudouridine synthesis [GO:0000455]			unreviewed
19.7997	20.121	20.115	NaN	NaN	NaN	NaN	NaN	NaN	Cluster 7	9	9	9	50.6	50.6	50.6	30.12	0	13.518	28749000	73	SMC-Scp complex subunit ScpB	scpB DZC76_12895		cell division [GO:0051301];chromosome separation [GO:0051304]			unreviewed
20.5527	20.8223	20.4099	NaN	NaN	NaN	NaN	NaN	NaN	Cluster 7	8	8	8	43.8	43.8	43.8	23.047	0.00052659	6.326	51714000	97	Threonylcarbamoyl-AMP synthase	DZC76_12910	double-stranded RNA binding [GO:0003725]				unreviewed
24.4844	24.3469	24.0857	NaN	NaN	NaN	NaN	NaN	NaN	Cluster 1	6	6	6	51.5	51.5	51.5	10.697	0	158.36	777280000	603	YciI family protein	DZC76_12920					unreviewed
23.0648	22.8231	22.6964	NaN	NaN	NaN	NaN	NaN	NaN	Cluster 5	13	13	13	69.3	69.3	69.3	24.803	0	34.479	348620000	296	DNA-binding response regulator	DZC76_12930	DNA binding [GO:0003677]	phosphorelay signal transduction system [GO:0000160];regulation of DNA-templated transcription [GO:0006355]			unreviewed
22.3157	22.2331	22.3382	NaN	NaN	NaN	NaN	NaN	NaN	Cluster 5	10	10	10	67.7	67.7	67.7	20.102	0	41.149	230760000	492	Putative NAD(P)H nitroreductase (EC 1.-.-.-)	DZC76_12945	oxidoreductase activity [GO:0016491]				unreviewed
23.4525	23.4986	23.1152	NaN	NaN	NaN	NaN	NaN	NaN	Cluster 5	12	12	12	72	72	72	16.259	0	136.5	383210000	462	MarR family transcriptional regulator	DZC76_13025	DNA-binding transcription factor activity [GO:0003700]				unreviewed
21.4215	21.2276	20.9786	NaN	NaN	NaN	NaN	NaN	NaN	Cluster 7	12	12	12	49.5	49.5	49.5	35.456	0	21.822	56878000	138	AraC family transcriptional regulator	DZC76_13045	DNA-binding transcription factor activity [GO:0003700];sequence-specific DNA binding [GO:0043565]				unreviewed
21.2286	21.3252	21.319	NaN	NaN	NaN	NaN	NaN	NaN	Cluster 7	6	6	6	55.3	55.3	55.3	21.251	0	35.31	85318000	179	Recombination protein RecR	recR DZC76_13060	DNA binding [GO:0003677];metal ion binding [GO:0046872]	DNA recombination [GO:0006310];DNA repair [GO:0006281]			unreviewed
23.5031	NaN	22.7281	NaN	NaN	NaN	NaN	NaN	NaN	Cluster 0	7	7	7	73.1	73.1	73.1	11.818	0	223.53	371020000	334	Nucleoid-associated protein DZC76_13065	DZC76_13065	DNA binding [GO:0003677]		bacterial nucleoid [GO:0043590];cytoplasm [GO:0005737]		unreviewed
22.2699	22.4739	21.8387	NaN	NaN	NaN	NaN	NaN	NaN	Cluster 4	19	19	19	38	38	38	77.49	0	40.383	117150000	262	DNA polymerase III subunit gamma/tau (EC 2.7.7.7)	dnaX DZC76_13070	ATP binding [GO:0005524];ATP hydrolysis activity [GO:0016887];DNA binding [GO:0003677];DNA-directed DNA polymerase activity [GO:0003887]	DNA replication [GO:0006260]	DNA polymerase III complex [GO:0009360]		unreviewed
24.5561	24.2563	24.1805	NaN	NaN	NaN	NaN	NaN	NaN	Cluster 8	6	6	6	98.9	98.9	98.9	9.5847	0	137.11	900590000	476	DUF4404 family protein	DZC76_13105					unreviewed
23.5057	23.573	23.6533	NaN	NaN	NaN	NaN	NaN	NaN	Cluster 0	14	14	14	73.2	73.2	73.2	30.714	0	143.08	486180000	981	NADPH-dependent 7-cyano-7-deazaguanine reductase (EC 1.7.1.13) (7-cyano-7-carbaguanine reductase) (NADPH-dependent nitrile oxidoreductase) (PreQ(0) reductase)	queF DZC76_13110	preQ1 synthase activity [GO:0033739]	queuosine biosynthetic process [GO:0008616]	cytoplasm [GO:0005737]		unreviewed
23.1447	23.0276	23.4424	25.71	25.87	25.5	24.93	25.06	24.61	Cluster 5	20	20	20	68.7	68.7	68.7	34.76	0	87.768	474540000	861	ABC transporter ATP-binding protein	DZC76_13140	ATP binding [GO:0005524];ATP hydrolysis activity [GO:0016887]				unreviewed	448
19.242	NaN	NaN	26.99	26.73	26.34	26.52	26.89	26.36	Cluster 7	10	10	10	20.6	20.6	20.6	88.749	0.00054705	7.4134	12152000	38	Acyl-coenzyme A dehydrogenase (EC 1.3.8.7) (EC 1.3.8.8)	DZC76_13155	flavin adenine dinucleotide binding [GO:0050660];long-chain-acyl-CoA dehydrogenase activity [GO:0004466];medium-chain-acyl-CoA dehydrogenase activity [GO:0070991]	fatty acid beta-oxidation using acyl-CoA dehydrogenase [GO:0033539]	membrane [GO:0016020]		unreviewed	499
21.7414	21.9703	21.7639	NaN	NaN	NaN	NaN	NaN	NaN	Cluster 4	5	5	5	60.7	60.7	60.7	15.661	0	16.41	99102000	164	Dehydrogenase	DZC76_13160					unreviewed
22.0364	22.2803	21.183	23.27	23.48	23.55	NaN	22.65	NaN	Cluster 4	21	21	21	26.5	26.5	26.5	95.365	0	36.286	90378000	276	UvrABC system protein A (Excinuclease ABC subunit A)	DZC76_13465	ATP binding [GO:0005524];ATP hydrolysis activity [GO:0016887];DNA binding [GO:0003677];metal ion binding [GO:0046872];nuclease activity [GO:0004518]	DNA repair [GO:0006281]	cytoplasm [GO:0005737]		unreviewed	457
20.9512	21.0158	NaN	25.91	26.29	25.96	26.49	26.8	26.45	Cluster 7	13	13	13	41.1	41.1	41.1	46.872	0	19.091	41615000	135	NADH:ubiquinone reductase (non-electrogenic) (EC 1.6.5.9)	DZC76_13480	NADH dehydrogenase activity [GO:0003954]	NADH oxidation [GO:0006116]			unreviewed	505
23.5089	23.4018	23.591	NaN	NaN	NaN	NaN	NaN	NaN	Cluster 0	12	12	12	66.3	66.3	66.3	30.656	0	239.62	551230000	722	S-formylglutathione hydrolase (EC 3.1.2.12)	fghA DZC76_13485	carboxylic ester hydrolase activity [GO:0052689];S-formylglutathione hydrolase activity [GO:0018738]	formaldehyde catabolic process [GO:0046294]			unreviewed
24.7943	25.0982	24.6961	NaN	NaN	NaN	23.69	22.02	22.55	Cluster 1	18	18	17	64.5	64.5	62.3	39.053	0	216.59	1481200000	1513	S-(hydroxymethyl)glutathione dehydrogenase (EC 1.1.1.284)	DZC76_13500	S-(hydroxymethyl)glutathione dehydrogenase NAD activity [GO:0106322];S-(hydroxymethyl)glutathione dehydrogenase NADP activity [GO:0106321];zinc ion binding [GO:0008270]	ethanol oxidation [GO:0006069]			unreviewed	446
27.4412	27.6187	27.3933	23.1	24.48	24.28	25.3	24.23	24.14	Cluster 2	50	50	49	79	79	77.8	74.218	0	323.31	6687400000	4735	Excinuclease ABC subunit UvrB	uvrB DZC76_13530	ATP binding [GO:0005524];ATP hydrolysis activity [GO:0016887];DNA binding [GO:0003677]	nucleotide-excision repair [GO:0006289]	excinuclease repair complex [GO:0009380]		unreviewed	510
21.8833	22.1575	22.2538	NaN	NaN	NaN	NaN	NaN	NaN	Cluster 4	12	12	12	60.7	60.7	60.7	34.305	0	42.794	126150000	278	LysR family transcriptional regulator	DZC76_13540	DNA-binding transcription factor activity [GO:0003700]				unreviewed
21.3465	21.2957	21.1871	NaN	NaN	NaN	NaN	NaN	NaN	Cluster 7	10	10	10	45.3	45.3	45.3	35.386	0	38.342	87010000	159	Dyp-type peroxidase	DZC76_13565	heme binding [GO:0020037];peroxidase activity [GO:0004601]				unreviewed
22.1724	22.2947	22.3324	NaN	NaN	NaN	NaN	NaN	NaN	Cluster 5	11	11	11	47.7	47.7	47.7	25.216	0	35.196	228070000	518	Glutathione S-transferase family protein	DZC76_13600	transferase activity [GO:0016740]				unreviewed
23.272	23.5942	23.0987	NaN	NaN	NaN	NaN	NaN	NaN	Cluster 5	7	7	7	76.2	76.2	76.2	16.811	0	69.598	388060000	334	GAF domain-containing protein	DZC76_13605					unreviewed
22.8001	22.5906	22.6909	NaN	NaN	NaN	NaN	NaN	NaN	Cluster 5	15	15	15	59.5	59.5	59.5	33.67	0	39.666	218350000	323	ATP-binding protein	DZC76_13610	ATP binding [GO:0005524]				unreviewed
22.6348	22.7736	22.6077	NaN	NaN	NaN	NaN	NaN	NaN	Cluster 5	10	10	10	69.6	69.6	69.6	17.617	0	35.11	255770000	327	Glutathione peroxidase	DZC76_13625	glutathione peroxidase activity [GO:0004602]	response to oxidative stress [GO:0006979]			unreviewed
24.6471	24.6431	25.0606	22.17	NaN	NaN	22.15	21.99	NaN	Cluster 1	36	36	36	55.7	55.7	55.7	98.612	0	248.74	1074200000	1306	Aconitate hydratase (Aconitase) (EC 4.2.1.3)	acnA DZC76_13665	4 iron, 4 sulfur cluster binding [GO:0051539];aconitate hydratase activity [GO:0003994];metal ion binding [GO:0046872]	tricarboxylic acid cycle [GO:0006099]			unreviewed	521
20.4324	20.1797	19.9883	28.03	28.28	28.23	28.77	29.06	29.11	Cluster 7	13	12	12	34.4	32.4	32.4	56.849	0	23.906	38854000	124	PAS domain S-box protein	DZC76_13670	transmembrane signaling receptor activity [GO:0004888]	chemotaxis [GO:0006935];signal transduction [GO:0007165]	plasma membrane [GO:0005886]		unreviewed	494
21.3414	NaN	21.6574	NaN	NaN	NaN	NaN	NaN	NaN	Cluster 4	4	4	4	35.8	35.8	35.8	20.029	0	25.479	114710000	134	Acireductone dioxygenase	DZC76_13710	acireductone dioxygenase [iron(II)-requiring] activity [GO:0010309]				unreviewed
24.2636	24.2576	24.3176	NaN	23.8	23.79	NaN	NaN	NaN	Cluster 1	15	15	15	52.6	52.6	52.6	39.119	0	129.38	828370000	757	Chorismate synthase (CS) (EC 4.2.3.5) (5-enolpyruvylshikimate-3-phosphate phospholyase)	aroC DZC76_13720	chorismate synthase activity [GO:0004107]	amino acid biosynthetic process [GO:0008652];aromatic amino acid family biosynthetic process [GO:0009073];chorismate biosynthetic process [GO:0009423]			unreviewed	523
22.0103	22.2357	22.1704	NaN	NaN	NaN	NaN	NaN	NaN	Cluster 4	8	8	8	35	35	35	34.544	0	35.493	165850000	270	Ribosomal protein uL3 glutamine methyltransferase (uL3 MTase) (EC 2.1.1.298) (N5-glutamine methyltransferase PrmB)	prmB DZC76_13735	nucleic acid binding [GO:0003676];protein-glutamine N-methyltransferase activity [GO:0036009];site-specific DNA-methyltransferase (adenine-specific) activity [GO:0009007]	protein metabolic process [GO:0019538]	ribosome [GO:0005840]		unreviewed
25.3656	25.3567	25.0534	NaN	NaN	NaN	NaN	NaN	NaN	Cluster 6	13	13	13	81.8	81.8	81.8	20.686	0	323.31	1560800000	1394	Cysteine hydrolase	DZC76_13740	hydrolase activity [GO:0016787]				unreviewed
22.8128	22.9709	23.2554	NaN	NaN	NaN	NaN	NaN	NaN	Cluster 5	11	11	10	66.9	66.9	66.9	20.148	0	61.645	314730000	445	GTP cyclohydrolase 1 (EC 3.5.4.16) (GTP cyclohydrolase I) (GTP-CH-I)	folE DZC76_13755	GTP binding [GO:0005525];GTP cyclohydrolase I activity [GO:0003934];zinc ion binding [GO:0008270]	7,8-dihydroneopterin 3'-triphosphate biosynthetic process [GO:0035998];one-carbon metabolic process [GO:0006730];tetrahydrofolate biosynthetic process [GO:0046654]			unreviewed
21.6765	21.4032	21.4146	NaN	NaN	NaN	NaN	NaN	NaN	Cluster 7	21	21	21	36.3	36.3	36.3	85.767	0	51.306	82272000	220	DNA ligase (EC 6.5.1.2) (Polydeoxyribonucleotide synthase [NAD(+)])	ligA DZC76_13765	DNA binding [GO:0003677];DNA ligase (NAD+) activity [GO:0003911];metal ion binding [GO:0046872]	DNA repair [GO:0006281];DNA replication [GO:0006260]			unreviewed
21.2714	21.4632	21.4235	26.74	26.69	26.72	27.4	27.26	27.47	Cluster 7	13	13	13	61.2	61.2	61.2	30.701	0	54.144	92740000	238	Cell division protein ZipA	zipA DZC76_13770		cell septum assembly [GO:0090529];FtsZ-dependent cytokinesis [GO:0043093]	cell division site [GO:0032153];plasma membrane [GO:0005886]		unreviewed	525
21.2902	21.1702	21.0985	NaN	NaN	NaN	NaN	NaN	NaN	Cluster 7	7	7	7	40.2	40.2	40.2	25.165	0	12.472	85401000	216	GntR family transcriptional regulator	DZC76_13780	DNA binding [GO:0003677];DNA-binding transcription factor activity [GO:0003700]				unreviewed
23.6573	23.5126	22.1971	NaN	NaN	NaN	NaN	NaN	NaN	Cluster 0	12	12	12	65.1	65.1	65.1	28.445	0	129.99	487710000	744	GntR family transcriptional regulator	DZC76_13805	DNA binding [GO:0003677];DNA-binding transcription factor activity [GO:0003700]				unreviewed
22.3088	22.2169	21.9895	NaN	NaN	NaN	NaN	NaN	NaN	Cluster 4	8	8	8	88.9	88.9	88.9	13.009	0	60.642	206070000	330	5-hydroxyisourate hydrolase (HIU hydrolase) (HIUHase) (EC 3.5.2.17)	uraH DZC76_13815	hydroxyisourate hydrolase activity [GO:0033971]	purine nucleobase metabolic process [GO:0006144]			unreviewed
NaN	20.2381	NaN	NaN	NaN	NaN	NaN	NaN	NaN	Cluster 7	7	7	7	68.4	68.4	68.4	18.84	0	10.933	41017000	79	2-oxo-4-hydroxy-4-carboxy-5-ureidoimidazoline decarboxylase (EC 4.1.1.97)	uraD DZC76_13825	2-oxo-4-hydroxy-4-carboxy-5-ureidoimidazoline decarboxylase activity [GO:0051997]	allantoin metabolic process [GO:0000255];purine nucleobase metabolic process [GO:0006144];urate catabolic process [GO:0019628]			unreviewed
23.1633	23.271	22.5754	NaN	NaN	NaN	NaN	NaN	NaN	Cluster 5	14	14	14	90.1	90.1	90.1	23.493	0	58.886	298080000	419	Cysteine hydrolase	DZC76_13885	hydrolase activity [GO:0016787]				unreviewed
20.9581	20.9285	21.3666	NaN	NaN	NaN	NaN	NaN	NaN	Cluster 7	11	11	11	43.8	43.8	43.8	48.906	0	15.143	76723000	149	Glutamine synthetase	DZC76_13890	glutamine synthetase activity [GO:0004356]	glutamine biosynthetic process [GO:0006542]			unreviewed
23.9093	24.0517	23.7011	NaN	NaN	NaN	NaN	NaN	NaN	Cluster 0	15	15	15	68.1	68.1	68.1	23.73	0	90.452	680570000	898	Oxygen-insensitive NAD(P)H nitroreductase	DZC76_13990	oxidoreductase activity [GO:0016491]				unreviewed
22.8216	22.5655	22.5969	NaN	NaN	NaN	NaN	NaN	NaN	Cluster 4	20	20	20	54.5	54.5	54.5	58.984	0	36.317	140200000	290	ABC-F family ATPase	DZC76_14025	ATP binding [GO:0005524];ATP hydrolysis activity [GO:0016887]				unreviewed
21.5796	21.4428	20.77	28.67	28.69	28.65	29.15	29.42	29.37	Cluster 7	10	10	10	35.5	35.5	35.5	43.834	0	24.556	29382000	58	C-type cytochrome biogenesis protein CcmI	ccmI DZC76_14125		cytochrome complex assembly [GO:0017004]	membrane [GO:0016020]		unreviewed	563
23.2743	23.2402	22.3324	27.1	27.61	27.52	27.83	28.15	27.67	Cluster 8	9	9	9	54.3	54.3	54.3	18.159	0	74.21	236670000	377	Cytochrome c-type biogenesis protein	DZC76_14130	metal ion binding [GO:0046872]		membrane [GO:0016020]		unreviewed	532
NaN	22.0621	NaN	28.2	27.57	27.58	28.16	28.57	27.87	Cluster 7	5	5	5	42	42	42	17.504	0	11.638	18210000	20	Cytochrome c-type biogenesis protein CcmE (Cytochrome c maturation protein E) (Heme chaperone CcmE)	ccmE cycJ DZC76_14145	heme binding [GO:0020037];metal ion binding [GO:0046872]	cytochrome complex assembly [GO:0017004]	plasma membrane [GO:0005886]		unreviewed	551
19.989	20.2683	NaN	24.74	25.07	24.18	24.11	25.28	24.36	Cluster 4	7	7	7	41.1	41.1	41.1	23.391	0	14.087	22606000	61	Cytochrome c biogenesis heme-transporting ATPase CcmA	ccmA DZC76_14165	ABC-type heme transporter activity [GO:0015439];ATP binding [GO:0005524];ATP hydrolysis activity [GO:0016887]	cytochrome complex assembly [GO:0017004]			unreviewed	475
23.5843	23.4966	23.5923	NaN	NaN	NaN	22.28	22.14	NaN	Cluster 1	10	10	10	83.6	83.6	83.6	17.581	0	177.55	559260000	936	Chemotaxis protein CheW	DZC76_14185		chemotaxis [GO:0006935];signal transduction [GO:0007165]			unreviewed	506
23.8584	24.0183	23.8802	23.1	23.46	NaN	23.11	23.39	NaN	Cluster 1	21	21	21	77	77	77	39.85	0	162.64	667730000	899	Protein-glutamate methylesterase/protein-glutamine glutaminase (EC 3.1.1.61) (EC 3.5.1.44)	cheB DZC76_14220	phosphorelay response regulator activity [GO:0000156];protein-glutamate methylesterase activity [GO:0008984];protein-glutamine glutaminase activity [GO:0050568]	chemotaxis [GO:0006935]	cytoplasm [GO:0005737]		unreviewed	556
23.296	23.0806	22.716	23.27	23.88	21.82	23.23	23.7	23.18	Cluster 4	27	27	27	57.8	57.8	57.8	78.444	0	87.939	231560000	584	histidine kinase (EC 2.7.13.3)	DZC76_14225	phosphorelay sensor kinase activity [GO:0000155]	chemotaxis [GO:0006935]	cytoplasm [GO:0005737]		unreviewed	474
23.1532	23.0715	23.36	NaN	NaN	NaN	NaN	NaN	NaN	Cluster 5	17	17	17	70.6	70.6	70.6	29.43	0	47.906	337830000	384	Protein phosphatase CheZ (EC 3.1.3.-) (Chemotaxis protein CheZ)	DZC76_14230	phosphoprotein phosphatase activity [GO:0004721]	archaeal or bacterial-type flagellum-dependent cell motility [GO:0097588];chemotaxis [GO:0006935];regulation of chemotaxis [GO:0050920]	bacterial-type flagellum [GO:0009288];cytoplasm [GO:0005737]		unreviewed
22.7275	22.9965	23.0817	NaN	NaN	NaN	NaN	NaN	NaN	Cluster 5	6	6	6	39.1	39.1	39.1	14.327	0	76.264	339410000	256	Chemotaxis protein CheY	cheY DZC76_14235		phosphorelay signal transduction system [GO:0000160]			unreviewed
20.5169	20.9352	21.7654	NaN	NaN	NaN	NaN	NaN	NaN	Cluster 7	7	7	7	28.6	28.6	28.6	27.639	0	23.77	77807000	202	RNA polymerase sigma factor FliA (RNA polymerase sigma factor for flagellar operon) (Sigma F) (Sigma-28)	fliA DZC76_14240	DNA binding [GO:0003677];DNA-directed 5'-3' RNA polymerase activity [GO:0003899];sigma factor activity [GO:0016987]	DNA-templated transcription initiation [GO:0006352]	cytoplasm [GO:0005737]		unreviewed
NaN	NaN	20.2059	22.8	23.69	22.17	22.58	23.79	23.43	Cluster 4	4	4	4	38	38	38	18.598	0	10.565	6784400	19	Flagellar protein FliL	fliL DZC76_14295		bacterial-type flagellum-dependent cell motility [GO:0071973];chemotaxis [GO:0006935]	bacterial-type flagellum basal body [GO:0009425];plasma membrane [GO:0005886]		unreviewed	537
22.8406	22.8053	23.1958	NaN	NaN	NaN	NaN	NaN	NaN	Cluster 5	8	8	8	74.3	74.3	74.3	11.338	0	222.74	392620000	427	Anti-sigma factor antagonist	DZC76_14315					unreviewed
24.152	24.3297	23.9659	22.82	22.95	23.11	NaN	NaN	NaN	Cluster 1	22	22	22	53.6	53.6	53.6	55.492	0	127.6	710880000	1135	Sigma-54-dependent Fis family transcriptional regulator	DZC76_14375	ATP binding [GO:0005524];ATP hydrolysis activity [GO:0016887];sequence-specific DNA binding [GO:0043565]	phosphorelay signal transduction system [GO:0000160];regulation of DNA-templated transcription [GO:0006355]			unreviewed	561
21.847	21.7213	21.2027	NaN	NaN	NaN	NaN	NaN	NaN	Cluster 4	11	11	11	41.3	41.3	41.3	34.36	0	17.524	104240000	151	Chemotaxis protein CheV	DZC76_14470		chemotaxis [GO:0006935];phosphorelay signal transduction system [GO:0000160]			unreviewed
21.9577	22.0845	22.0393	NaN	NaN	NaN	NaN	NaN	NaN	Cluster 4	10	10	10	77.5	77.5	77.5	12.152	0	59.506	155470000	468	Negative regulator of flagellin synthesis (Anti-sigma-28 factor)	flgM DZC76_14480		bacterial-type flagellum organization [GO:0044781];negative regulation of DNA-templated transcription [GO:0045892]			unreviewed
NaN	21.3118	21.0387	NaN	NaN	NaN	NaN	NaN	NaN	Cluster 7	8	8	8	50.3	50.3	50.3	16.802	0	17.419	61183000	123	Flagellar protein FlgN	DZC76_14485		bacterial-type flagellum assembly [GO:0044780]			unreviewed
22.2736	22.2689	22.6605	NaN	NaN	NaN	NaN	NaN	NaN	Cluster 5	15	15	15	74.7	74.7	74.7	28.554	0	41.538	232810000	354	Pilus assembly protein PilZ	DZC76_14490	cyclic-di-GMP binding [GO:0035438]		bacterial-type flagellum [GO:0009288]		unreviewed
20.5648	NaN	NaN	23.36	24.09	22.9	25.77	25.96	25.76	Cluster 5	7	7	7	16.5	16.5	16.5	80.57	0.00053996	7.011	18763000	19	TonB-dependent siderophore receptor	DZC76_14525	siderophore-iron transmembrane transporter activity [GO:0015343];signaling receptor activity [GO:0038023]		cell outer membrane [GO:0009279]		unreviewed	12
21.22	21.598	21.8201	NaN	NaN	NaN	NaN	NaN	NaN	Cluster 4	21	21	21	48.4	48.4	48.4	70.507	0	39.369	54867000	101	IucA/IucC family siderophore biosynthesis protein	DZC76_14535	acid-amino acid ligase activity [GO:0016881]	siderophore biosynthetic process [GO:0019290]			unreviewed
23.9903	24.051	23.6581	NaN	NaN	NaN	NaN	NaN	NaN	Cluster 1	21	21	21	77.3	77.3	77.3	37.139	0	323.31	2017800000	1573	Glu/Leu/Phe/Val dehydrogenase	DZC76_14565	nucleotide binding [GO:0000166];oxidoreductase activity, acting on the CH-NH2 group of donors, NAD or NADP as acceptor [GO:0016639]	amino acid metabolic process [GO:0006520]			unreviewed
21.8919	NaN	NaN	24.97	25.12	24.94	25.47	25.6	25.45	Cluster 5	27	27	27	34.3	34.3	34.3	126.49	0	48.463	143670000	250	Indolepyruvate ferredoxin oxidoreductase family protein	DZC76_14570	4 iron, 4 sulfur cluster binding [GO:0051539];oxidoreductase activity, acting on the aldehyde or oxo group of donors [GO:0016903];thiamine pyrophosphate binding [GO:0030976]				unreviewed	542
22.957	22.7469	23.074	NaN	NaN	NaN	NaN	NaN	NaN	Cluster 5	26	26	26	59.1	59.1	59.1	62.835	0	56.861	262190000	633	Arsenical pump-driving ATPase (EC 7.3.2.7)	arsA DZC76_14650	ATP binding [GO:0005524];ATP hydrolysis activity [GO:0016887];ATPase-coupled arsenite transmembrane transporter activity [GO:0015446]				unreviewed
22.5629	22.3923	22.7512	NaN	NaN	NaN	NaN	NaN	NaN	Cluster 5	17	17	17	76.3	76.3	76.3	36.28	0	52.115	252740000	453	Glyceraldehyde-3-phosphate dehydrogenase (EC 1.2.1.-)	DZC76_14680	NAD binding [GO:0051287];NADP binding [GO:0050661];oxidoreductase activity, acting on the aldehyde or oxo group of donors, NAD or NADP as acceptor [GO:0016620]	glucose metabolic process [GO:0006006]			unreviewed
23.3806	22.9207	23.0302	NaN	NaN	NaN	NaN	NaN	NaN	Cluster 5	16	16	16	60.8	60.8	60.8	26.836	0	82.825	418400000	410	Site-specific integrase	DZC76_14710	DNA binding [GO:0003677]	DNA integration [GO:0015074];DNA recombination [GO:0006310]			unreviewed
25.6674	25.8178	25.6361	NaN	NaN	NaN	NaN	NaN	NaN	Cluster 6	24	24	24	86.5	86.5	86.5	31.528	0	323.31	2247300000	1600	Phosphoribosylaminoimidazole-succinocarboxamide synthase (EC 6.3.2.6) (SAICAR synthetase)	purC DZC76_14720	ATP binding [GO:0005524];phosphoribosylaminoimidazolesuccinocarboxamide synthase activity [GO:0004639]	'de novo' IMP biosynthetic process [GO:0006189]			unreviewed
24.3227	24.0939	23.2512	28.34	28.51	28.42	28.55	28.38	28.78	Cluster 8	22	22	22	64.9	64.9	64.9	40.563	0	159.39	531380000	791	Outer membrane protein assembly factor BamC	bamC DZC76_14725					unreviewed	511
25.9449	25.9776	25.8285	NaN	NaN	NaN	NaN	NaN	NaN	Cluster 6	21	21	21	82.6	82.6	82.6	31.704	0	282.23	2345100000	1865	4-hydroxy-tetrahydrodipicolinate synthase (HTPA synthase) (EC 4.3.3.7)	dapA DZC76_14730	4-hydroxy-tetrahydrodipicolinate synthase activity [GO:0008840]	diaminopimelate biosynthetic process [GO:0019877];lysine biosynthetic process via diaminopimelate [GO:0009089]	cytoplasm [GO:0005737]		unreviewed
22.3238	22.563	22.5266	NaN	NaN	NaN	NaN	NaN	NaN	Cluster 5	6	6	6	36.8	36.8	36.8	20.497	0	65.49	218100000	285	Glycine cleavage system transcriptional repressor	DZC76_14735		regulation of DNA-templated transcription [GO:0006355]	cytoplasm [GO:0005737]		unreviewed
24.3389	24.2259	23.9276	NaN	NaN	NaN	NaN	NaN	NaN	Cluster 1	13	13	13	65.6	65.6	65.6	17.625	0	153.87	879220000	852	thioredoxin-dependent peroxiredoxin (EC 1.11.1.24) (Bacterioferritin comigratory protein) (Thioredoxin peroxidase) (Thioredoxin-dependent peroxiredoxin Bcp)	DZC76_14740	antioxidant activity [GO:0016209];oxidoreductase activity [GO:0016491]				unreviewed
23.2727	23.3498	23.4078	NaN	NaN	NaN	NaN	NaN	NaN	Cluster 5	19	19	19	50.5	50.5	50.5	53.352	0	98.948	397170000	927	Putative beta-barrel assembly-enhancing protease (EC 3.4.-.-)	DZC76_14760	metalloendopeptidase activity [GO:0004222];zinc ion binding [GO:0008270]	chaperone-mediated protein folding [GO:0061077];proteolysis [GO:0006508]	membrane [GO:0016020];periplasmic space [GO:0042597]		unreviewed
22.8752	21.7355	22.4132	22.31	22.37	21.6	19.4	21.26	NaN	Cluster 4	39	39	39	30.4	30.4	30.4	181.49	0	60.992	99756000	245	NAD-glutamate dehydrogenase	DZC76_14765	glutamate dehydrogenase (NAD+) activity [GO:0004352]	glutamate catabolic process to 2-oxoglutarate [GO:0019551]			unreviewed	483
21.4785	22.1637	22.1046	NaN	NaN	NaN	NaN	NaN	NaN	Cluster 4	14	14	14	43.9	43.9	43.9	35.209	0	41.262	164840000	364	MoxR family ATPase	DZC76_14770	ATP binding [GO:0005524];ATP hydrolysis activity [GO:0016887]				unreviewed
NaN	NaN	NaN	23.73	23.93	23.56	24.12	24.17	24.28	Cluster 4	8	8	8	35.6	35.6	35.6	35.218	0	11.119	14285000	46	DUF58 domain-containing protein	DZC76_14775					unreviewed	491
NaN	NaN	NaN	27.24	27.19	27.29	27.19	27.53	27.26	Cluster 8	9	9	9	15.3	15.3	15.3	85.715	0.00053533	6.7404	75824000	73	RND family transporter	DZC76_14810			membrane [GO:0016020]		unreviewed	574
23.7466	23.4438	23.8167	27.8	28.12	27.46	27.47	27.74	27.48	Cluster 8	14	14	14	57.7	57.7	57.7	38.405	0	323.31	1710700000	1341	Photosynthesis system II assembly factor Ycf48/Hcf136-like domain-containing protein	DZC76_14815		photosynthesis [GO:0015979]	photosystem II [GO:0009523]		unreviewed	485
25.8952	26.0309	25.9092	NaN	NaN	NaN	22.68	22.25	NaN	Cluster 6	50	50	50	68.8	68.8	68.8	99.471	0	323.31	2346700000	3121	Aminopeptidase N (EC 3.4.11.2)	pepN DZC76_14840	aminopeptidase activity [GO:0004177];metallopeptidase activity [GO:0008237];zinc ion binding [GO:0008270]	proteolysis [GO:0006508]			unreviewed	496
21.2579	21.6314	20.8933	NaN	NaN	NaN	NaN	NaN	NaN	Cluster 7	11	11	11	52.5	52.5	52.5	30.926	0	22.655	58229000	128	DUF2797 domain-containing protein	DZC76_14845					unreviewed
21.8693	21.9077	21.6402	NaN	NaN	NaN	NaN	NaN	NaN	Cluster 4	5	5	5	63.2	63.2	63.2	9.9131	0	28.095	101820000	130	DUF1315 family protein	DZC76_14850					unreviewed
20.729	20.1625	NaN	NaN	NaN	NaN	NaN	NaN	NaN	Cluster 7	11	11	11	50.6	50.6	50.6	37.102	0	20.349	58684000	148	Serine/threonine protein phosphatase	DZC76_14860	hydrolase activity [GO:0016787]				unreviewed
21.9137	21.8863	21.7862	NaN	NaN	NaN	NaN	NaN	NaN	Cluster 4	13	13	13	63.1	63.1	63.1	32.232	0	23.833	148960000	231	NAD kinase (EC 2.7.1.23) (ATP-dependent NAD kinase)	nadK DZC76_14865	ATP binding [GO:0005524];metal ion binding [GO:0046872];NAD binding [GO:0051287];NAD+ kinase activity [GO:0003951]	NAD metabolic process [GO:0019674];NADP biosynthetic process [GO:0006741];phosphorylation [GO:0016310]	cytoplasm [GO:0005737]		unreviewed
22.2394	22.6522	22.5184	NaN	NaN	NaN	NaN	NaN	NaN	Cluster 4	13	13	13	46.1	46.1	46.1	29.465	0	77.213	234560000	585	DNA-3-methyladenine glycosylase I	DZC76_14960	DNA-3-methyladenine glycosylase activity [GO:0008725]	base-excision repair [GO:0006284]			unreviewed
21.9124	22.2101	21.8578	NaN	NaN	NaN	NaN	NaN	NaN	Cluster 4	12	12	12	61.3	61.3	61.3	31.118	0	25.046	115960000	224	tRNA-cytidine(32) 2-sulfurtransferase (EC 2.8.1.-) (Two-thiocytidine biosynthesis protein A) (tRNA 2-thiocytidine biosynthesis protein TtcA)	ttcA DZC76_14970	4 iron, 4 sulfur cluster binding [GO:0051539];ATP binding [GO:0005524];magnesium ion binding [GO:0000287];sulfurtransferase activity [GO:0016783];tRNA binding [GO:0000049]	tRNA thio-modification [GO:0034227]	cytoplasm [GO:0005737]		unreviewed
24.2025	24.1041	24.4235	NaN	NaN	NaN	NaN	NaN	NaN	Cluster 1	16	16	16	85.3	85.3	85.3	25.752	0	118.56	912150000	871	DNA-binding response regulator	DZC76_15025	DNA binding [GO:0003677]	phosphorelay signal transduction system [GO:0000160];regulation of DNA-templated transcription [GO:0006355]			unreviewed
25.3516	25.1754	25.0424	30.62	30.64	30.93	31.33	31.03	31.42	Cluster 0	10	10	10	68.7	68.7	68.7	21.535	0	323.31	2069700000	1154	Uncharacterized protein	DZC76_15030					unreviewed	526
26.8226	26.7857	26.8416	27.26	27.46	27.18	25.61	25.36	25.3	Cluster 9	57	57	57	66.7	66.7	66.7	93.587	0	323.31	5237100000	4450	Periplasmic nitrate reductase (EC 1.9.6.1)	napA DZC76_15050	4 iron, 4 sulfur cluster binding [GO:0051539];electron transfer activity [GO:0009055];iron ion binding [GO:0005506];molybdenum ion binding [GO:0030151];molybdopterin cofactor binding [GO:0043546];nitrate reductase (cytochrome) activity [GO:0050140];nitrate reductase activity [GO:0008940]	Mo-molybdopterin cofactor biosynthetic process [GO:0006777];nitrate assimilation [GO:0042128]	periplasmic space [GO:0042597]		unreviewed	13
24.716	24.9513	24.7026	23.8	26.86	26.61	24.16	23.37	24.17	Cluster 2	10	10	10	61.5	61.5	61.5	17.546	0	112.59	1197700000	905	Periplasmic nitrate reductase, electron transfer subunit (Diheme cytochrome c NapB)	DZC76_15055	metal ion binding [GO:0046872]	anaerobic respiration [GO:0009061]	periplasmic space [GO:0042597]		unreviewed	584
20.3136	20.3012	NaN	25.84	25.41	25.27	26.37	26.02	26.26	Cluster 7	6	6	6	50.6	50.6	50.6	17.467	0.00053079	6.4615	21993000	45	TlpA family protein disulfide reductase	DZC76_15065	antioxidant activity [GO:0016209];disulfide oxidoreductase activity [GO:0015036]				unreviewed	591
24.0009	23.9037	23.9526	NaN	NaN	NaN	NaN	NaN	NaN	Cluster 0	8	8	8	70.1	70.1	70.1	12.78	0	57.124	582060000	747	Arsenate reductase (EC 1.20.4.1)	arsC DZC76_15090	arsenate reductase (glutaredoxin) activity [GO:0008794]				unreviewed
22.1046	22.1074	23.0641	NaN	NaN	NaN	NaN	NaN	NaN	Cluster 5	8	8	8	51.5	51.5	51.5	20.881	0	38.689	203770000	324	NAD(P)H:quinone oxidoreductase	DZC76_15095	electron transfer activity [GO:0009055];FMN binding [GO:0010181];NAD(P)H dehydrogenase (quinone) activity [GO:0003955]				unreviewed
20.5491	20.3556	20.4671	NaN	NaN	NaN	NaN	NaN	NaN	Cluster 7	9	9	9	46.2	46.2	46.2	26.432	0	16.779	50328000	155	DnaA regulatory inactivator Hda	DZC76_15105		negative regulation of DNA-templated DNA replication initiation [GO:0032297]			unreviewed
24.2462	24.2888	24.399	NaN	NaN	NaN	22.64	21.45	NaN	Cluster 1	15	15	15	61	61	61	37.406	0	190.45	862250000	1254	DUF2066 domain-containing protein	DZC76_15115					unreviewed	492
25.0399	25.062	24.8349	NaN	NaN	NaN	25.93	26.63	NaN	Cluster 8	17	17	17	54.8	54.8	54.8	36.905	0	165.62	1281100000	1256	Phosphoribosylformylglycinamidine cyclo-ligase (EC 6.3.3.1) (AIR synthase) (AIRS) (Phosphoribosyl-aminoimidazole synthetase)	purM DZC76_15120	ATP binding [GO:0005524];phosphoribosylformylglycinamidine cyclo-ligase activity [GO:0004641]	'de novo' IMP biosynthetic process [GO:0006189]	cytoplasm [GO:0005737]		unreviewed	594
24.3721	24.5383	24.4198	NaN	NaN	NaN	NaN	NaN	NaN	Cluster 8	17	17	17	73.1	73.1	73.1	26.817	0	177.36	988510000	1463	DUF3108 domain-containing protein	DZC76_15130					unreviewed
22.1596	22.2269	21.5537	21.59	21.44	20.63	21.99	22.85	21.15	Cluster 4	15	13	13	56.1	51	51	38.252	0	35.327	111870000	150	RNA polymerase sigma factor RpoS (Sigma S) (Sigma-38)	rpoS DZC76_15165	DNA binding [GO:0003677];sigma factor activity [GO:0016987]	DNA-templated transcription initiation [GO:0006352]	cytoplasm [GO:0005737]		unreviewed	818
22.3131	21.9319	21.9454	NaN	NaN	NaN	NaN	NaN	NaN	Cluster 4	9	9	9	51.8	51.8	51.8	24.869	0	40.462	159780000	372	Protein-L-isoaspartate O-methyltransferase (EC 2.1.1.77) (L-isoaspartyl protein carboxyl methyltransferase) (Protein L-isoaspartyl methyltransferase) (Protein-beta-aspartate methyltransferase) (PIMT)	pcm DZC76_15180	protein-L-isoaspartate (D-aspartate) O-methyltransferase activity [GO:0004719]	methylation [GO:0032259];protein modification process [GO:0036211];protein repair [GO:0030091]	cytoplasm [GO:0005737]		unreviewed
22.6115	22.7214	22.8269	NaN	NaN	NaN	NaN	NaN	NaN	Cluster 5	5	5	5	31.7	31.7	31.7	26.581	0	50.444	292250000	304	5'-nucleotidase SurE (EC 3.1.3.5) (Nucleoside 5'-monophosphate phosphohydrolase)	surE DZC76_15185	metal ion binding [GO:0046872];nucleotide binding [GO:0000166];XMP 5'-nucleosidase activity [GO:0106411]		cytoplasm [GO:0005737]		unreviewed
21.8173	21.7643	21.9889	NaN	NaN	NaN	NaN	NaN	NaN	Cluster 4	15	15	15	54.3	54.3	54.3	38.915	0	33.884	148820000	278	tRNA pseudouridine synthase D (EC 5.4.99.27) (tRNA pseudouridine(13) synthase) (tRNA pseudouridylate synthase D) (tRNA-uridine isomerase D)	truD DZC76_15190	RNA binding [GO:0003723];tRNA pseudouridine synthase activity [GO:0106029]	tRNA pseudouridine synthesis [GO:0031119]			unreviewed
22.4203	21.8749	22.397	NaN	NaN	NaN	NaN	NaN	NaN	Cluster 5	16	16	16	78.6	78.6	78.6	30.986	0	37.331	221830000	363	S-formylglutathione hydrolase (EC 3.1.2.12)	fghA DZC76_15200	carboxylic ester hydrolase activity [GO:0052689];S-formylglutathione hydrolase activity [GO:0018738]	formaldehyde catabolic process [GO:0046294]			unreviewed
26.4851	26.8338	25.7606	NaN	NaN	NaN	22.88	21.74	NaN	Cluster 3	17	16	16	63	60.8	60.8	39.131	0	314.43	3888000000	2076	S-(hydroxymethyl)glutathione dehydrogenase (EC 1.1.1.284)	DZC76_15205	S-(hydroxymethyl)glutathione dehydrogenase NAD activity [GO:0106322];S-(hydroxymethyl)glutathione dehydrogenase NADP activity [GO:0106321];zinc ion binding [GO:0008270]	ethanol oxidation [GO:0006069]			unreviewed	507
23.0828	23.1562	NaN	NaN	NaN	NaN	NaN	NaN	NaN	Cluster 0	12	12	12	75.7	75.7	75.7	12.273	0	192.01	541580000	483	Ribosome-associated translation inhibitor RaiA	DZC76_15215		primary metabolic process [GO:0044238];regulation of translation [GO:0006417]			unreviewed
27.0349	27.0595	26.8916	NaN	NaN	NaN	NaN	NaN	NaN	Cluster 3	23	23	23	71.1	71.1	71.1	45.213	0	323.31	4255100000	3156	Enolase (EC 4.2.1.11) (2-phospho-D-glycerate hydro-lyase) (2-phosphoglycerate dehydratase)	eno DZC76_15230	magnesium ion binding [GO:0000287];phosphopyruvate hydratase activity [GO:0004634]	glycolytic process [GO:0006096]	cell surface [GO:0009986];extracellular region [GO:0005576];phosphopyruvate hydratase complex [GO:0000015]		unreviewed
25.2746	25.2413	25.4132	NaN	NaN	NaN	NaN	NaN	NaN	Cluster 6	21	21	21	77.9	77.9	77.9	30.802	0	323.31	1303800000	1361	2-dehydro-3-deoxyphosphooctonate aldolase (EC 2.5.1.55) (3-deoxy-D-manno-octulosonic acid 8-phosphate synthase) (KDO-8-phosphate synthase) (KDO 8-P synthase) (KDOPS) (Phospho-2-dehydro-3-deoxyoctonate aldolase)	kdsA DZC76_15235	3-deoxy-8-phosphooctulonate synthase activity [GO:0008676]	keto-3-deoxy-D-manno-octulosonic acid biosynthetic process [GO:0019294]	cytoplasm [GO:0005737]		unreviewed
26.1592	26.293	26.2835	NaN	NaN	NaN	23.99	22.94	NaN	Cluster 3	31	31	31	75.7	75.7	75.7	59.598	0	323.31	2150700000	2032	CTP synthase (EC 6.3.4.2) (Cytidine 5'-triphosphate synthase) (Cytidine triphosphate synthetase) (CTP synthetase) (CTPS) (UTP--ammonia ligase)	pyrG DZC76_15240	ATP binding [GO:0005524];CTP synthase activity [GO:0003883];glutaminase activity [GO:0004359];metal ion binding [GO:0046872]	'de novo' CTP biosynthetic process [GO:0044210];glutamine metabolic process [GO:0006541]			unreviewed	495
25.8752	25.8488	25.8373	24.75	24.65	24.73	24.2	24.4	23.88	Cluster 2	20	20	20	70.9	70.9	70.9	35.112	0	323.31	2559300000	2337	Acetyl-coenzyme A carboxylase carboxyl transferase subunit alpha (ACCase subunit alpha) (Acetyl-CoA carboxylase carboxyltransferase subunit alpha) (EC 2.1.3.15)	accA DZC76_15255	acetyl-CoA carboxylase activity [GO:0003989];ATP binding [GO:0005524];carboxyl- or carbamoyltransferase activity [GO:0016743]	fatty acid biosynthetic process [GO:0006633];malonyl-CoA biosynthetic process [GO:2001295]	acetyl-CoA carboxylase complex [GO:0009317]		unreviewed	508
21.189	21.4704	21.7627	22.2	23.13	NaN	NaN	22.21	NaN	Cluster 4	23	23	23	23.7	23.7	23.7	131.18	0	12.902	34160000	81	DNA polymerase III subunit alpha (EC 2.7.7.7)	DZC76_15260	3'-5' exonuclease activity [GO:0008408];DNA-directed DNA polymerase activity [GO:0003887];nucleic acid binding [GO:0003676]	DNA replication [GO:0006260]	cytoplasm [GO:0005737]		unreviewed	514
23.716	23.2306	23.0102	24.13	NaN	24.14	NaN	NaN	NaN	Cluster 5	10	10	10	54.8	54.8	54.8	16.668	0	92.773	461230000	451	3-hydroxyacyl-[acyl-carrier-protein] dehydratase FabZ (EC 4.2.1.59) ((3R)-hydroxymyristoyl-[acyl-carrier-protein] dehydratase) ((3R)-hydroxymyristoyl-ACP dehydrase) (Beta-hydroxyacyl-ACP dehydratase)	fabZ DZC76_15280	(3R)-hydroxyacyl-[acyl-carrier-protein] dehydratase activity [GO:0019171];(3R)-hydroxymyristoyl-[acyl-carrier-protein] dehydratase activity [GO:0008659]	fatty acid biosynthetic process [GO:0006633];lipid A biosynthetic process [GO:0009245]	cytoplasm [GO:0005737]		unreviewed	545
22.7463	22.9904	22.2226	NaN	NaN	NaN	NaN	NaN	NaN	Cluster 5	16	16	16	63.2	63.2	63.2	36.139	0	48.399	324140000	368	UDP-3-O-acylglucosamine N-acyltransferase (EC 2.3.1.191)	lpxD DZC76_15285	N-acyltransferase activity [GO:0016410]	lipid A biosynthetic process [GO:0009245]			unreviewed
26.2342	25.8677	26.106	NaN	NaN	NaN	NaN	NaN	NaN	Cluster 2	14	14	14	58.7	58.7	58.7	19.317	0	145.72	2818900000	1658	OmpH family outer membrane protein	DZC76_15290	unfolded protein binding [GO:0051082]				unreviewed
23.8131	22.7908	21.3134	27.72	27.87	27.71	27.68	27.85	27.75	Cluster 7	21	21	21	35	35	35	89.018	0	45.819	173220000	339	Outer membrane protein assembly factor BamA	bamA DZC76_15295		Gram-negative-bacterium-type cell outer membrane assembly [GO:0043165];protein insertion into membrane [GO:0051205]	cell outer membrane [GO:0009279]		unreviewed	497
26.1312	26.1643	26.2478	NaN	NaN	NaN	NaN	NaN	NaN	Cluster 6	21	21	21	70.3	70.3	70.3	20.175	0	323.31	2715500000	2230	Ribosome-recycling factor (RRF) (Ribosome-releasing factor)	frr DZC76_15320		translational termination [GO:0006415]	cytoplasm [GO:0005737]		unreviewed
24.0092	23.0912	24.2148	NaN	NaN	NaN	NaN	NaN	NaN	Cluster 0	13	13	13	74.5	74.5	74.5	26.621	0	147.64	507670000	649	Uridylate kinase (UK) (EC 2.7.4.22) (Uridine monophosphate kinase) (UMP kinase) (UMPK)	pyrH DZC76_15325	ATP binding [GO:0005524];UMP kinase activity [GO:0033862]	'de novo' CTP biosynthetic process [GO:0044210];phosphorylation [GO:0016310]	cytoplasm [GO:0005737]		unreviewed
28.4345	28.2937	28.4406	NaN	NaN	NaN	21.65	20.81	NaN	Cluster 3	28	28	28	81.2	81.2	81.2	30.452	0	323.31	11432000000	3831	Elongation factor Ts (EF-Ts)	tsf DZC76_15330	translation elongation factor activity [GO:0003746]		cytoplasm [GO:0005737]		unreviewed	570
28.1342	28.008	28.0853	26.07	25.76	26.01	25.73	25.86	25.52	Cluster 9	18	18	18	80.9	80.9	80.9	27.083	0	323.31	10180000000	3108	Small ribosomal subunit protein uS2	rpsB DZC76_15335	structural constituent of ribosome [GO:0003735]	translation [GO:0006412]	small ribosomal subunit [GO:0015935]		unreviewed	547
25.1823	25.037	25.0877	NaN	NaN	NaN	NaN	NaN	NaN	Cluster 6	17	17	17	80.4	80.4	80.4	28.729	0	323.31	1549500000	1156	Methionine aminopeptidase (MAP) (MetAP) (EC 3.4.11.18) (Peptidase M)	map DZC76_15340	initiator methionyl aminopeptidase activity [GO:0004239];metalloaminopeptidase activity [GO:0070006];transition metal ion binding [GO:0046914]	proteolysis [GO:0006508]			unreviewed
23.1424	23.4735	23.4067	NaN	NaN	NaN	NaN	NaN	NaN	Cluster 5	23	23	23	33.1	33.1	33.1	102.69	0	45.602	288030000	231	Bifunctional uridylyltransferase/uridylyl-removing enzyme (UTase/UR) (Bifunctional [protein-PII] modification enzyme) (Bifunctional nitrogen sensor protein) [Includes: [Protein-PII] uridylyltransferase (PII uridylyltransferase) (UTase) (EC 2.7.7.59);[Protein-PII]-UMP uridylyl-removing enzyme (UR) (EC 3.1.4.-)]	glnD DZC76_15345	[protein-PII] uridylyltransferase activity [GO:0008773];guanosine-3',5'-bis(diphosphate) 3'-diphosphatase activity [GO:0008893];phosphoric diester hydrolase activity [GO:0008081]	nitrogen compound metabolic process [GO:0006807];regulation of nitrogen utilization [GO:0006808]			unreviewed
24.6464	24.838	24.772	NaN	NaN	NaN	NaN	NaN	NaN	Cluster 8	23	23	23	62.3	62.3	62.3	43.742	0	126.67	1043200000	1316	Succinyldiaminopimelate transaminase (EC 2.6.1.17)	dapC DZC76_15350	pyridoxal phosphate binding [GO:0030170];succinyldiaminopimelate transaminase activity [GO:0009016]	lysine biosynthetic process via diaminopimelate [GO:0009089]			unreviewed
23.3041	23.0756	22.8731	NaN	NaN	NaN	NaN	NaN	NaN	Cluster 5	6	6	6	64.3	64.3	64.3	13.149	0	37.144	367590000	328	ArsC family reductase	DZC76_15355					unreviewed
25.9129	26.1629	25.9071	22.32	22.05	NaN	23.83	23.47	22.6	Cluster 3	19	19	19	62.5	62.5	62.5	35.874	0	323.31	2271900000	1779	2,3,4,5-tetrahydropyridine-2,6-dicarboxylate N-succinyltransferase (EC 2.3.1.117) (Tetrahydrodipicolinate N-succinyltransferase) (THDP succinyltransferase) (THP succinyltransferase) (Tetrahydropicolinate succinylase)	dapD DZC76_15360	2,3,4,5-tetrahydropyridine-2,6-dicarboxylate N-succinyltransferase activity [GO:0008666];magnesium ion binding [GO:0000287]	diaminopimelate biosynthetic process [GO:0019877];lysine biosynthetic process via diaminopimelate [GO:0009089]	cytoplasm [GO:0005737]		unreviewed	520
23.5005	23.2096	23.8779	NaN	NaN	NaN	NaN	NaN	NaN	Cluster 0	19	19	19	64.5	64.5	64.5	41.458	0	108.32	382970000	492	Succinyl-diaminopimelate desuccinylase (SDAP desuccinylase) (EC 3.5.1.18) (N-succinyl-LL-2,6-diaminoheptanedioate amidohydrolase)	dapE DZC76_15395	cobalt ion binding [GO:0050897];succinyl-diaminopimelate desuccinylase activity [GO:0009014];zinc ion binding [GO:0008270]	diaminopimelate biosynthetic process [GO:0019877];lysine biosynthetic process via diaminopimelate [GO:0009089]			unreviewed
21.9638	21.9882	21.9298	NaN	NaN	NaN	NaN	NaN	NaN	Cluster 4	11	11	11	89.4	89.4	89.4	13.784	0	38.882	164930000	317	Uncharacterized protein	DZC76_15405					unreviewed
24.4493	24.5234	24.789	24.84	25.02	25.33	24.39	NaN	NaN	Cluster 2	5	5	5	65.2	65.2	65.2	7.6574	0	137.98	1315900000	730	Cold-shock protein	DZC76_15410	nucleic acid binding [GO:0003676]		cytosol [GO:0005829]		unreviewed	606
20.6372	NaN	NaN	25.66	25.92	25.87	26.55	26.63	26.41	Cluster 7	5	5	5	20.3	20.3	20.3	36.755	0.0005767	9.2448	17464000	81	DUF4340 domain-containing protein	DZC76_15415					unreviewed	522
NaN	NaN	NaN	25.92	25.76	25.58	26.28	26.51	26.44	Cluster 5	6	6	6	13	13	13	67.972	0.0050412	2.5741	3853600	15	ABC transporter	DZC76_15420			membrane [GO:0016020]		unreviewed	524
23.3514	23.5329	23.5007	26.44	26.45	26.27	26.35	26.95	26.43	Cluster 8	16	16	16	79.8	79.8	79.8	33.684	0	124.35	545240000	719	ABC transporter ATP-binding protein	DZC76_15430	ATP binding [GO:0005524];ATP hydrolysis activity [GO:0016887]				unreviewed	613
20.4824	20.3364	NaN	25.58	25.83	25.78	26.15	26.5	26.46	Cluster 7	11	11	11	29.3	29.3	29.3	58.766	0	28.936	19069000	49	FMN-binding glutamate synthase family protein	DZC76_15480	glutamate synthase activity [GO:0015930]	glutamate biosynthetic process [GO:0006537]	membrane [GO:0016020]		unreviewed	609
24.8446	24.8345	25.407	NaN	NaN	NaN	NaN	NaN	NaN	Cluster 6	9	9	9	91	91	91	15.785	0	246.23	1267800000	695	HIT family protein	DZC76_15505	catalytic activity [GO:0003824]				unreviewed
20.7139	20.5659	20.6854	NaN	NaN	NaN	NaN	NaN	NaN	Cluster 7	11	11	11	63.5	63.5	63.5	26.323	0	17.603	62164000	191	Glutathione S-transferase	DZC76_15510	transferase activity [GO:0016740]				unreviewed
25.1879	25.0782	25.1267	25.22	25.37	25.1	23.97	24.72	23.88	Cluster 2	31	30	30	66.2	64.6	64.6	61.672	0	270.22	1908800000	1830	Long-chain-fatty-acid--CoA ligase (EC 6.2.1.3) (Long-chain acyl-CoA synthetase)	DZC76_15580	ligase activity [GO:0016874]				unreviewed	615
23.0869	23.0147	22.3432	24.11	24.65	24.35	23.58	23.76	23.28	Cluster 1	34	34	33	73.5	73.5	71.9	61.823	0	286.14	1577800000	1887	Long-chain-fatty-acid--CoA ligase (EC 6.2.1.3) (Long-chain acyl-CoA synthetase)	DZC76_15585	long-chain fatty acid-CoA ligase activity [GO:0004467]				unreviewed	575
21.2163	21.0797	21.2459	23.58	23.44	22.56	23.52	23.97	23.07	Cluster 4	9	9	9	31.3	31.3	31.3	34.981	0	16.285	120700000	227	Lysophospholipase	DZC76_15590					unreviewed	554
23.228	23.0854	23.1616	NaN	NaN	NaN	NaN	NaN	NaN	Cluster 5	5	5	5	47.4	47.4	47.4	16.95	0	42.283	411740000	448	3-hydroxybutyryl-CoA dehydratase	DZC76_15595	fatty acid synthase activity [GO:0004312]	fatty acid biosynthetic process [GO:0006633]	fatty acid synthase complex [GO:0005835]		unreviewed
23.3299	22.9661	22.0066	NaN	NaN	NaN	NaN	NaN	NaN	Cluster 5	18	18	18	59.4	59.4	59.4	45.533	0	50.928	434200000	776	Cytosine deaminase	DZC76_15600	hydrolase activity, acting on carbon-nitrogen (but not peptide) bonds [GO:0016810]				unreviewed
22.0569	22.6178	23.4089	NaN	NaN	NaN	27.87	27.84	NaN	Cluster 7	26	26	26	38.1	38.1	38.1	106.56	0	59.047	123470000	211	RNA polymerase-associated protein RapA (EC 3.6.4.-) (ATP-dependent helicase HepA)	rapA DZC76_15640	ATP binding [GO:0005524];ATP-dependent chromatin remodeler activity [GO:0140658];DNA binding [GO:0003677];helicase activity [GO:0004386];hydrolase activity, acting on acid anhydrides [GO:0016817]	regulation of DNA-templated transcription [GO:0006355]			unreviewed	619
21.4705	21.4733	20.9093	NaN	NaN	NaN	NaN	NaN	NaN	Cluster 7	15	15	15	48.8	48.8	48.8	36.483	0	37.139	107220000	349	tRNA U34 carboxymethyltransferase (EC 2.5.1.-)	cmoB DZC76_15655	S-adenosylmethionine-dependent methyltransferase activity [GO:0008757];transferase activity, transferring alkyl or aryl (other than methyl) groups [GO:0016765]	tRNA wobble uridine modification [GO:0002098]			unreviewed
22.8576	23.0194	22.5787	NaN	NaN	NaN	NaN	NaN	NaN	Cluster 5	13	13	13	55.5	55.5	55.5	34.074	0	43.202	312630000	502	GTPase Era	era DZC76_15680	GTP binding [GO:0005525];GTPase activity [GO:0003924];small ribosomal subunit rRNA binding [GO:0070181]	ribosomal small subunit biogenesis [GO:0042274]	cytoplasm [GO:0005737];plasma membrane [GO:0005886]		unreviewed
20.6364	20.1381	20.5195	NaN	NaN	NaN	NaN	NaN	NaN	Cluster 7	7	7	7	38.4	38.4	38.4	25.369	0	18.576	34203000	80	Ribonuclease 3 (EC 3.1.26.3) (Ribonuclease III) (RNase III)	rnc DZC76_15685	metal ion binding [GO:0046872];ribonuclease III activity [GO:0004525];rRNA binding [GO:0019843]	mRNA processing [GO:0006397];rRNA processing [GO:0006364];tRNA processing [GO:0008033]	cytoplasm [GO:0005737]		unreviewed
21.6117	21.3502	NaN	25.92	26.32	26.17	26.17	26.51	26.44	Cluster 7	5	5	5	48	48	48	14.532	0	11.66	71655000	133	DUF4845 domain-containing protein	DZC76_15690			membrane [GO:0016020]		unreviewed	622
21.1653	20.9286	21.3183	25.83	26.08	26.07	26.13	26.59	26.06	Cluster 7	14	14	14	56.7	56.7	56.7	32.366	0	21.966	54598000	140	Signal peptidase I (EC 3.4.21.89)	lepB DZC76_15695	serine-type endopeptidase activity [GO:0004252]	signal peptide processing [GO:0006465]	membrane [GO:0016020]		unreviewed	579
24.0837	24.3322	23.8793	21.19	21.42	NaN	20.99	21.51	NaN	Cluster 1	22	22	22	47.4	47.4	47.4	66.02	0	140.73	577840000	892	Elongation factor 4 (EF-4) (EC 3.6.5.n1) (Ribosomal back-translocase LepA)	lepA DZC76_15700	GTP binding [GO:0005525];GTPase activity [GO:0003924];guanosine tetraphosphate binding [GO:0097216];ribosome binding [GO:0043022];translation elongation factor activity [GO:0003746]	positive regulation of translation [GO:0045727]	plasma membrane [GO:0005886]		unreviewed	558
24.965	24.8671	24.9188	23.13	23.07	23.54	23.53	22.86	NaN	Cluster 1	20	20	20	63.7	63.7	63.7	50.223	0	323.31	1672900000	1223	Probable periplasmic serine endoprotease DegP-like (EC 3.4.21.107) (Protease Do)	DZC76_15705	serine-type endopeptidase activity [GO:0004252]	proteolysis [GO:0006508]	periplasmic space [GO:0042597]		unreviewed	527
23.8521	23.9697	23.6178	NaN	NaN	NaN	NaN	NaN	NaN	Cluster 1	22	22	22	78.7	78.7	78.7	34.62	0	145.19	819200000	906	RNA polymerase subunit sigma	DZC76_15715			periplasmic space [GO:0042597]		unreviewed
23.001	22.7787	22.6786	23.51	23.43	23.5	24.61	24.38	24.6	Cluster 4	15	15	15	80.8	80.8	80.8	22.151	0	85.137	372050000	600	RNA polymerase sigma factor	rpoE DZC76_15725	DNA binding [GO:0003677];sigma factor activity [GO:0016987]	DNA-templated transcription initiation [GO:0006352]			unreviewed	15
22.498	22.7341	22.3573	NaN	NaN	NaN	NaN	NaN	NaN	Cluster 5	18	18	18	49	49	49	60.122	0	54.589	199860000	384	L-aspartate oxidase (EC 1.4.3.16)	DZC76_15735	L-aspartate oxidase activity [GO:0008734];L-aspartate:fumarate oxidoreductase activity [GO:0044318]	NAD biosynthetic process [GO:0009435]	cytoplasm [GO:0005737]		unreviewed
22.3972	21.4919	22.549	NaN	NaN	NaN	NaN	NaN	NaN	Cluster 5	6	6	6	73.8	73.8	73.8	10.165	0	48.995	196020000	437	FAD assembly factor SdhE	DZC76_15745					unreviewed
23.3781	23.358	23.3784	NaN	NaN	NaN	NaN	NaN	NaN	Cluster 5	11	11	11	53.7	53.7	53.7	33.544	0	136.7	408500000	532	Folate-binding protein	DZC76_15750					unreviewed
24.1533	24.2029	23.9185	NaN	NaN	NaN	NaN	NaN	NaN	Cluster 1	10	10	10	60.4	60.4	60.4	30.877	0	128.74	731530000	660	HDOD domain-containing protein	DZC76_15755					unreviewed
21.6557	21.4437	21.0121	26.26	26.06	26.09	26.6	26.69	26.8	Cluster 7	10	10	10	72.2	72.2	72.2	24.138	0	36.486	78476000	134	Lipoprotein	DZC76_15805					unreviewed	587
22.1847	22.275	22.7692	NaN	NaN	NaN	NaN	NaN	NaN	Cluster 4	25	25	25	63.9	63.9	63.9	58.188	0	52.031	175540000	462	NAD(P)/FAD-dependent oxidoreductase	DZC76_15810					unreviewed
21.6298	21.4971	NaN	NaN	24.06	24.27	24.28	24.52	24.6	Cluster 4	5	5	5	43.8	43.8	43.8	21.984	0	21.138	59414000	148	Transmembrane anchor protein	DZC76_15940			membrane [GO:0016020]		unreviewed	630
23.1312	22.946	22.4268	31.43	31.57	31.51	31.62	31.68	31.99	Cluster 0	6	6	6	45.8	45.8	45.8	15.548	0	82.29	204590000	284	Glycine zipper 2TM domain-containing protein	DZC76_16095					unreviewed	530
23.0133	23.2151	23.0162	NaN	NaN	NaN	NaN	NaN	NaN	Cluster 5	8	8	8	57	57	57	19.095	0	64.302	277280000	284	ProQ activator of osmoprotectant transporter prop	DZC76_16115	RNA strand annealing activity [GO:0033592];RNA strand-exchange activity [GO:0034057]	post-transcriptional regulation of gene expression [GO:0010608]	cytoplasm [GO:0005737]		unreviewed
25.5095	25.6377	25.5399	NaN	NaN	NaN	NaN	NaN	NaN	Cluster 6	21	21	21	85.1	85.1	85.1	25.026	0	323.31	1717700000	1433	Pyridoxine/pyridoxamine 5'-phosphate oxidase (EC 1.4.3.5) (PNP/PMP oxidase) (PNPOx) (Pyridoxal 5'-phosphate synthase)	pdxH DZC76_16135	FMN binding [GO:0010181];pyridoxamine phosphate oxidase activity [GO:0004733]	pyridoxine biosynthetic process [GO:0008615]			unreviewed
23.7634	22.8619	NaN	32.59	32.06	33.03	32.73	32.27	33.11	Cluster 0	6	6	6	41.6	41.6	41.6	21.801	0	110.57	172390000	196	OmpA family protein	DZC76_16200			cell outer membrane [GO:0009279]		unreviewed	531
NaN	20.9455	20.8609	NaN	NaN	NaN	NaN	NaN	NaN	Cluster 7	7	7	7	64.2	64.2	64.2	18.45	0	16.659	65236000	152	LysR family transcriptional regulator	DZC76_16205					unreviewed
23.4599	23.4028	23.1814	27.64	27.8	27.77	27.29	27.49	27.47	Cluster 8	31	31	31	58.8	58.8	58.8	92.975	0	103	465290000	896	Acyl-homoserine lactone acylase QuiP (EC 3.5.1.97)	DZC76_16235	hydrolase activity, acting on carbon-nitrogen (but not peptide) bonds, in linear amides [GO:0016811];metal ion binding [GO:0046872]	antibiotic biosynthetic process [GO:0017000]	periplasmic space [GO:0042597]		unreviewed	578
24.3022	24.106	24.2607	NaN	NaN	NaN	NaN	NaN	NaN	Cluster 1	13	13	13	61.8	61.8	61.8	29.769	0	229.18	879860000	753	NH(3)-dependent NAD(+) synthetase (EC 6.3.1.5)	nadE DZC76_16255	ATP binding [GO:0005524];glutaminase activity [GO:0004359];metal ion binding [GO:0046872];NAD+ synthase (glutamine-hydrolyzing) activity [GO:0003952];NAD+ synthase activity [GO:0008795]	NAD biosynthetic process [GO:0009435]	cytoplasm [GO:0005737]		unreviewed
23.98	23.8897	23.8267	NaN	NaN	NaN	NaN	NaN	NaN	Cluster 0	13	13	13	81.4	81.4	81.4	21.224	0	160.01	673050000	646	dCTP deaminase (EC 3.5.4.13) (Deoxycytidine triphosphate deaminase)	dcd DZC76_16260	dCTP deaminase activity [GO:0008829];nucleotide binding [GO:0000166]	dUMP biosynthetic process [GO:0006226];dUTP biosynthetic process [GO:0006229]			unreviewed
26.2416	25.8075	25.5706	NaN	NaN	NaN	NaN	NaN	NaN	Cluster 6	4	4	4	68.1	68.1	68.1	7.7286	0	221.81	1893300000	578	Cold-shock protein CapB	DZC76_16265	nucleic acid binding [GO:0003676]		cytosol [GO:0005829]		unreviewed
23.9339	23.826	23.895	NaN	NaN	NaN	NaN	NaN	NaN	Cluster 0	12	12	12	59.9	59.9	59.9	38.41	0	56.601	505650000	526	Iron-sulfur cluster carrier protein	apbC DZC76_16275	ATP binding [GO:0005524];ATP hydrolysis activity [GO:0016887];ATP-dependent FeS chaperone activity [GO:0140663];iron-sulfur cluster binding [GO:0051536];metal ion binding [GO:0046872]	iron-sulfur cluster assembly [GO:0016226]			unreviewed
24.5702	24.4307	24.1359	NaN	NaN	NaN	NaN	NaN	NaN	Cluster 8	35	35	35	60.2	60.2	60.2	75.199	0	167.43	694410000	1214	Methionine--tRNA ligase (EC 6.1.1.10) (Methionyl-tRNA synthetase) (MetRS)	metG DZC76_16280	ATP binding [GO:0005524];metal ion binding [GO:0046872];methionine-tRNA ligase activity [GO:0004825];tRNA binding [GO:0000049]	methionyl-tRNA aminoacylation [GO:0006431]	cytoplasm [GO:0005737]		unreviewed
22.9302	23.1946	22.828	25.68	25.82	26.04	25.78	26.01	26.11	Cluster 5	16	16	16	36.5	36.5	36.5	80.835	0	39.499	259320000	291	Ion-translocating oxidoreductase complex subunit C (EC 7.-.-.-) (Rnf electron transport complex subunit C)	rsxC rnfC DZC76_16295	4 iron, 4 sulfur cluster binding [GO:0051539];electron transfer activity [GO:0009055];metal ion binding [GO:0046872]		plasma membrane [GO:0005886]		unreviewed	541
27.4511	27.5621	27.3207	23.79	23.66	23.09	23.85	23.69	22.44	Cluster 3	38	38	38	88.6	88.6	88.6	45.185	0	323.31	6326300000	3275	Argininosuccinate synthase (EC 6.3.4.5) (Citrulline--aspartate ligase)	argG DZC76_16325	argininosuccinate synthase activity [GO:0004055];ATP binding [GO:0005524]	arginine biosynthetic process [GO:0006526]	cytoplasm [GO:0005737]		unreviewed	559
24.6913	24.6417	23.98	NaN	NaN	NaN	NaN	NaN	NaN	Cluster 8	22	22	22	74.1	74.1	74.1	38.131	0	283.54	1012700000	1609	Dihydroorotase (DHOase) (EC 3.5.2.3)	pyrC DZC76_16335	dihydroorotase activity [GO:0004151];zinc ion binding [GO:0008270]	'de novo' UMP biosynthetic process [GO:0044205];pyrimidine nucleobase biosynthetic process [GO:0019856]			unreviewed
22.527	22.8364	22.7398	NaN	NaN	NaN	NaN	NaN	NaN	Cluster 5	9	9	9	57.1	57.1	57.1	24.503	0	80.361	281910000	448	Ribonuclease T (EC 3.1.13.-) (Exoribonuclease T) (RNase T)	rnt DZC76_16340	magnesium ion binding [GO:0000287];nucleic acid binding [GO:0003676];RNA exonuclease activity, producing 5'-phosphomonoesters [GO:0016896]	tRNA processing [GO:0008033]			unreviewed
27.1996	27.2289	27.1902	NaN	NaN	NaN	NaN	NaN	NaN	Cluster 9	25	25	25	83.3	83.3	83.3	39.145	0	323.31	7803900000	2921	Branched-chain amino acid ABC transporter substrate-binding protein	DZC76_16365		amino acid transport [GO:0006865]			unreviewed
21.4689	21.4952	21.4447	23.08	NaN	NaN	23.25	22.93	22.97	Cluster 4	13	13	13	69.8	69.8	69.8	28.12	0	43.148	89422000	158	ABC transporter ATP-binding protein	DZC76_16380	ATP binding [GO:0005524];ATP hydrolysis activity [GO:0016887]				unreviewed	560
22.5063	22.3848	22.1166	23.12	23.33	23.49	23.03	23.28	23.51	Cluster 4	13	13	13	64.4	64.4	64.4	25.498	0	38.077	191800000	198	High-affinity branched-chain amino acid transport ATP-binding protein	DZC76_16385	ATP binding [GO:0005524];ATP hydrolysis activity [GO:0016887];branched-chain amino acid transmembrane transporter activity [GO:0015658]				unreviewed	657
21.972	21.7959	NaN	NaN	NaN	NaN	NaN	NaN	NaN	Cluster 4	11	11	11	65.9	65.9	65.9	25.648	0	35.864	102250000	234	Uracil-DNA glycosylase (UDG) (EC 3.2.2.27)	ung DZC76_16395	uracil DNA N-glycosylase activity [GO:0004844]	base-excision repair [GO:0006284]	cytoplasm [GO:0005737]		unreviewed
NaN	NaN	NaN	NaN	NaN	NaN	NaN	NaN	NaN	Cluster 5	23	23	23	68.2	68.2	68.2	45.328	0	250.06	581370000	821	ABC transporter substrate-binding protein	DZC76_16415					unreviewed
19.709	20.892	20.0927	NaN	NaN	NaN	NaN	NaN	NaN	Cluster 7	12	12	12	75.9	75.9	75.9	30.36	0	143.7	472730000	574	3-hydroxyisobutyrate dehydrogenase (HIBADH) (EC 1.1.1.31)	mmsB DZC76_16435	3-hydroxyisobutyrate dehydrogenase activity [GO:0008442];NAD binding [GO:0051287];NADP binding [GO:0050661]	valine catabolic process [GO:0006574]			unreviewed
22.9502	22.7368	22.7232	NaN	NaN	NaN	NaN	NaN	NaN	Cluster 5	4	4	4	48	48	48	13.919	0	42.631	167270000	196	Glycine cleavage system H protein	gcvH DZC76_16595		glycine decarboxylation via glycine cleavage system [GO:0019464]	glycine cleavage complex [GO:0005960]		unreviewed
21.5273	22.4846	23.0508	NaN	NaN	NaN	NaN	NaN	NaN	Cluster 5	18	18	18	29.6	29.6	29.6	102.7	0	30.281	59164000	73	Glycine dehydrogenase (decarboxylating) (EC 1.4.4.2) (Glycine cleavage system P-protein) (Glycine decarboxylase) (Glycine dehydrogenase (aminomethyl-transferring))	gcvP DZC76_16600	glycine dehydrogenase (decarboxylating) activity [GO:0004375]	glycine decarboxylation via glycine cleavage system [GO:0019464]			unreviewed
21.8569	21.7745	22.1901	NaN	NaN	NaN	NaN	NaN	NaN	Cluster 4	13	10	8	43.6	37.9	28.8	44.672	0	29.645	59636000	107	Serine hydroxymethyltransferase (SHMT) (Serine methylase) (EC 2.1.2.1)	glyA DZC76_16605	glycine hydroxymethyltransferase activity [GO:0004372];methyltransferase activity [GO:0008168];pyridoxal phosphate binding [GO:0030170]	glycine biosynthetic process from serine [GO:0019264];methylation [GO:0032259];tetrahydrofolate interconversion [GO:0035999]	cytoplasm [GO:0005737]		unreviewed
22.8913	22.7148	23.304	NaN	NaN	NaN	NaN	NaN	NaN	Cluster 5	18	18	18	64.2	64.2	64.2	40.402	0	32.059	230610000	466	aminomethyltransferase (EC 2.1.2.10) (Glycine cleavage system T protein)	gcvT DZC76_16610	aminomethyltransferase activity [GO:0004047];methyltransferase activity [GO:0008168];transaminase activity [GO:0008483]	glycine catabolic process [GO:0006546];methylation [GO:0032259]			unreviewed
25.1859	25.2447	24.943	NaN	NaN	NaN	NaN	NaN	NaN	Cluster 8	18	18	18	59.1	59.1	59.1	38.089	0	323.31	1329200000	1482	Extracellular solute-binding protein	DZC76_16645					unreviewed
22.0038	22.0642	22.0179	25.48	25.19	25.13	23.96	24.34	NaN	Cluster 5	6	6	6	31.1	31.1	31.1	35.562	0	23.428	134180000	210	ABC transporter ATP-binding protein	DZC76_16665	ABC-type ferric iron transporter activity [GO:0015408];ATP binding [GO:0005524];ATP hydrolysis activity [GO:0016887]		ATP-binding cassette (ABC) transporter complex [GO:0043190]		unreviewed	543
21.1779	21.2351	21.3531	NaN	NaN	NaN	NaN	NaN	NaN	Cluster 7	8	8	8	41.1	41.1	41.1	31.741	0	18.124	71157000	161	(S)-ureidoglycine aminohydrolase (EC 3.5.3.26)	DZC76_16680	ureidoglycine aminohydrolase activity [GO:0071522]				unreviewed
24.5345	24.5151	24.3964	NaN	NaN	NaN	NaN	NaN	NaN	Cluster 0	25	25	25	47.1	47.1	47.1	55.403	0	94.719	720590000	1016	Alkyl hydroperoxide reductase subunit F	DZC76_16685	alkyl hydroperoxide reductase activity [GO:0008785];flavin adenine dinucleotide binding [GO:0050660];NAD binding [GO:0051287]	response to reactive oxygen species [GO:0000302]			unreviewed
28.548	28.7272	28.5803	21.39	20.47	20.14	24.94	24.07	23.7	Cluster 3	16	16	16	81.8	81.8	81.8	20.491	0	323.31	15786000000	2705	Alkyl hydroperoxide reductase C (EC 1.11.1.26) (Peroxiredoxin) (Thioredoxin peroxidase)	ahpC DZC76_16690	NADH-dependent peroxiredoxin activity [GO:0102039]	response to oxidative stress [GO:0006979]	cytoplasm [GO:0005737]		unreviewed	16
24.1715	24.1334	24.1013	NaN	NaN	NaN	NaN	NaN	NaN	Cluster 0	17	17	17	60.6	60.6	60.6	33.663	0	137.48	686870000	956	NAD(P)H-quinone oxidoreductase	DZC76_16695	oxidoreductase activity [GO:0016491]				unreviewed
NaN	NaN	NaN	23.61	24	23.68	23.97	24.05	NaN	Cluster 4	5	5	5	36.6	36.6	36.6	17.922	0.00051867	5.7878	39597000	20	Sel1 repeat family protein	DZC76_16710					unreviewed	601
24.8641	24.4758	22.7759	28.39	29.01	28.7	28.99	29.15	29.09	Cluster 8	14	14	14	59.2	59.2	59.2	25.593	0	323.31	688280000	794	Peptidyl-prolyl cis-trans isomerase (EC 5.2.1.8)	DZC76_16730	peptidyl-prolyl cis-trans isomerase activity [GO:0003755]	protein folding [GO:0006457]			unreviewed	674
25.5145	25.7189	24.9629	NaN	NaN	NaN	NaN	NaN	NaN	Cluster 6	19	19	19	66.7	66.7	66.7	34.036	0	211.47	1294400000	1157	Recombination-associated protein RdgC	rdgC DZC76_16745		DNA recombination [GO:0006310]	cytoplasm [GO:0005737];nucleoid [GO:0009295]		unreviewed
22.8992	22.1868	21.5417	NaN	NaN	NaN	NaN	NaN	NaN	Cluster 4	16	16	16	49.4	49.4	49.4	48.346	0	33.511	136240000	346	DEAD/DEAH box helicase	DZC76_16780	ATP binding [GO:0005524];hydrolase activity [GO:0016787];nucleic acid binding [GO:0003676];RNA helicase activity [GO:0003724]				unreviewed
NaN	NaN	NaN	NaN	NaN	NaN	NaN	NaN	NaN	Cluster 1	8	8	8	64.8	64.8	64.8	21.57	0	311.35	1005300000	552	FMN dependent NADH:quinone oxidoreductase (EC 1.6.5.-) (Azo-dye reductase) (FMN-dependent NADH-azo compound oxidoreductase) (FMN-dependent NADH-azoreductase) (EC 1.7.1.17)	azoR DZC76_16805	electron transfer activity [GO:0009055];FMN binding [GO:0010181];oxidoreductase activity, acting on NAD(P)H, NAD(P) as acceptor [GO:0016652];oxidoreductase activity, acting on NAD(P)H, quinone or similar compound as acceptor [GO:0016655]				unreviewed
24.2716	24.3069	24.3643	NaN	NaN	NaN	NaN	NaN	NaN	Cluster 1	15	15	15	77.7	77.7	77.7	20.131	0	99.486	831980000	831	Peptidyl-prolyl cis-trans isomerase (PPIase) (EC 5.2.1.8)	DZC76_16825	peptidyl-prolyl cis-trans isomerase activity [GO:0003755]	protein folding [GO:0006457]			unreviewed
NaN	22.2757	22.1469	NaN	NaN	NaN	NaN	NaN	NaN	Cluster 5	12	12	12	73.6	73.6	73.6	23.343	0	72.755	344590000	362	DNA-binding response regulator	DZC76_16845	DNA binding [GO:0003677]	phosphorelay signal transduction system [GO:0000160];regulation of DNA-templated transcription [GO:0006355]			unreviewed
24.9093	24.7081	25.0809	19.34	19.19	19.02	21.2	20.91	18.5	Cluster 6	31	31	31	54.1	54.1	54.1	87.008	0	227.03	767950000	883	Xylulose 5-phosphate 3-epimerase	DZC76_16870	aldehyde-lyase activity [GO:0016832]	carbohydrate metabolic process [GO:0005975]			unreviewed	566
27.0201	26.9834	27.1175	24.61	24.92	24.39	23.64	23.99	24.05	Cluster 2	34	34	34	86.1	86.1	86.1	51.977	0	323.31	6081900000	3621	MBL fold metallo-hydrolase	DZC76_16875	hydrolase activity [GO:0016787]				unreviewed	564
22.7923	22.6084	22.8294	NaN	NaN	NaN	NaN	NaN	NaN	Cluster 5	15	15	15	46.2	46.2	46.2	40.345	0	70.41	282780000	598	AMP nucleosidase (EC 3.2.2.4) (AMP nucleosidase)	DZC76_16880	AMP nucleosidase activity [GO:0008714]				unreviewed
23.2018	22.9356	22.9085	NaN	NaN	NaN	NaN	NaN	NaN	Cluster 5	18	18	18	63.3	63.3	63.3	40.771	0	53.216	315060000	563	Quinolinate synthase (EC 2.5.1.72)	nadA DZC76_16885	4 iron, 4 sulfur cluster binding [GO:0051539];metal ion binding [GO:0046872];quinolinate synthetase A activity [GO:0008987]	NAD biosynthetic process [GO:0009435]	cytoplasm [GO:0005737]		unreviewed
23.7887	23.8445	24.0687	NaN	24.21	24.93	24.44	24.57	24.82	Cluster 5	13	13	13	60.7	60.7	60.7	28.848	0	101.49	618680000	843	Cell division coordinator CpoB	ybgF cpoB DZC76_16905		FtsZ-dependent cytokinesis [GO:0043093];protein trimerization [GO:0070206]	outer membrane-bounded periplasmic space [GO:0030288]		unreviewed	610
24.9718	24.4242	22.6874	32.02	30.99	31.6	32.31	32.41	32.38	Cluster 0	6	6	6	63.6	63.6	63.6	17.585	0	57.924	406170000	339	Peptidoglycan-associated lipoprotein (PAL)	pal DZC76_16910		cell cycle [GO:0007049];cell division [GO:0051301]	cell outer membrane [GO:0009279]		unreviewed	562
25.7071	25.7205	25.4974	26.67	26.78	26.53	26.34	26.59	26.53	Cluster 8	32	32	32	74.3	74.3	74.3	47.967	0	323.31	2094500000	2337	Tol-Pal system protein TolB	tolB DZC76_16915		cell cycle [GO:0007049];cell division [GO:0051301];protein import [GO:0017038]	periplasmic space [GO:0042597]		unreviewed	665
NaN	19.9289	NaN	25.94	26.07	26.11	26.55	26.61	26.66	Cluster 7	2	2	2	13	13	13	25.251	0.0005015	4.758	7028600	23	Tol-Pal system protein TolQ	tolQ DZC76_16930		bacteriocin transport [GO:0043213];cell cycle [GO:0007049];cell division [GO:0051301]	plasma membrane [GO:0005886]		unreviewed	568
21.0026	21.1349	21.0466	NaN	NaN	NaN	NaN	NaN	NaN	Cluster 7	11	11	11	45.7	45.7	45.7	38.452	0	28.37	76448000	184	Holliday junction branch migration complex subunit RuvB (EC 3.6.4.12)	ruvB DZC76_16940	ATP binding [GO:0005524];ATP hydrolysis activity [GO:0016887];four-way junction DNA binding [GO:0000400];four-way junction helicase activity [GO:0009378]	DNA recombination [GO:0006310];DNA repair [GO:0006281]	cytoplasm [GO:0005737];Holliday junction resolvase complex [GO:0048476]		unreviewed
21.3206	20.9625	20.7808	NaN	NaN	NaN	NaN	NaN	NaN	Cluster 7	7	7	7	40.8	40.8	40.8	21.979	0	22.089	65933000	145	Holliday junction branch migration complex subunit RuvA	ruvA DZC76_16945	ATP binding [GO:0005524];four-way junction DNA binding [GO:0000400];four-way junction helicase activity [GO:0009378]	DNA recombination [GO:0006310];DNA repair [GO:0006281]	cytoplasm [GO:0005737];Holliday junction helicase complex [GO:0009379];Holliday junction resolvase complex [GO:0048476]		unreviewed
27.1721	26.9847	26.7532	23.62	24.34	24.86	25.07	24.04	21.29	Cluster 2	13	13	13	69.9	69.9	69.9	17.346	0	323.31	5756700000	1629	DNA starvation/stationary phase protection protein	DZC76_16975	ferric iron binding [GO:0008199];oxidoreductase activity, acting on metal ions [GO:0016722]				unreviewed	565
22.5907	22.274	22.1705	NaN	NaN	NaN	NaN	NaN	NaN	Cluster 5	13	13	13	43.3	43.3	43.3	41.804	0	47.918	202630000	394	diguanylate cyclase (EC 2.7.7.65)	DZC76_16980					unreviewed
22.9895	22.9769	22.2959	NaN	NaN	NaN	NaN	NaN	NaN	Cluster 5	9	9	9	72	72	72	16.419	0	58.925	320850000	347	HIT domain-containing protein	DZC76_16995	catalytic activity [GO:0003824]				unreviewed
26.2578	25.6861	25.7839	32.51	32.73	32.39	32.2	32.57	32.46	Cluster 0	20	20	20	61.3	61.3	61.3	48.783	0	323.31	1992800000	1085	Porin	DZC76_17000			membrane [GO:0016020]		unreviewed	567
26.8318	27.0022	26.7962	20.85	20.14	NaN	21.73	21.1	NaN	Cluster 6	36	36	36	73.4	73.4	73.4	63.329	0	323.31	4426700000	3671	Proline--tRNA ligase (EC 6.1.1.15) (Prolyl-tRNA synthetase) (ProRS)	proS DZC76_17010	aminoacyl-tRNA editing activity [GO:0002161];ATP binding [GO:0005524];proline-tRNA ligase activity [GO:0004827]	prolyl-tRNA aminoacylation [GO:0006433]	cytoplasm [GO:0005737]		unreviewed	580
20.8025	NaN	NaN	25.53	26.09	25.89	26.28	26.51	26.27	Cluster 7	6	6	6	24.8	24.8	24.8	36.013	0	14.782	35525000	66	Lipoprotein	DZC76_17015					unreviewed	691
NaN	NaN	NaN	24.22	23.49	23.11	24.22	23.79	23.68	Cluster 4	16	16	16	47.2	47.2	47.2	48.557	0	25.799	73637000	115	Serine/threonine protein kinase	DZC76_17100	protein serine/threonine kinase activity [GO:0004674]	phosphorylation [GO:0016310]	membrane [GO:0016020]		unreviewed	700
NaN	NaN	NaN	24.86	24.48	24.23	23.78	24.61	23.92	Cluster 2	4	4	4	13.6	13.6	13.6	42.426	0.00051361	5.4104	25765000	29	Patatin-like phospholipase family protein	DZC76_17115	hydrolase activity [GO:0016787]	lipid catabolic process [GO:0016042]			unreviewed	589
NaN	19.963	NaN	25.51	24.96	24.9	25.47	25.53	25.5	Cluster 5	7	7	7	26.8	26.8	26.8	35.901	0.00055648	7.9164	23830000	68	Lipid A biosynthesis acyltransferase (EC 2.3.1.241) (Kdo(2)-lipid IV(A) acyltransferase)	lpxL DZC76_17120	acyltransferase activity [GO:0016746]	Kdo2-lipid A biosynthetic process [GO:0036104];lipid A biosynthetic process [GO:0009245];lipopolysaccharide biosynthetic process [GO:0009103]	plasma membrane [GO:0005886]		unreviewed	699
23.0556	22.3255	23.1619	NaN	NaN	NaN	NaN	NaN	NaN	Cluster 5	9	9	9	53.9	53.9	53.9	26.066	0	95.295	283200000	433	Probable septum site-determining protein MinC	minC DZC76_17125		cell morphogenesis [GO:0000902];division septum assembly [GO:0000917];regulation of cell division [GO:0051302];regulation of cell septum assembly [GO:1901891]			unreviewed
26.1031	26.0213	25.997	NaN	NaN	NaN	21.06	22.05	NaN	Cluster 6	21	21	21	80.8	80.8	80.8	29.565	0	323.31	3115000000	2351	Septum site-determining protein MinD (Cell division inhibitor MinD)	minD DZC76_17130	ATP binding [GO:0005524];ATP hydrolysis activity [GO:0016887]				unreviewed	616
23.5362	24.0578	23.5028	NaN	NaN	NaN	NaN	NaN	NaN	Cluster 0	7	7	7	54.8	54.8	54.8	9.696	0	86.868	505490000	715	Cell division topological specificity factor	minE DZC76_17135		cell cycle [GO:0007049];cell division [GO:0051301];regulation of division septum assembly [GO:0032955]			unreviewed
22.7637	22.4935	22.6022	NaN	NaN	NaN	NaN	NaN	NaN	Cluster 4	17	17	17	49	49	49	46.878	0	25.472	151960000	310	Probable M18 family aminopeptidase 2 (EC 3.4.11.-)	apeB DZC76_17145	aminopeptidase activity [GO:0004177];metallopeptidase activity [GO:0008237];zinc ion binding [GO:0008270]	proteolysis [GO:0006508]			unreviewed
22.7269	22.2204	21.9381	NaN	NaN	NaN	NaN	NaN	NaN	Cluster 5	11	11	11	77.9	77.9	77.9	21.155	0	44.257	172460000	259	Phosphoheptose isomerase (EC 5.3.1.28) (Sedoheptulose 7-phosphate isomerase)	gmhA DZC76_17150	carbohydrate derivative binding [GO:0097367];D-sedoheptulose 7-phosphate isomerase activity [GO:0008968];zinc ion binding [GO:0008270]	carbohydrate metabolic process [GO:0005975];D-glycero-D-manno-heptose 7-phosphate biosynthetic process [GO:2001061]	cytoplasm [GO:0005737]		unreviewed
25.3819	25.3666	25.3066	23.29	23.26	22.03	22.53	22.49	22.41	Cluster 3	52	52	52	69.5	69.5	69.5	88.384	0	323.31	1974500000	2244	Lon protease (EC 3.4.21.53) (ATP-dependent protease La)	lon DZC76_17165	ATP binding [GO:0005524];ATP hydrolysis activity [GO:0016887];ATP-dependent peptidase activity [GO:0004176];sequence-specific DNA binding [GO:0043565];serine-type endopeptidase activity [GO:0004252]	cellular response to heat [GO:0034605];protein quality control for misfolded or incompletely synthesized proteins [GO:0006515]	cytoplasm [GO:0005737]		unreviewed	592
NaN	NaN	NaN	26.71	26.43	25.57	26.46	27.04	26.64	Cluster 7	4	4	4	63.1	63.1	63.1	14.249	0.00050075	4.7311	17226000	35	Peptidase inhibitor I42	DZC76_17170					unreviewed	701
20.8907	19.8894	NaN	25.33	25.33	25.48	24.61	25.43	24.95	Cluster 5	8	8	8	31.4	31.4	31.4	34.432	0	19.804	43156000	161	ABC transporter ATP-binding protein	DZC76_17180	ATP binding [GO:0005524];ATP hydrolysis activity [GO:0016887]				unreviewed	620
25.1075	25.2978	24.7875	NaN	NaN	NaN	NaN	NaN	NaN	Cluster 6	13	13	13	49.8	49.8	49.8	21.997	0	323.31	1214000000	885	Peptidyl-prolyl cis-trans isomerase (EC 5.2.1.8)	DZC76_17215	peptidyl-prolyl cis-trans isomerase activity [GO:0003755]	protein folding [GO:0006457]			unreviewed
23.5489	23.5843	23.2195	NaN	NaN	NaN	NaN	NaN	NaN	Cluster 4	32	32	32	54	54	54	90.717	0	84.034	143160000	300	endopeptidase La (EC 3.4.21.53)	DZC76_17265	ATP binding [GO:0005524];ATP-dependent peptidase activity [GO:0004176];serine-type endopeptidase activity [GO:0004252]	protein catabolic process [GO:0030163];proteolysis [GO:0006508]			unreviewed
25.6679	25.9378	25.5385	NaN	NaN	NaN	NaN	NaN	NaN	Cluster 6	8	8	8	85.1	85.1	85.1	12.683	0	323.31	1684600000	1084	TraR/DksA family transcriptional regulator	DZC76_17275	zinc ion binding [GO:0008270]				unreviewed
NaN	19.9631	NaN	24.28	24.09	23.28	23.86	23.66	NaN	Cluster 4	17	17	17	15.6	15.6	15.6	176.6	0.00049826	4.6112	21771000	35	DUF3320 domain-containing protein	DZC76_17365	ATP hydrolysis activity [GO:0016887];helicase activity [GO:0004386]				unreviewed	707
21.3465	21.9001	21.1871	NaN	NaN	NaN	NaN	NaN	NaN	Cluster 4	23	23	23	51.5	51.5	51.5	70.543	0	39.263	91198000	218	site-specific DNA-methyltransferase (adenine-specific) (EC 2.1.1.72)	DZC76_17385	DNA binding [GO:0003677];N-methyltransferase activity [GO:0008170];site-specific DNA-methyltransferase (adenine-specific) activity [GO:0009007]	DNA restriction-modification system [GO:0009307]			unreviewed
23.2922	23.4274	23.3518	NaN	NaN	NaN	NaN	NaN	NaN	Cluster 5	13	13	13	79.7	79.7	79.7	22.338	0	124.86	404830000	693	RES domain-containing protein	DZC76_17490					unreviewed
22.6517	22.7525	22.4594	NaN	NaN	NaN	NaN	NaN	NaN	Cluster 5	5	5	5	55.6	55.6	55.6	14.513	0	67.761	251190000	444	Uncharacterized protein	DZC76_17495					unreviewed
22.1905	22.0446	22.0481	NaN	NaN	NaN	NaN	NaN	NaN	Cluster 4	16	16	16	59.9	59.9	59.9	49.143	0	30.397	149920000	189	Type II toxin-antitoxin system HipA family toxin	DZC76_17555	kinase activity [GO:0016301]	phosphorylation [GO:0016310]			unreviewed
23.3679	23.4457	21.603	NaN	NaN	NaN	NaN	NaN	NaN	Cluster 5	11	11	11	56.9	56.9	56.9	29.12	0	110.82	455860000	591	Amidohydrolase	DZC76_17575	hydrolase activity [GO:0016787]	nitrogen compound metabolic process [GO:0006807]			unreviewed
24.3088	24.4608	24.3297	NaN	NaN	NaN	NaN	NaN	NaN	Cluster 8	17	17	17	62.3	62.3	62.3	42.285	0	203.61	928120000	961	Pyridoxal phosphate-dependent aminotransferase	DZC76_17580	pyridoxal phosphate binding [GO:0030170];transaminase activity [GO:0008483]	biosynthetic process [GO:0009058];nitrogen compound metabolic process [GO:0006807];organic substance metabolic process [GO:0071704]			unreviewed
23.7472	23.6976	23.6723	NaN	NaN	NaN	NaN	NaN	NaN	Cluster 0	22	22	22	63.6	63.6	63.6	54.814	0	141.26	506540000	884	GTPase Der (GTP-binding protein EngA)	der DZC76_17585	GTP binding [GO:0005525]	ribosome biogenesis [GO:0042254]			unreviewed
24.0464	23.6224	21.8468	28.76	28.57	28.54	28.61	28.69	28.51	Cluster 8	19	19	19	64.5	64.5	64.5	40.946	0	66.062	230640000	336	Outer membrane protein assembly factor BamB	bamB DZC76_17590		Gram-negative-bacterium-type cell outer membrane assembly [GO:0043165];protein insertion into membrane [GO:0051205]	cell outer membrane [GO:0009279]		unreviewed	576
24.8874	25.2591	24.9955	27.95	27.27	27.99	28.31	28.26	28.43	Cluster 8	13	13	13	71.2	71.2	71.2	22.743	0	310.77	1169800000	973	Ancillary SecYEG translocon subunit	DZC76_17595	protein-containing complex binding [GO:0044877]		membrane [GO:0016020]		unreviewed	718
24.1116	24.3023	23.9949	19.91	21.56	22.09	21.95	21.53	NaN	Cluster 1	27	27	27	62.9	62.9	62.9	47.205	0	201.99	585360000	1144	Histidine--tRNA ligase (EC 6.1.1.21) (Histidyl-tRNA synthetase) (HisRS)	hisS DZC76_17600	ATP binding [GO:0005524];histidine-tRNA ligase activity [GO:0004821]	histidyl-tRNA aminoacylation [GO:0006427]	cytoplasm [GO:0005737]		unreviewed	593
24.9785	25.0618	25.2007	NaN	NaN	NaN	21.06	21.08	NaN	Cluster 6	26	26	26	81.9	81.9	81.9	39.808	0	272.52	1360900000	1797	4-hydroxy-3-methylbut-2-en-1-yl diphosphate synthase (flavodoxin) (EC 1.17.7.3) (1-hydroxy-2-methyl-2-(E)-butenyl 4-diphosphate synthase)	ispG DZC76_17605	4 iron, 4 sulfur cluster binding [GO:0051539];4-hydroxy-3-methylbut-2-en-1-yl diphosphate synthase activity [GO:0046429];iron ion binding [GO:0005506]	isopentenyl diphosphate biosynthetic process, methylerythritol 4-phosphate pathway [GO:0019288];terpenoid biosynthetic process [GO:0016114]			unreviewed	585
22.8331	22.0554	22.7441	28.14	27.95	27.96	29.12	29.07	28.95	Cluster 7	7	7	7	32	32	32	34.059	0	30.492	234310000	294	Helix-turn-helix domain-containing protein	DZC76_17610	DNA binding [GO:0003677];DNA-binding transcription factor activity [GO:0003700]	DNA-templated transcription initiation [GO:0006352]	membrane [GO:0016020]		unreviewed	17
21.9025	21.0739	21.1191	NaN	NaN	NaN	NaN	NaN	NaN	Cluster 7	18	18	18	58.6	58.6	58.6	41.988	0	72.188	86480000	213	Dual-specificity RNA methyltransferase RlmN (EC 2.1.1.192) (23S rRNA (adenine(2503)-C(2))-methyltransferase) (23S rRNA m2A2503 methyltransferase) (Ribosomal RNA large subunit methyltransferase N) (tRNA (adenine(37)-C(2))-methyltransferase) (tRNA m2A37 methyltransferase)	rlmN DZC76_17620	4 iron, 4 sulfur cluster binding [GO:0051539];metal ion binding [GO:0046872];rRNA (adenine(2503)-C2-)-methyltransferase activity [GO:0070040];rRNA binding [GO:0019843];tRNA (adenine(37)-C2)-methyltransferase activity [GO:0002935];tRNA binding [GO:0000049]	rRNA base methylation [GO:0070475];tRNA methylation [GO:0030488]	cytoplasm [GO:0005737]		unreviewed
27.1429	27.1517	27.2185	NaN	NaN	NaN	24.52	22.35	21.4	Cluster 3	12	12	12	86	86	86	15.458	0	323.31	5894700000	2022	Nucleoside diphosphate kinase (NDK) (NDP kinase) (EC 2.7.4.6) (Nucleoside-2-P kinase)	ndk DZC76_17625	ATP binding [GO:0005524];metal ion binding [GO:0046872];nucleoside diphosphate kinase activity [GO:0004550]	CTP biosynthetic process [GO:0006241];GTP biosynthetic process [GO:0006183];phosphorylation [GO:0016310];UTP biosynthetic process [GO:0006228]	cytoplasm [GO:0005737]		unreviewed	666
23.0342	23.2216	22.9123	NaN	NaN	NaN	NaN	NaN	NaN	Cluster 5	4	4	4	87.9	87.9	87.9	7.6495	0	33.695	258450000	338	Fe-S assembly protein IscX	iscX DZC76_17630		iron-sulfur cluster assembly [GO:0016226]			unreviewed
NaN	22.4535	22.0425	NaN	NaN	NaN	NaN	NaN	NaN	Cluster 4	5	5	5	59.3	59.3	59.3	12.444	0	14.774	173430000	236	2Fe-2S ferredoxin	fdx DZC76_17635	2 iron, 2 sulfur cluster binding [GO:0051537];electron transfer activity [GO:0009055]	P450-containing electron transport chain [GO:0140647]			unreviewed
24.1232	24.2351	23.638	NaN	NaN	NaN	NaN	NaN	NaN	Cluster 0	31	31	31	65.7	65.7	65.7	66.014	0	134.02	586610000	928	Chaperone protein HscA homolog	hscA DZC76_17640	ATP binding [GO:0005524];ATP hydrolysis activity [GO:0016887];ATP-dependent protein folding chaperone [GO:0140662];unfolded protein binding [GO:0051082]	iron-sulfur cluster assembly [GO:0016226]			unreviewed
21.2219	21.4294	20.9524	NaN	NaN	NaN	NaN	NaN	NaN	Cluster 7	10	10	10	76.9	76.9	76.9	20.344	0	23.729	88940000	146	Co-chaperone protein HscB homolog	hscB DZC76_17645	ATPase activator activity [GO:0001671];protein-folding chaperone binding [GO:0051087]	[2Fe-2S] cluster assembly [GO:0044571];protein complex oligomerization [GO:0051259];protein folding [GO:0006457]			unreviewed
21.7188	21.5694	21.6357	NaN	NaN	NaN	NaN	NaN	NaN	Cluster 4	3	3	3	29	29	29	11.582	0.00056306	8.3128	105500000	165	Iron-binding protein IscA (Iron-sulfur cluster assembly protein)	iscA DZC76_17650	2 iron, 2 sulfur cluster binding [GO:0051537]	iron-sulfur cluster assembly [GO:0016226]			unreviewed
24.5905	24.3771	24.7554	NaN	NaN	NaN	NaN	NaN	NaN	Cluster 8	8	8	8	77.3	77.3	77.3	13.769	0	141.69	825580000	783	Iron-sulfur cluster assembly scaffold protein IscU	iscU DZC76_17655	iron ion binding [GO:0005506];iron-sulfur cluster binding [GO:0051536]	iron-sulfur cluster assembly [GO:0016226]			unreviewed
25.7299	25.8892	25.4854	NaN	NaN	NaN	NaN	NaN	NaN	Cluster 6	32	32	32	80.7	80.7	80.7	44.693	0	323.31	1577500000	2017	Cysteine desulfurase IscS (EC 2.8.1.7)	iscS DZC76_17660	2 iron, 2 sulfur cluster binding [GO:0051537];cysteine desulfurase activity [GO:0031071];metal ion binding [GO:0046872];pyridoxal phosphate binding [GO:0030170]	[2Fe-2S] cluster assembly [GO:0044571];nitrogen compound metabolic process [GO:0006807];organic substance metabolic process [GO:0071704]	cytoplasm [GO:0005737]		unreviewed
23.6788	24.0349	23.531	27.38	27.51	27.57	27.78	27.4	27.81	Cluster 8	11	11	11	55.9	55.9	55.9	28.106	0	40.384	466330000	565	serine O-acetyltransferase (EC 2.3.1.30)	cysE DZC76_17670	serine O-acetyltransferase activity [GO:0009001]	cysteine biosynthetic process from serine [GO:0006535]	cytoplasm [GO:0005737]		unreviewed	720
22.8433	22.8657	22.8109	NaN	NaN	NaN	NaN	NaN	NaN	Cluster 5	12	12	12	67.6	67.6	67.6	28.125	0	73.631	293290000	507	tRNA (cytidine/uridine-2'-O-)-methyltransferase TrmJ (EC 2.1.1.200) (tRNA (cytidine(32)/uridine(32)-2'-O)-methyltransferase) (tRNA Cm32/Um32 methyltransferase)	trmJ DZC76_17675	RNA binding [GO:0003723];RNA methyltransferase activity [GO:0008173]	RNA methylation [GO:0001510];tRNA processing [GO:0008033]	cytoplasm [GO:0005737]		unreviewed
24.9295	25.0454	25.0429	NaN	NaN	NaN	NaN	NaN	NaN	Cluster 8	21	21	21	72.3	72.3	72.3	29.597	0	192.54	1313000000	1358	Inositol-1-monophosphatase (EC 3.1.3.25)	DZC76_17680	inositol monophosphate 1-phosphatase activity [GO:0008934];inositol monophosphate 3-phosphatase activity [GO:0052832];inositol monophosphate 4-phosphatase activity [GO:0052833];metal ion binding [GO:0046872]	phosphatidylinositol phosphate biosynthetic process [GO:0046854];transcription antitermination [GO:0031564]			unreviewed
NaN	21.6812	21.8508	24.74	25.74	25.21	25.29	25.45	25.68	Cluster 5	11	11	11	77.2	77.2	77.2	18.747	0	65.089	186080000	301	Glycine zipper 2TM domain-containing protein	DZC76_17685			outer membrane [GO:0019867]		unreviewed	595
21.3254	21.2499	NaN	27.05	27.03	27.1	27.27	27.28	27.26	Cluster 7	13	13	13	23.5	23.5	23.5	67.957	0	16.783	87647000	58	Protein translocase subunit SecD	secD DZC76_17695	protein-transporting ATPase activity [GO:0015450]	intracellular protein transmembrane transport [GO:0065002];protein targeting [GO:0006605];protein transport by the Sec complex [GO:0043952]	plasma membrane [GO:0005886]		unreviewed	582
23.1985	22.8863	NaN	28.96	28.75	28.84	28.9	29.5	28.82	Cluster 8	3	3	3	27.5	27.5	27.5	11.704	0	10.317	163270000	247	Sec translocon accessory complex subunit YajC	yajC DZC76_17700			plasma membrane [GO:0005886]		unreviewed	724
NaN	21.7953	21.6055	NaN	NaN	NaN	NaN	NaN	NaN	Cluster 4	13	13	13	47.6	47.6	47.6	38.217	0	19.476	121130000	236	S-adenosylmethionine:tRNA ribosyltransferase-isomerase (EC 2.4.99.17) (Queuosine biosynthesis protein QueA)	queA DZC76_17710	S-adenosylmethionine:tRNA ribosyltransferase-isomerase activity [GO:0051075]	queuosine biosynthetic process [GO:0008616]	cytoplasm [GO:0005737]		unreviewed
27.6751	27.6172	27.5126	NaN	NaN	NaN	NaN	NaN	NaN	Cluster 9	5	5	5	81.4	81.4	81.4	7.7186	0	300.68	8010700000	1012	Cold-shock protein	DZC76_17725	nucleic acid binding [GO:0003676]		cytosol [GO:0005829]		unreviewed
24.8201	24.1361	23.5878	27.59	27.41	27.3	27.03	27.38	26.99	Cluster 8	23	23	23	58.2	58.2	58.2	52.416	0	212.75	640410000	720	Probable cytosol aminopeptidase (EC 3.4.11.1) (Leucine aminopeptidase) (LAP) (EC 3.4.11.10) (Leucyl aminopeptidase)	pepA DZC76_17745	manganese ion binding [GO:0030145];metalloaminopeptidase activity [GO:0070006]	proteolysis [GO:0006508]	cytoplasm [GO:0005737]		unreviewed	597
26.0202	26.1628	26.0936	19.39	19.8	NaN	21.29	21.29	NaN	Cluster 6	56	56	56	66	66	66	106.59	0	323.31	2355800000	2741	Valine--tRNA ligase (EC 6.1.1.9) (Valyl-tRNA synthetase) (ValRS)	valS DZC76_17760	aminoacyl-tRNA editing activity [GO:0002161];ATP binding [GO:0005524];valine-tRNA ligase activity [GO:0004832]	valyl-tRNA aminoacylation [GO:0006438]	cytoplasm [GO:0005737]		unreviewed	586
22.2889	22.4051	22.0992	22.45	22.2	22.3	NaN	NaN	NaN	Cluster 4	12	12	12	56.2	56.2	56.2	26.462	0	60.732	211390000	471	DUF4194 domain-containing protein	DZC76_17820					unreviewed	714
21.3536	21.5567	21.7546	20.49	20.62	21.93	20.25	20.12	21.39	Cluster 1	23	23	22	24	24	23.4	127.81	0	19.156	55690000	89	ATP-binding protein	DZC76_17825	ATP binding [GO:0005524]				unreviewed	590
21.5442	21.5496	21.4503	NaN	NaN	NaN	NaN	NaN	NaN	Cluster 7	13	13	13	22.1	22.1	22.1	81.71	0	23.224	45647000	89	OsmC domain/YcaO domain-containing protein	DZC76_17850					unreviewed
NaN	20.4021	NaN	NaN	NaN	NaN	NaN	NaN	NaN	Cluster 4	5	5	5	37.2	37.2	37.2	23.253	0	23.794	117340000	150	3-oxoadipate CoA-transferase (EC 2.8.3.6)	DZC76_17870	3-oxoadipate CoA-transferase activity [GO:0047569]	beta-ketoadipate pathway [GO:0042952]			unreviewed
NaN	NaN	NaN	27.13	26.82	26.33	25.52	25.67	25.26	Cluster 9	26	8	8	71.5	29.3	29.3	40.502	0	28.942	118250000	157	Acetyl-CoA C-acyltransferase (EC 2.3.1.16)	DZC76_17875	acetyl-CoA C-acyltransferase activity [GO:0003988]				unreviewed	35
21.7609	21.8944	21.3426	NaN	NaN	NaN	NaN	NaN	NaN	Cluster 4	7	7	7	47.9	47.9	47.9	21.005	0	18.793	142800000	215	YceI family protein	DZC76_17890					unreviewed
23.7237	23.9641	22.9986	NaN	NaN	NaN	NaN	NaN	NaN	Cluster 0	11	11	11	51.7	51.7	51.7	29.516	0	88.766	604940000	671	FprA family A-type flavoprotein	DZC76_17905					unreviewed
28.4586	28.5802	28.532	22.93	22.38	22.07	26.66	25.93	24.05	Cluster 3	20	20	20	90.1	90.1	90.1	30.045	0	323.31	15606000000	3913	Universal stress protein	DZC76_17925					unreviewed	650
24.3627	24.187	24.779	NaN	NaN	NaN	NaN	NaN	NaN	Cluster 8	25	25	25	94.6	94.6	94.6	38.029	0	323.31	1239200000	1495	Alkene reductase	DZC76_17945	FMN binding [GO:0010181];oxidoreductase activity [GO:0016491]				unreviewed
21.8173	21.3556	NaN	26.11	26.38	26.48	26.45	26.57	26.86	Cluster 7	10	10	10	42.6	42.6	42.6	30.559	0	47.925	67542000	214	ATPase	DZC76_17950			membrane [GO:0016020]		unreviewed	607
21.8702	22.3124	22.1073	NaN	NaN	NaN	NaN	NaN	NaN	Cluster 4	25	25	25	30.1	30.1	30.1	142.05	0	33.99	79037000	170	Bifunctional protein PutA [Includes: Proline dehydrogenase (EC 1.5.5.2) (Proline oxidase);Delta-1-pyrroline-5-carboxylate dehydrogenase (P5C dehydrogenase) (EC 1.2.1.88) (L-glutamate gamma-semialdehyde dehydrogenase)]	DZC76_17975	1-pyrroline-5-carboxylate dehydrogenase activity [GO:0003842];DNA binding [GO:0003677];DNA-binding transcription factor activity [GO:0003700];proline dehydrogenase activity [GO:0004657]	proline biosynthetic process [GO:0006561];proline catabolic process to glutamate [GO:0010133]			unreviewed
26.9917	26.9384	26.8782	24.66	25.06	24.6	24.85	24.52	23.75	Cluster 2	30	30	30	77.2	77.2	77.2	45.865	0	323.31	4934600000	2922	Arginine deiminase (ADI) (EC 3.5.3.6) (Arginine dihydrolase) (AD)	arcA DZC76_17985	arginine deiminase activity [GO:0016990]	arginine catabolic process to ornithine [GO:0019547]	cytoplasm [GO:0005737]		unreviewed	603
27.2022	27.0539	27.2857	26.09	26.59	26.19	25.46	25.73	25.64	Cluster 9	22	22	22	73.2	73.2	73.2	38.06	0	323.31	5623000000	3060	Ornithine carbamoyltransferase (OTCase) (EC 2.1.3.3)	DZC76_17990	amino acid binding [GO:0016597];ornithine carbamoyltransferase activity [GO:0004585]		cytoplasm [GO:0005737]		unreviewed	722
25.1005	25.0769	25.3722	NaN	NaN	NaN	NaN	NaN	NaN	Cluster 8	18	18	18	52.3	52.3	52.3	32.914	0	246.38	1210600000	1429	Carbamate kinase	arcC DZC76_17995	carbamate kinase activity [GO:0008804]	arginine metabolic process [GO:0006525];phosphorylation [GO:0016310]			unreviewed
22.4702	22.3631	22.4626	NaN	NaN	NaN	NaN	NaN	NaN	Cluster 4	5	5	5	69.9	69.9	69.9	12.234	0	18.539	159030000	259	Alkylphosphonate utilization protein	DZC76_18045					unreviewed
22.7929	22.7823	22.4665	NaN	NaN	NaN	NaN	NaN	NaN	Cluster 5	16	16	16	64.4	64.4	64.4	38.359	0	43.85	213970000	281	Ferrochelatase (EC 4.98.1.1) (Heme synthase) (Protoheme ferro-lyase)	hemH DZC76_18060	ferrochelatase activity [GO:0004325];metal ion binding [GO:0046872]	heme biosynthetic process [GO:0006783]	cytoplasm [GO:0005737]		unreviewed
21.3121	20.998	21.4681	NaN	NaN	NaN	NaN	NaN	NaN	Cluster 7	10	10	10	43.4	43.4	43.4	26.146	0	24.599	76793000	170	Molybdopterin-synthase adenylyltransferase MoeB	moeB DZC76_18155	nucleotidyltransferase activity [GO:0016779];ubiquitin-like modifier activating enzyme activity [GO:0008641]				unreviewed
20.2899	20.3104	20.2567	NaN	NaN	NaN	NaN	NaN	NaN	Cluster 7	8	8	8	49.8	49.8	49.8	30.498	0	20.418	37477000	71	Release factor glutamine methyltransferase (RF MTase) (EC 2.1.1.297) (N5-glutamine methyltransferase PrmC) (Protein-(glutamine-N5) MTase PrmC) (Protein-glutamine N-methyltransferase PrmC)	prmC DZC76_18160	nucleic acid binding [GO:0003676];protein-(glutamine-N5) methyltransferase activity [GO:0102559];protein-glutamine N-methyltransferase activity [GO:0036009]	macromolecule modification [GO:0043412];methylation [GO:0032259];protein metabolic process [GO:0019538]			unreviewed
23.8261	23.9249	23.8859	NaN	NaN	NaN	NaN	NaN	NaN	Cluster 0	25	25	25	72.2	72.2	72.2	39.967	0	132.66	567860000	912	Peptide chain release factor 1 (RF-1)	prfA DZC76_18165	translation release factor activity, codon specific [GO:0016149]		cytoplasm [GO:0005737]		unreviewed
21.1217	21.1601	21.6212	21.95	22.06	22.21	23.45	24.17	23.31	Cluster 4	16	16	16	49.3	49.3	49.3	46.697	0	51.065	95462000	298	Glutamyl-tRNA reductase (GluTR) (EC 1.2.1.70)	hemA DZC76_18170	glutamyl-tRNA reductase activity [GO:0008883];NADP binding [GO:0050661]	protoporphyrinogen IX biosynthetic process [GO:0006782]			unreviewed	727
21.0414	21.1882	NaN	26.65	26.67	26.33	26.88	27.03	27.02	Cluster 7	9	9	9	64.9	64.9	64.9	23.193	0	21.301	67928000	129	Outer-membrane lipoprotein LolB	lolB DZC76_18180		lipoprotein localization to outer membrane [GO:0044874];protein transport [GO:0015031]	cell outer membrane [GO:0009279]		unreviewed	736
26.3226	26.2379	26.1963	21	22.76	21.03	NaN	21.88	19.65	Cluster 6	19	19	19	76	76	76	34.232	0	323.31	2982700000	1959	Ribose-phosphate pyrophosphokinase (RPPK) (EC 2.7.6.1) (5-phospho-D-ribosyl alpha-1-diphosphate synthase) (Phosphoribosyl diphosphate synthase) (Phosphoribosyl pyrophosphate synthase) (P-Rib-PP synthase) (PRPP synthase) (PRPPase)	prs DZC76_18200	ATP binding [GO:0005524];kinase activity [GO:0016301];magnesium ion binding [GO:0000287];ribose phosphate diphosphokinase activity [GO:0004749]	5-phosphoribose 1-diphosphate biosynthetic process [GO:0006015];nucleotide biosynthetic process [GO:0009165];phosphorylation [GO:0016310];ribonucleoside monophosphate biosynthetic process [GO:0009156]	cytoplasm [GO:0005737]		unreviewed	611
27.84	27.5048	27.66	26.88	26.04	25.88	26.31	25.75	24.87	Cluster 9	15	15	15	82.1	82.1	82.1	21.562	0	323.31	7728900000	2035	Large ribosomal subunit protein bL25 (General stress protein CTC)	rplY ctc DZC76_18205	5S rRNA binding [GO:0008097];structural constituent of ribosome [GO:0003735]	translation [GO:0006412]	ribonucleoprotein complex [GO:1990904];ribosome [GO:0005840]		unreviewed	632
21.5736	21.6189	21.3803	NaN	NaN	NaN	NaN	NaN	NaN	Cluster 4	8	8	8	51.5	51.5	51.5	21.457	0	21.78	128020000	199	Peptidyl-tRNA hydrolase (PTH) (EC 3.1.1.29)	pth DZC76_18210	aminoacyl-tRNA hydrolase activity [GO:0004045]	translation [GO:0006412]	cytoplasm [GO:0005737]		unreviewed
24.9567	25.0269	25.1238	NaN	NaN	NaN	NaN	NaN	NaN	Cluster 8	14	14	14	51.1	51.1	51.1	39.999	0	317.43	1121300000	998	Ribosome-binding ATPase YchF	ychF DZC76_18215	ATP binding [GO:0005524];ATP hydrolysis activity [GO:0016887];GTP binding [GO:0005525];ribosomal large subunit binding [GO:0043023]				unreviewed
23.2022	23.2114	23.0346	NaN	NaN	NaN	NaN	NaN	NaN	Cluster 5	21	21	21	53.2	53.2	53.2	43.952	0	85.245	421930000	599	DUF262 domain-containing protein	DZC76_18220					unreviewed
20.5969	20.5926	20.237	NaN	NaN	NaN	NaN	NaN	NaN	Cluster 7	8	8	8	33.5	33.5	33.5	39.096	0	18.663	19800000	71	DNA (cytosine-5-)-methyltransferase (EC 2.1.1.37)	DZC76_18225	DNA (cytosine-5-)-methyltransferase activity [GO:0003886]	DNA restriction-modification system [GO:0009307]			unreviewed
22.1425	21.6046	21.8292	NaN	NaN	NaN	NaN	NaN	NaN	Cluster 4	6	6	6	48.1	48.1	48.1	16.97	0	13.883	139610000	196	Cyclic pyranopterin monophosphate synthase (EC 4.6.1.17) (Molybdenum cofactor biosynthesis protein C)	moaC DZC76_18305	cyclic pyranopterin monophosphate synthase activity [GO:0061799]	Mo-molybdopterin cofactor biosynthetic process [GO:0006777]			unreviewed
23.4809	23.5892	23.0433	NaN	NaN	NaN	NaN	NaN	NaN	Cluster 0	17	17	17	66.4	66.4	66.4	29.301	0	74.686	450790000	527	UPF0246 protein DZC76_18315	yaaA DZC76_18315					unreviewed
23.7558	23.6837	23.0683	27.64	27.63	27.35	27.76	28.2	27.94	Cluster 8	12	12	12	56.7	56.7	56.7	37.443	0	110.62	319450000	568	Outer membrane protein assembly factor BamD	bamD DZC76_18450		Gram-negative-bacterium-type cell outer membrane assembly [GO:0043165];protein insertion into membrane [GO:0051205]	cell outer membrane [GO:0009279]		unreviewed	711
21.5393	21.701	21.4932	NaN	NaN	NaN	NaN	NaN	NaN	Cluster 4	20	20	20	59.6	59.6	59.6	49.84	0	34.014	109180000	266	Sigma-54-dependent Fis family transcriptional regulator	DZC76_18465	ATP binding [GO:0005524];ATP hydrolysis activity [GO:0016887];sequence-specific DNA binding [GO:0043565]	phosphorelay signal transduction system [GO:0000160];regulation of DNA-templated transcription [GO:0006355]			unreviewed
20.5829	NaN	20.8817	NaN	NaN	NaN	NaN	NaN	NaN	Cluster 7	12	12	12	48.2	48.2	48.2	39.073	0	23.692	55959000	86	Glycine oxidase ThiO (EC 1.4.3.19)	thiO DZC76_18470	flavin adenine dinucleotide binding [GO:0050660];glycine oxidase activity [GO:0043799]	thiamine diphosphate biosynthetic process [GO:0009229]			unreviewed
19.6754	NaN	NaN	26.45	24.46	24.76	25.1	25.85	24.67	Cluster 5	3	3	3	21.1	21.1	21.1	19.072	0.00051151	5.1491	13666000	46	Type II secretion system protein H (General secretion pathway protein H)	DZC76_18485		protein secretion by the type II secretion system [GO:0015628]	plasma membrane [GO:0005886];type II protein secretion system complex [GO:0015627]		unreviewed	748
21.0987	20.5642	20.5006	26.18	26.36	25.99	26.02	26.5	25.98	Cluster 7	11	11	11	64.6	64.6	64.6	30.154	0	30.682	76659000	177	Prepilin-type N-terminal cleavage/methylation domain-containing protein	DZC76_18495		type IV pilus assembly [GO:0043683]	membrane [GO:0016020]		unreviewed	621
24.8794	25.0614	24.7412	27.17	27.1	27.08	27.18	27.19	27.28	Cluster 8	51	51	51	69.9	69.9	69.9	136.36	0	323.31	1371600000	1881	Pilus assembly protein PilY	DZC76_18505			pilus [GO:0009289]		unreviewed	744
22.124	21.8837	21.9042	27.59	27.82	27.99	28.08	28.28	28.49	Cluster 7	4	4	4	38	38	38	15.386	0	83.008	138600000	390	Prepilin-type N-terminal cleavage/methylation domain-containing protein	DZC76_18510		type IV pilus assembly [GO:0043683]	membrane [GO:0016020]		unreviewed	713
23.5801	23.7271	23.5378	NaN	NaN	NaN	NaN	NaN	NaN	Cluster 0	17	17	17	70.4	70.4	70.4	34.434	0	44.158	472820000	678	4-hydroxy-3-methylbut-2-enyl diphosphate reductase (HMBPP reductase) (EC 1.17.7.4)	ispH DZC76_18515	4 iron, 4 sulfur cluster binding [GO:0051539];4-hydroxy-3-methylbut-2-en-1-yl diphosphate reductase activity [GO:0051745];metal ion binding [GO:0046872]	dimethylallyl diphosphate biosynthetic process [GO:0050992];isopentenyl diphosphate biosynthetic process, methylerythritol 4-phosphate pathway [GO:0019288];terpenoid biosynthetic process [GO:0016114]			unreviewed
23.9542	23.9488	23.8164	NaN	NaN	NaN	NaN	NaN	NaN	Cluster 0	8	8	8	70.9	70.9	70.9	16.243	0	260.28	651390000	649	Peptidyl-prolyl cis-trans isomerase (EC 5.2.1.8)	DZC76_18530	peptidyl-prolyl cis-trans isomerase activity [GO:0003755]	protein folding [GO:0006457]			unreviewed
25.8526	25.691	26.0248	NaN	NaN	NaN	NaN	NaN	NaN	Cluster 6	57	57	57	71.2	71.2	71.2	105.44	0	323.31	2108100000	2919	Isoleucine--tRNA ligase (EC 6.1.1.5) (Isoleucyl-tRNA synthetase) (IleRS)	ileS DZC76_18540	aminoacyl-tRNA editing activity [GO:0002161];ATP binding [GO:0005524];isoleucine-tRNA ligase activity [GO:0004822];tRNA binding [GO:0000049];zinc ion binding [GO:0008270]	isoleucyl-tRNA aminoacylation [GO:0006428]	cytoplasm [GO:0005737]		unreviewed
21.8488	21.8683	20.9543	NaN	NaN	NaN	NaN	NaN	NaN	Cluster 4	15	15	15	44	44	44	34.672	0	33.293	147850000	239	Riboflavin biosynthesis protein [Includes: Riboflavin kinase (EC 2.7.1.26) (Flavokinase);FMN adenylyltransferase (EC 2.7.7.2) (FAD pyrophosphorylase) (FAD synthase)]	DZC76_18545	ATP binding [GO:0005524];FMN adenylyltransferase activity [GO:0003919];riboflavin kinase activity [GO:0008531]	FAD biosynthetic process [GO:0006747];FMN biosynthetic process [GO:0009398];phosphorylation [GO:0016310];riboflavin biosynthetic process [GO:0009231]			unreviewed
24.9327	25.0237	25.2141	NaN	NaN	NaN	NaN	NaN	NaN	Cluster 8	5	5	5	52.6	52.6	52.6	10.602	0	170.2	1061100000	550	Aminopeptidase	DZC76_18560					unreviewed
21.4979	21.5629	21.8049	NaN	NaN	NaN	NaN	NaN	NaN	Cluster 4	11	11	11	55.1	55.1	55.1	20.637	0	35.457	70624000	166	Hypoxanthine-guanine phosphoribosyltransferase (EC 2.4.2.8)	DZC76_18570	guanine phosphoribosyltransferase activity [GO:0052657];hypoxanthine phosphoribosyltransferase activity [GO:0004422]				unreviewed
22.5194	22.3236	22.5251	NaN	NaN	NaN	NaN	NaN	NaN	Cluster 5	8	8	8	53.8	53.8	53.8	22.839	0	39.321	212780000	329	Uracil phosphoribosyltransferase (EC 2.4.2.9) (UMP pyrophosphorylase) (UPRTase)	upp DZC76_18575	GTP binding [GO:0005525];magnesium ion binding [GO:0000287];uracil phosphoribosyltransferase activity [GO:0004845]	UMP salvage [GO:0044206];uracil salvage [GO:0006223]			unreviewed
20.1718	20.5202	20.215	NaN	NaN	NaN	NaN	NaN	NaN	Cluster 7	5	5	5	50.8	50.8	50.8	13.408	0.00057571	9.1069	35329000	103	MGMT family protein	DZC76_18600	catalytic activity [GO:0003824]	DNA repair [GO:0006281]			unreviewed
21.4821	21.2794	NaN	28.48	28.31	28.41	28.66	28.81	28.58	Cluster 7	6	6	6	28.4	28.4	28.4	29.798	0	12.248	19221000	34	Small-conductance mechanosensitive channel	DZC76_18610	mechanosensitive monoatomic ion channel activity [GO:0008381]		plasma membrane [GO:0005886]		unreviewed	648
24.9767	24.6917	24.5585	NaN	NaN	NaN	NaN	NaN	NaN	Cluster 8	12	12	12	61	61	61	18.17	0	323.31	1156500000	956	UPF0234 protein DZC76_18615	DZC76_18615					unreviewed
21.1948	21.2592	21.3779	NaN	NaN	NaN	NaN	NaN	NaN	Cluster 7	17	17	17	67.8	67.8	67.8	35.743	0	33.522	111940000	309	Response regulator	DZC76_18620		phosphorelay signal transduction system [GO:0000160]			unreviewed
23.1002	23.1163	23.1653	NaN	NaN	NaN	NaN	NaN	NaN	Cluster 5	16	16	16	54.1	54.1	54.1	34.438	0	82.519	354300000	565	8-oxo-dGTP diphosphatase (EC 3.6.1.55) (7,8-dihydro-8-oxoguanine-triphosphatase) (Mutator protein MutT) (dGTP pyrophosphohydrolase)	DZC76_18645	8-oxo-7,8-dihydroguanosine triphosphate pyrophosphatase activity [GO:0008413];metal ion binding [GO:0046872]	DNA repair [GO:0006281];thiamine biosynthetic process [GO:0009228]			unreviewed
21.3814	21.5289	21.5006	NaN	NaN	NaN	NaN	NaN	NaN	Cluster 4	10	10	10	55.7	55.7	55.7	23.402	0	33.229	122450000	249	Glutathione S-transferase family protein	DZC76_18650	transferase activity [GO:0016740]				unreviewed
25.355	25.4185	25.2837	NaN	NaN	NaN	NaN	NaN	NaN	Cluster 6	17	17	17	70.9	70.9	70.9	42.553	0	323.31	1349900000	1146	Arginine biosynthesis bifunctional protein ArgJ [Cleaved into: Arginine biosynthesis bifunctional protein ArgJ alpha chain;Arginine biosynthesis bifunctional protein ArgJ beta chain] [Includes: Glutamate N-acetyltransferase (EC 2.3.1.35) (Ornithine acetyltransferase) (OATase) (Ornithine transacetylase);Amino-acid acetyltransferase (EC 2.3.1.1) (N-acetylglutamate synthase) (AGSase)]	argJ DZC76_18655	acetyl-CoA:L-glutamate N-acetyltransferase activity [GO:0004042];glutamate N-acetyltransferase activity [GO:0004358];methione N-acyltransferase activity [GO:0103045]	arginine biosynthetic process [GO:0006526]	cytoplasm [GO:0005737]		unreviewed
26.3905	26.2799	26.1901	25.43	25.5	25.57	24.64	24.58	24.54	Cluster 2	55	55	55	65	65	65	102.76	0	323.31	2511600000	3115	Protein translocase subunit SecA (EC 7.4.2.8)	secA DZC76_18660	ATP binding [GO:0005524];metal ion binding [GO:0046872]	intracellular protein transmembrane transport [GO:0065002];protein import [GO:0017038];protein targeting [GO:0006605]	cytoplasm [GO:0005737];plasma membrane [GO:0005886]		unreviewed	18
24.8929	24.9247	24.9301	NaN	NaN	NaN	NaN	NaN	NaN	Cluster 8	15	15	15	43.6	43.6	43.6	33.526	0	211.78	1065700000	875	UDP-3-O-acyl-N-acetylglucosamine deacetylase (UDP-3-O-acyl-GlcNAc deacetylase) (EC 3.5.1.108) (UDP-3-O-[R-3-hydroxymyristoyl]-N-acetylglucosamine deacetylase)	lpxC DZC76_18675	metal ion binding [GO:0046872];UDP-3-O-[3-hydroxymyristoyl] N-acetylglucosamine deacetylase activity [GO:0008759];UDP-3-O-acyl-N-acetylglucosamine deacetylase activity [GO:0103117]	lipid A biosynthetic process [GO:0009245]			unreviewed
25.1601	25.171	25.0133	NaN	NaN	21.33	22.63	22.53	22.72	Cluster 1	27	27	27	87.4	87.4	87.4	41.566	0	268.21	1074700000	1286	Cell division protein FtsZ	ftsZ DZC76_18680	GTP binding [GO:0005525];GTPase activity [GO:0003924]	division septum assembly [GO:0000917];FtsZ-dependent cytokinesis [GO:0043093];protein polymerization [GO:0051258]	cell division site [GO:0032153];cytoplasm [GO:0005737]		unreviewed	629
24.9639	24.8982	24.9715	22.53	22.5	22.43	24.16	23.91	24.08	Cluster 1	32	32	32	86	86	86	44.426	0	323.31	1144100000	1589	Cell division protein FtsA	ftsA DZC76_18685		FtsZ-dependent cytokinesis [GO:0043093]	cell division site [GO:0032153];cytoplasmic side of plasma membrane [GO:0009898]		unreviewed	27
23.5321	23.789	23.8643	NaN	NaN	NaN	NaN	NaN	NaN	Cluster 0	17	17	17	84	84	84	33.29	0	100.87	566650000	1037	D-alanine--D-alanine ligase (EC 6.3.2.4) (D-Ala-D-Ala ligase) (D-alanylalanine synthetase)	ddl DZC76_18695	ATP binding [GO:0005524];D-alanine-D-alanine ligase activity [GO:0008716];metal ion binding [GO:0046872]	cell wall organization [GO:0071555];peptidoglycan biosynthetic process [GO:0009252];regulation of cell shape [GO:0008360]	cytoplasm [GO:0005737]		unreviewed
23.0286	23.1882	23.3431	NaN	NaN	NaN	NaN	NaN	NaN	Cluster 5	14	14	14	39.4	39.4	39.4	51.753	0	87.439	287440000	516	UDP-N-acetylmuramate--L-alanine ligase (EC 6.3.2.8) (UDP-N-acetylmuramoyl-L-alanine synthetase)	murC DZC76_18700	ATP binding [GO:0005524];UDP-N-acetylmuramate-L-alanine ligase activity [GO:0008763]	cell cycle [GO:0007049];cell division [GO:0051301];cell wall organization [GO:0071555];peptidoglycan biosynthetic process [GO:0009252];regulation of cell shape [GO:0008360]	cytoplasm [GO:0005737];membrane [GO:0016020]		unreviewed
22.2925	22.1576	22.6306	27.31	27.41	27.07	27.74	27.67	27.6	Cluster 7	19	19	19	81.2	81.2	81.2	38.151	0	31.437	201060000	333	UDP-N-acetylglucosamine--N-acetylmuramyl-(pentapeptide) pyrophosphoryl-undecaprenol N-acetylglucosamine transferase (EC 2.4.1.227) (Undecaprenyl-PP-MurNAc-pentapeptide-UDPGlcNAc GlcNAc transferase)	murG DZC76_18705	UDP-N-acetyl-D-glucosamine:N-acetylmuramoyl-L-alanyl-D-glutamyl-meso-2,6-diaminopimelyl-D-alanyl-D-alanine-diphosphoundecaprenol 4-beta-N-acetylglucosaminlytransferase activity [GO:0051991];undecaprenyldiphospho-muramoylpentapeptide beta-N-acetylglucosaminyltransferase activity [GO:0050511]	carbohydrate metabolic process [GO:0005975];cell cycle [GO:0007049];cell division [GO:0051301];cell wall organization [GO:0071555];lipid glycosylation [GO:0030259];peptidoglycan biosynthetic process [GO:0009252];regulation of cell shape [GO:0008360]	plasma membrane [GO:0005886]		unreviewed	633
22.989	23.3305	23.4191	NaN	NaN	NaN	NaN	NaN	NaN	Cluster 5	24	24	24	66.8	66.8	66.8	47.633	0	77.499	391830000	682	UDP-N-acetylmuramoylalanine--D-glutamate ligase (EC 6.3.2.9) (D-glutamic acid-adding enzyme) (UDP-N-acetylmuramoyl-L-alanyl-D-glutamate synthetase)	murD DZC76_18715	ATP binding [GO:0005524];UDP-N-acetylmuramoylalanine-D-glutamate ligase activity [GO:0008764]	cell cycle [GO:0007049];cell division [GO:0051301];cell wall organization [GO:0071555];peptidoglycan biosynthetic process [GO:0009252];regulation of cell shape [GO:0008360]	cytoplasm [GO:0005737]		unreviewed
23.9486	24.0914	23.9948	NaN	NaN	NaN	NaN	NaN	NaN	Cluster 0	24	24	24	59	59	59	47.259	0	106.04	645560000	929	UDP-N-acetylmuramoyl-tripeptide--D-alanyl-D-alanine ligase (EC 6.3.2.10) (D-alanyl-D-alanine-adding enzyme)	murF DZC76_18725	ATP binding [GO:0005524];UDP-N-acetylmuramoyl-tripeptide-D-alanyl-D-alanine ligase activity [GO:0047480];UDP-N-acetylmuramoylalanyl-D-glutamyl-2,6-diaminopimelate-D-alanyl-D-alanine ligase activity [GO:0008766]	cell cycle [GO:0007049];cell division [GO:0051301];cell wall organization [GO:0071555];peptidoglycan biosynthetic process [GO:0009252];regulation of cell shape [GO:0008360]	cytoplasm [GO:0005737]		unreviewed
23.8687	23.8938	23.2799	NaN	NaN	NaN	NaN	NaN	NaN	Cluster 0	30	30	30	82.1	82.1	82.1	51.707	0	131.43	538860000	895	UDP-N-acetylmuramoyl-L-alanyl-D-glutamate--2,6-diaminopimelate ligase (EC 6.3.2.13) (Meso-A2pm-adding enzyme) (Meso-diaminopimelate-adding enzyme) (UDP-MurNAc-L-Ala-D-Glu:meso-diaminopimelate ligase) (UDP-MurNAc-tripeptide synthetase) (UDP-N-acetylmuramyl-tripeptide synthetase)	murE DZC76_18730	ATP binding [GO:0005524];magnesium ion binding [GO:0000287];UDP-N-acetylmuramoylalanyl-D-glutamate-2,6-diaminopimelate ligase activity [GO:0008765]	cell cycle [GO:0007049];cell division [GO:0051301];cell wall organization [GO:0071555];peptidoglycan biosynthetic process [GO:0009252];regulation of cell shape [GO:0008360]	cytoplasm [GO:0005737]		unreviewed
22.8661	22.9064	22.5873	NaN	NaN	NaN	NaN	NaN	NaN	Cluster 5	16	16	16	66.6	66.6	66.6	34.414	0	53.347	283370000	385	Ribosomal RNA small subunit methyltransferase H (EC 2.1.1.199) (16S rRNA m(4)C1402 methyltransferase) (rRNA (cytosine-N(4)-)-methyltransferase RsmH)	rsmH DZC76_18745	rRNA (cytosine-N4-)-methyltransferase activity [GO:0071424]	rRNA base methylation [GO:0070475]	cytoplasm [GO:0005737]		unreviewed
21.8697	22.2358	21.6088	26.55	26.48	26.39	27.41	27.35	27.42	Cluster 7	19	19	19	49	49	49	65.976	0	38.2	105900000	233	Penicillin-binding protein activator	DZC76_18770		peptidoglycan biosynthetic process [GO:0009252];regulation of cell shape [GO:0008360]	cell outer membrane [GO:0009279]		unreviewed	19
22.5388	22.6514	22.6206	NaN	NaN	NaN	NaN	NaN	NaN	Cluster 5	8	8	8	78.2	78.2	78.2	21.278	0	106.09	251040000	286	Phosphoheptose isomerase (EC 5.3.1.28) (Sedoheptulose 7-phosphate isomerase)	gmhA DZC76_18780	carbohydrate derivative binding [GO:0097367];D-sedoheptulose 7-phosphate isomerase activity [GO:0008968];zinc ion binding [GO:0008270]	carbohydrate metabolic process [GO:0005975];D-glycero-D-manno-heptose 7-phosphate biosynthetic process [GO:2001061]	cytoplasm [GO:0005737]		unreviewed
22.8226	22.5404	22.51	28.16	28.44	28.19	28.6	28.72	28.86	Cluster 7	8	8	8	57.1	57.1	57.1	18.907	0	50.38	199140000	375	BON domain-containing protein	DZC76_18785					unreviewed	696
22.4208	21.6593	22.31	NaN	NaN	NaN	NaN	NaN	NaN	Cluster 4	4	4	4	48.9	48.9	48.9	14.589	0	23.548	111420000	159	ClpXP protease specificity-enhancing factor	DZC76_18790	peptidase activity [GO:0008233]	proteolysis [GO:0006508]			unreviewed
23.0327	23.3979	23.1243	NaN	NaN	NaN	NaN	NaN	NaN	Cluster 5	10	10	10	50.2	50.2	50.2	23.432	0	99.673	301680000	459	Stringent starvation protein A	DZC76_18795					unreviewed
25.1578	24.9629	24.2938	31.47	30.24	30.35	30.9	31.29	30.56	Cluster 0	13	13	13	60.2	60.2	60.2	29.093	0	232.6	739420000	818	Cytochrome c1	DZC76_18800	electron transfer activity [GO:0009055];heme binding [GO:0020037];metal ion binding [GO:0046872]		membrane [GO:0016020]		unreviewed	631
24.4631	25.5905	24.8526	31.21	31.42	31.25	31.63	31.73	31.62	Cluster 0	9	9	9	57.9	57.9	57.9	20.839	0	323.31	1661800000	805	Ubiquinol-cytochrome c reductase iron-sulfur subunit (EC 7.1.1.8)	petA DZC76_18810	2 iron, 2 sulfur cluster binding [GO:0051537];metal ion binding [GO:0046872];ubiquinol-cytochrome-c reductase activity [GO:0008121]		cytoplasm [GO:0005737];intracellular membrane-bounded organelle [GO:0043231];plasma membrane [GO:0005886]		unreviewed	641
27.1682	26.8038	27.1638	26.79	27.12	27.26	26.82	26.42	26.35	Cluster 9	9	9	9	63.8	63.8	63.8	14.6	0	323.31	5123200000	1280	Small ribosomal subunit protein uS9	rpsI DZC76_18815	structural constituent of ribosome [GO:0003735]	translation [GO:0006412]	ribonucleoprotein complex [GO:1990904];ribosome [GO:0005840]		unreviewed	636
27.6195	27.4409	27.6755	25.3	25.91	25.77	24.95	25.27	24.39	Cluster 2	12	12	12	66.9	66.9	66.9	15.928	0	323.31	7608400000	2034	Large ribosomal subunit protein uL13	rplM DZC76_18820	structural constituent of ribosome [GO:0003735]	translation [GO:0006412]	ribonucleoprotein complex [GO:1990904];ribosome [GO:0005840]		unreviewed	656
24.8235	24.9491	24.8753	NaN	NaN	NaN	NaN	NaN	NaN	Cluster 8	18	18	18	73.6	73.6	73.6	38.293	0	323.31	1455700000	1545	NADP(H)-dependent aldo-keto reductase	DZC76_18825	oxidoreductase activity [GO:0016491]				unreviewed
21.3543	21.3546	20.8228	NaN	NaN	NaN	NaN	NaN	NaN	Cluster 7	9	9	9	41.7	41.7	41.7	42.077	0	16.749	115930000	188	Acyl-[acyl-carrier-protein] dehydrogenase MbtN (Mycobactin synthase protein N)	DZC76_18830	acyl-CoA dehydrogenase activity [GO:0003995];flavin adenine dinucleotide binding [GO:0050660]				unreviewed
24.252	24.1887	24.337	NaN	NaN	NaN	NaN	NaN	NaN	Cluster 1	24	24	24	70.6	70.6	70.6	41.953	0	158.6	660680000	1104	Cell division protein ZapE (Z ring-associated protein ZapE)	zapE DZC76_18840	ATP binding [GO:0005524];ATP hydrolysis activity [GO:0016887]	cell cycle [GO:0007049];cell division [GO:0051301]	cytoplasm [GO:0005737]		unreviewed
24.8612	24.7423	24.7728	NaN	NaN	NaN	NaN	NaN	NaN	Cluster 8	21	21	21	59.4	59.4	59.4	49.216	0	232.26	997610000	1155	Tryptophan--tRNA ligase (EC 6.1.1.2) (Tryptophanyl-tRNA synthetase) (TrpRS)	trpS DZC76_18845	ATP binding [GO:0005524];tryptophan-tRNA ligase activity [GO:0004830]	tryptophanyl-tRNA aminoacylation [GO:0006436]	cytoplasm [GO:0005737]		unreviewed
21.5864	21.5972	22.4466	NaN	NaN	NaN	NaN	NaN	NaN	Cluster 4	10	10	10	64.6	64.6	64.6	22.42	0	43.008	163060000	421	Alpha/beta fold hydrolase	DZC76_18850	hydrolase activity [GO:0016787]				unreviewed
22.6341	22.1566	21.6587	28.41	29.15	29.2	29.77	29.84	30.02	Cluster 0	6	6	6	44.1	44.1	44.1	15.952	0	70.081	114300000	161	Z-ring associated protein G (Cell division protein ZapG)	DZC76_18855		cell cycle [GO:0007049];cell division [GO:0051301]	plasma membrane [GO:0005886]		unreviewed	765
26.5344	26.7318	26.5009	22.56	23.11	22.36	23.07	23.14	22.86	Cluster 3	38	38	38	73.9	73.9	73.9	68.981	0	323.31	2291400000	2084	Multifunctional fusion protein [Includes: Sulfate adenylyltransferase subunit 1 (EC 2.7.7.4) (ATP-sulfurylase large subunit) (Sulfate adenylate transferase) (SAT);Adenylyl-sulfate kinase (EC 2.7.1.25) (APS kinase) (ATP adenosine-5'-phosphosulfate 3'-phosphotransferase) (Adenosine-5'-phosphosulfate kinase)]	cysN cysC DZC76_18860	adenylylsulfate kinase activity [GO:0004020];ATP binding [GO:0005524];GTP binding [GO:0005525];GTPase activity [GO:0003924];sulfate adenylyltransferase (ATP) activity [GO:0004781]	hydrogen sulfide biosynthetic process [GO:0070814];phosphorylation [GO:0016310];sulfate assimilation [GO:0000103]			unreviewed	646
25.5644	25.7086	25.6727	19.34	NaN	NaN	21.51	19.86	NaN	Cluster 6	17	17	17	51.1	51.1	51.1	35.483	0	306.26	1511400000	1278	Sulfate adenylyltransferase subunit 2 (EC 2.7.7.4) (ATP-sulfurylase small subunit) (Sulfate adenylate transferase) (SAT)	cysD DZC76_18865	ATP binding [GO:0005524];sulfate adenylyltransferase (ATP) activity [GO:0004781]	hydrogen sulfide biosynthetic process [GO:0070814];sulfate assimilation [GO:0000103];sulfate reduction [GO:0019419]			unreviewed	639
22.8316	22.9814	22.5227	NaN	NaN	NaN	NaN	NaN	NaN	Cluster 5	13	13	13	62.3	62.3	62.3	27.135	0	85.205	406720000	475	Nif3-like dinuclear metal center hexameric protein	DZC76_18870					unreviewed
24.3659	24.7242	24.6272	NaN	NaN	NaN	NaN	NaN	NaN	Cluster 8	15	15	15	48.6	48.6	48.6	38.542	0	143.16	714690000	1017	Histidinol-phosphate aminotransferase (EC 2.6.1.9) (Imidazole acetol-phosphate transaminase)	hisC DZC76_18880	histidinol-phosphate transaminase activity [GO:0004400];pyridoxal phosphate binding [GO:0030170]	histidine biosynthetic process [GO:0000105]			unreviewed
24.8243	24.8807	24.9001	NaN	NaN	NaN	NaN	NaN	NaN	Cluster 8	27	27	27	66.7	66.7	66.7	46.873	0	205.05	1002500000	1634	Histidinol dehydrogenase (HDH) (EC 1.1.1.23)	hisD DZC76_18885	histidinol dehydrogenase activity [GO:0004399];NAD binding [GO:0051287];zinc ion binding [GO:0008270]	histidine biosynthetic process [GO:0000105]			unreviewed
24.2268	24.3653	24.2775	22.77	23.47	NaN	NaN	NaN	NaN	Cluster 1	13	13	13	69.2	69.2	69.2	22.971	0	150.23	765530000	902	ATP phosphoribosyltransferase (ATP-PRT) (ATP-PRTase) (EC 2.4.2.17)	hisG DZC76_18890	ATP binding [GO:0005524];ATP phosphoribosyltransferase activity [GO:0003879]	histidine biosynthetic process [GO:0000105]	cytoplasm [GO:0005737]		unreviewed	637
25.8382	25.7337	25.6084	NaN	NaN	NaN	NaN	NaN	NaN	Cluster 6	27	27	27	67.5	67.5	67.5	44.795	0	266.93	2090100000	1867	UDP-N-acetylglucosamine 1-carboxyvinyltransferase (EC 2.5.1.7) (Enoylpyruvate transferase) (UDP-N-acetylglucosamine enolpyruvyl transferase) (EPT)	murA DZC76_18895	UDP-N-acetylglucosamine 1-carboxyvinyltransferase activity [GO:0008760]	cell cycle [GO:0007049];cell division [GO:0051301];cell wall organization [GO:0071555];peptidoglycan biosynthetic process [GO:0009252];regulation of cell shape [GO:0008360];UDP-N-acetylgalactosamine biosynthetic process [GO:0019277]	cytoplasm [GO:0005737]		unreviewed
25.7398	25.7658	25.5828	NaN	NaN	NaN	NaN	NaN	NaN	Cluster 6	19	19	19	69.5	69.5	69.5	23.586	0	323.31	2208100000	1780	ABC transporter substrate-binding protein	DZC76_18910					unreviewed
23.6933	23.5965	23.4073	27.57	27.88	27.78	27.24	27.58	27.13	Cluster 8	14	14	14	49.8	49.8	49.8	29.434	0	66.91	492550000	786	ABC transporter ATP-binding protein	DZC76_18925	ATP binding [GO:0005524];ATP hydrolysis activity [GO:0016887]				unreviewed	762
23.2167	23.2992	22.2993	NaN	NaN	NaN	NaN	NaN	NaN	Cluster 5	16	16	16	64.5	64.5	64.5	34.333	0	88.314	418510000	677	Arabinose 5-phosphate isomerase (API) (EC 5.3.1.13)	DZC76_18930	arabinose-5-phosphate isomerase activity [GO:0019146];carbohydrate derivative binding [GO:0097367];metal ion binding [GO:0046872]	carbohydrate derivative metabolic process [GO:1901135];carbohydrate metabolic process [GO:0005975]			unreviewed
22.7579	22.81	NaN	NaN	NaN	NaN	NaN	NaN	NaN	Cluster 5	12	12	12	64.7	64.7	64.7	18.81	0	34.759	273060000	309	3-deoxy-D-manno-octulosonate 8-phosphate phosphatase KdsC (EC 3.1.3.45) (KDO 8-P phosphatase)	DZC76_18935	3-deoxy-manno-octulosonate-8-phosphatase activity [GO:0019143];metal ion binding [GO:0046872]	lipopolysaccharide biosynthetic process [GO:0009103]			unreviewed
NaN	20.5313	NaN	25.99	26.14	26.4	26.56	26.12	26.84	Cluster 7	7	7	7	47.3	47.3	47.3	20.923	0.00055835	8.0247	11857000	44	Lipopolysaccharide export system protein LptC	lptC DZC76_18940	lipopolysaccharide transmembrane transporter activity [GO:0015221]	Gram-negative-bacterium-type cell outer membrane assembly [GO:0043165]	plasma membrane [GO:0005886]		unreviewed	640
24.8725	24.8879	25.4828	26.88	26.9	27.25	26.91	26.95	26.85	Cluster 8	13	13	13	48.6	48.6	48.6	19.523	0	149.53	1227000000	1224	Lipopolysaccharide export system protein LptA	lptA DZC76_18945	lipopolysaccharide binding [GO:0001530]	Gram-negative-bacterium-type cell outer membrane assembly [GO:0043165];lipopolysaccharide transport [GO:0015920]	periplasmic space [GO:0042597]		unreviewed	754
23.5189	23.5072	23.6791	27.02	27.16	26.86	26.77	27.34	26.81	Cluster 8	12	12	12	58.1	58.1	58.1	26.535	0	57.512	524260000	539	Lipopolysaccharide export system ATP-binding protein LptB	lptB DZC76_18950	ATP binding [GO:0005524];ATP hydrolysis activity [GO:0016887]	transmembrane transport [GO:0055085]	ATP-binding cassette (ABC) transporter complex [GO:0043190]		unreviewed	635
25.5394	25.5693	25.2887	NaN	NaN	NaN	NaN	NaN	NaN	Cluster 6	23	23	23	64.4	64.4	64.4	56.424	0	84.852	1514200000	496	RNA polymerase sigma-54 factor	DZC76_18955	DNA binding [GO:0003677];DNA-binding transcription activator activity [GO:0001216];nucleotidyltransferase activity [GO:0016779];sigma factor activity [GO:0016987]	DNA-templated transcription initiation [GO:0006352]	DNA-directed RNA polymerase complex [GO:0000428]		unreviewed
25.9204	25.3363	25.6421	NaN	NaN	NaN	NaN	NaN	NaN	Cluster 6	5	5	5	66.7	66.7	66.7	11.601	0	323.31	2864100000	949	Ribosome hibernation promoting factor (Hibernation factor HPF)	raiA DZC76_18960		primary metabolic process [GO:0044238];regulation of translation [GO:0006417]			unreviewed
23.5057	23.6256	23.1069	NaN	NaN	NaN	NaN	NaN	NaN	Cluster 0	12	12	12	62.3	62.3	62.3	16.717	0	95.073	522660000	446	PTS IIA-like nitrogen-regulatory protein PtsN	ptsN DZC76_18965	protein-N(PI)-phosphohistidine-sugar phosphotransferase activity [GO:0008982]	phosphoenolpyruvate-dependent sugar phosphotransferase system [GO:0009401]			unreviewed
21.8317	NaN	22.2073	NaN	NaN	NaN	NaN	NaN	NaN	Cluster 5	13	13	13	48.8	48.8	48.8	32.448	0	31.56	215560000	360	RNase adapter RapZ	rapZ DZC76_18970	ATP binding [GO:0005524];GTP binding [GO:0005525]				unreviewed
22.483	22.4465	22.6751	NaN	NaN	NaN	NaN	NaN	NaN	Cluster 5	4	4	4	45.6	45.6	45.6	9.5639	0	25.499	259500000	209	HPr family phosphocarrier protein	DZC76_18975		phosphoenolpyruvate-dependent sugar phosphotransferase system [GO:0009401]	cytoplasm [GO:0005737]		unreviewed
21.3392	21.3406	NaN	NaN	NaN	NaN	NaN	NaN	NaN	Cluster 7	19	19	3	44.4	44.4	7.9	56.673	0	30.976	83034000	234	IS66 family transposase	DZC76_18985					unreviewed
25.4803	25.5128	25.8891	NaN	NaN	NaN	20.1	19.71	18.29	Cluster 6	46	46	46	59.4	59.4	59.4	96.895	0	323.31	1772800000	2282	Leucine--tRNA ligase (EC 6.1.1.4) (Leucyl-tRNA synthetase) (LeuRS)	leuS DZC76_19010	aminoacyl-tRNA editing activity [GO:0002161];ATP binding [GO:0005524];leucine-tRNA ligase activity [GO:0004823]	leucyl-tRNA aminoacylation [GO:0006429]	cytoplasm [GO:0005737]		unreviewed	638
21.8118	22.0369	NaN	27.57	27.69	27.55	27.94	28.28	28.37	Cluster 7	10	10	10	49.8	49.8	49.8	22.749	0	45.633	137100000	370	LPS-assembly lipoprotein LptE	lptE DZC76_19015		Gram-negative-bacterium-type cell outer membrane assembly [GO:0043165]	cell outer membrane [GO:0009279]		unreviewed	774
21.9707	22.2438	21.7958	25.42	25.49	25.13	25.6	25.76	25.48	Cluster 5	14	14	14	48.3	48.3	48.3	45.499	0	25.853	161610000	198	Lytic murein transglycosylase	DZC76_19030					unreviewed	662
23.0586	23.2072	22.8695	NaN	NaN	NaN	NaN	NaN	NaN	Cluster 5	12	12	12	43.7	43.7	43.7	38.637	0	28.918	255020000	498	Lipoyl synthase (EC 2.8.1.8) (Lip-syn) (LS) (Lipoate synthase) (Lipoic acid synthase) (Sulfur insertion protein LipA)	lipA DZC76_19035	4 iron, 4 sulfur cluster binding [GO:0051539];lipoate synthase activity [GO:0016992];metal ion binding [GO:0046872]		cytoplasm [GO:0005737]		unreviewed
22.0342	22.19	21.1543	NaN	NaN	NaN	NaN	NaN	NaN	Cluster 4	4	4	4	35.9	35.9	35.9	10.154	0	20.737	115660000	169	UPF0250 protein DZC76_19045	DZC76_19045					unreviewed
25.0855	24.1884	23.8518	28.18	27.89	27.91	28.23	28.38	28.09	Cluster 8	18	18	18	58.3	58.3	58.3	42.597	0	177.73	545410000	426	serine-type D-Ala-D-Ala carboxypeptidase (EC 3.4.16.4)	DZC76_19050	serine-type D-Ala-D-Ala carboxypeptidase activity [GO:0009002]	cell wall organization [GO:0071555];peptidoglycan biosynthetic process [GO:0009252];proteolysis [GO:0006508];regulation of cell shape [GO:0008360]			unreviewed	647
21.454	21.2951	21.1018	24.45	24.94	24.69	24.36	24.37	24.59	Cluster 4	14	14	14	58	58	58	35.851	0	25.234	61918000	155	Endolytic peptidoglycan transglycosylase RlpA (EC 4.2.2.-)	rlpA DZC76_19055	lytic endotransglycosylase activity [GO:0008932];peptidoglycan binding [GO:0042834]	cell wall organization [GO:0071555];peptidoglycan metabolic process [GO:0000270]	plasma membrane [GO:0005886]		unreviewed	759
24.822	24.991	24.698	24.1	23.26	NaN	24.02	23.4	24	Cluster 1	20	20	20	62.8	62.8	62.8	36.995	0	267.44	1087200000	1218	Lytic murein transglycosylase B	mltB DZC76_19060					unreviewed	642
21.3243	NaN	21.2685	NaN	NaN	NaN	NaN	NaN	NaN	Cluster 7	10	10	10	75.5	75.5	75.5	17.71	0	18.248	87467000	172	Ribosomal RNA large subunit methyltransferase H (EC 2.1.1.177) (23S rRNA (pseudouridine1915-N3)-methyltransferase) (23S rRNA m3Psi1915 methyltransferase) (rRNA (pseudouridine-N3-)-methyltransferase RlmH)	rlmH DZC76_19075	rRNA (pseudouridine-N3-)-methyltransferase activity [GO:0070038]		cytoplasm [GO:0005737]		unreviewed
24.6324	24.618	24.303	NaN	NaN	NaN	NaN	NaN	NaN	Cluster 8	10	10	10	63.9	63.9	63.9	13.453	0	87.859	970070000	779	Ribosomal silencing factor RsfS	rsfS DZC76_19080		cytosolic ribosome assembly [GO:0042256];negative regulation of ribosome biogenesis [GO:0090071];negative regulation of translation [GO:0017148]	cytoplasm [GO:0005737]		unreviewed
25.2406	25.2669	25.1129	19.94	22.25	22.02	22.38	22.53	21.63	Cluster 6	23	23	23	73.6	73.6	73.6	44.977	0	204.55	1671800000	1550	Gamma-glutamyl phosphate reductase (GPR) (EC 1.2.1.41) (Glutamate-5-semialdehyde dehydrogenase) (Glutamyl-gamma-semialdehyde dehydrogenase) (GSA dehydrogenase)	proA DZC76_19090	glutamate-5-semialdehyde dehydrogenase activity [GO:0004350];NADP binding [GO:0050661]	L-proline biosynthetic process [GO:0055129]	cytoplasm [GO:0005737]		unreviewed	733
22.0113	22.4591	NaN	NaN	NaN	NaN	NaN	NaN	NaN	Cluster 5	13	13	13	69.5	69.5	69.5	16.955	0	105.14	448960000	374	MaoC family dehydratase	DZC76_19120					unreviewed
NaN	NaN	NaN	25.19	25.25	24.4	25.09	25.71	25	Cluster 5	4	4	4	6.6	6.6	6.6	62.622	0.00055066	7.5879	8802400	52	Peptidase C13	DZC76_19125	peptidase activity [GO:0008233]	proteolysis [GO:0006508]			unreviewed	651
21.5527	21.926	21.8734	23.95	23.57	23.97	22.75	23.64	22.92	Cluster 4	13	13	13	57.3	57.3	57.3	23.384	0	22.192	151540000	377	Oxidoreductase	DZC76_19130			membrane [GO:0016020]		unreviewed	672
22.9102	22.9586	21.9925	NaN	NaN	NaN	NaN	NaN	NaN	Cluster 5	27	24	22	57.3	52.2	49.2	63.378	0	86.775	288710000	518	Acyl-CoA dehydrogenase	DZC76_19165	flavin adenine dinucleotide binding [GO:0050660];oxidoreductase activity, acting on the CH-CH group of donors [GO:0016627]				unreviewed
22.6785	22.7814	22.9248	NaN	NaN	NaN	NaN	NaN	NaN	Cluster 5	16	16	16	54.2	54.2	54.2	48.156	0	51.786	265090000	378	UDP-N-acetylmuramate--L-alanyl-gamma-D-glutamyl-meso-2,6-diaminoheptandioate ligase (EC 6.3.2.45) (Murein peptide ligase) (UDP-N-acetylmuramate:L-alanyl-gamma-D-glutamyl-meso-diaminopimelate ligase)	mpl DZC76_19190	ATP binding [GO:0005524];UDP-N-acetylmuramate-L-alanyl-gamma-D-glutamyl-meso-2,6-diaminoheptanedioate ligase activity [GO:0106418]	cell cycle [GO:0007049];cell division [GO:0051301];cell wall organization [GO:0071555];peptidoglycan biosynthetic process [GO:0009252];peptidoglycan turnover [GO:0009254];regulation of cell shape [GO:0008360]			unreviewed
26.5955	26.4211	26.5127	NaN	NaN	NaN	21.71	22.73	NaN	Cluster 3	9	9	9	60.6	60.6	60.6	19.442	0	323.31	3983600000	1973	Inorganic pyrophosphatase (EC 3.6.1.1) (Pyrophosphate phospho-hydrolase) (PPase)	ppa DZC76_19210	inorganic diphosphate phosphatase activity [GO:0004427];magnesium ion binding [GO:0000287]	phosphate-containing compound metabolic process [GO:0006796]	cytoplasm [GO:0005737]		unreviewed	649
24.0427	24.0106	24.2635	NaN	NaN	NaN	NaN	NaN	NaN	Cluster 2	9	9	9	93.7	93.7	93.7	7.1682	0	323.31	10232000000	1529	2-hydroxymuconate tautomerase (EC 5.3.2.6) (4-oxalocrotonate tautomerase)	DZC76_19230	isomerase activity [GO:0016853]	aromatic compound catabolic process [GO:0019439]			unreviewed
24.619	24.2159	24.8372	27.09	27.15	26.67	26.14	26.64	25.77	Cluster 9	14	14	14	78.4	78.4	78.4	28.282	0	323.31	17815000000	2969	2-oxo-3-hexenedioate decarboxylase (EC 4.1.1.77)	dmpH DZC76_19235	4-oxalocrotonate decarboxylase activity [GO:0047437]				unreviewed	680
24.1616	23.6867	24.4005	26.75	26.94	26.14	27.69	27.27	25.78	Cluster 9	25	25	25	91.3	91.3	91.3	37.358	0	323.31	15695000000	4114	4-hydroxy-2-oxovalerate aldolase (HOA) (EC 4.1.3.39) (4-hydroxy-2-keto-pentanoic acid aldolase) (4-hydroxy-2-oxopentanoate aldolase)	dmpG DZC76_19240	4-hydroxy-2-oxovalerate aldolase activity [GO:0008701];manganese ion binding [GO:0030145]	aromatic compound catabolic process [GO:0019439]			unreviewed	779
24.3958	24.3828	24.3317	25.72	25.44	25.18	26.35	25.51	25.09	Cluster 2	16	16	16	78.2	78.2	78.2	32.653	0	323.31	19538000000	3378	Acetaldehyde dehydrogenase (EC 1.2.1.10) (Acetaldehyde dehydrogenase [acetylating])	DZC76_19245	acetaldehyde dehydrogenase (acetylating) activity [GO:0008774];NAD binding [GO:0051287]	aromatic compound catabolic process [GO:0019439]			unreviewed	742
24.3771	24.6748	24.18	28.1	27.94	27.98	26.63	26.95	26.12	Cluster 9	17	17	17	84.7	84.7	84.7	27.767	0	323.31	20706000000	4046	2-oxopent-4-enoate hydratase (EC 4.2.1.80)	dmpE DZC76_19250	2-oxopent-4-enoate hydratase activity [GO:0008684]				unreviewed	716
23.8428	23.4007	24.2095	24.99	24.91	25.14	26.36	25.8	25.92	Cluster 2	23	23	23	83	83	83	31.344	0	323.31	15850000000	3417	Alpha/beta fold hydrolase	DZC76_19255	hydrolase activity [GO:0016787]				unreviewed	654
24.7614	24.8158	24.6864	27.27	27.5	27.36	27.28	27.04	26.76	Cluster 9	19	19	19	48.8	48.8	48.8	51.428	0	323.31	19964000000	3872	2-hydroxymuconic semialdehyde dehydrogenase (EC 1.2.1.85)	DZC76_19260	oxidoreductase activity, acting on the aldehyde or oxo group of donors, NAD or NADP as acceptor [GO:0016620]	organic substance metabolic process [GO:0071704]			unreviewed	770
24.9887	24.349	23.957	26.87	26.79	26.55	26.73	26.72	26.41	Cluster 9	31	31	31	77.2	77.2	77.2	35.238	0	323.31	39333000000	5727	Metapyrocatechase (EC 1.13.11.2) (CatO2ase) (Catechol 2,3-dioxygenase)	DZC76_19265	catechol 2,3-dioxygenase activity [GO:0018577];ferrous iron binding [GO:0008198]	aromatic compound catabolic process [GO:0019439]			unreviewed	652
NaN	NaN	NaN	NaN	NaN	NaN	NaN	NaN	NaN	Cluster 2	11	11	11	72.3	72.3	72.3	12.16	0	323.31	1833300000	1171	Ferredoxin	DZC76_19270	2 iron, 2 sulfur cluster binding [GO:0051537]				unreviewed
24.6628	24.8207	24.3036	25.01	24.71	24.22	26.58	25.56	25.07	Cluster 2	24	24	24	83	83	83	38.491	0	323.31	24554000000	4893	Phenol hydroxylase	DZC76_19275	2 iron, 2 sulfur cluster binding [GO:0051537];flavin adenine dinucleotide binding [GO:0050660];metal ion binding [GO:0046872];oxidoreductase activity [GO:0016491]				unreviewed	660
23.2377	NaN	NaN	NaN	NaN	NaN	NaN	NaN	NaN	Cluster 2	6	6	6	62.2	62.2	62.2	13.175	0	323.31	6177700000	925	Phenol hydroxylase	DZC76_19280	phenol 2-monooxygenase activity [GO:0018662]				unreviewed
22.619	23.6585	24.0892	27.15	26.75	27	26.68	26.44	25.64	Cluster 9	34	34	34	67.1	67.1	67.1	60.575	0	323.31	24069000000	5895	YHS domain-containing protein	DZC76_19285	oxidoreductase activity [GO:0016491]	cellular aromatic compound metabolic process [GO:0006725]			unreviewed	684
23.8684	23.7883	24.2199	23.56	NaN	NaN	25.3	25.09	24.51	Cluster 2	7	7	7	87.8	87.8	87.8	10.505	0	323.31	11719000000	1594	Monooxygenase	DZC76_19290	monooxygenase activity [GO:0004497]	cellular aromatic compound metabolic process [GO:0006725]			unreviewed	781
24.316	24.6932	24.5493	28.48	27.9	27.94	28.61	27.87	27.17	Cluster 9	31	31	31	80.4	80.4	80.4	38.19	0	323.31	40728000000	6379	Phenol hydroxylase	DZC76_19295	oxidoreductase activity, acting on paired donors, with incorporation or reduction of molecular oxygen, NAD(P)H as one donor, and incorporation of one atom of oxygen [GO:0016709]	cellular aromatic compound metabolic process [GO:0006725]			unreviewed	747
NaN	NaN	NaN	NaN	NaN	NaN	24.92	24.28	23.72	Cluster 2	8	8	8	51.7	51.7	51.7	10.323	0	68.043	2051000000	727	Phenol hydroxylase	DZC76_19300					unreviewed	721
NaN	NaN	NaN	NaN	NaN	NaN	NaN	NaN	NaN	Cluster 7	19	18	18	43.9	42.5	42.5	63.214	0	47.037	93582000	207	AAA family ATPase	DZC76_19305	ATP binding [GO:0005524];ATP hydrolysis activity [GO:0016887];sequence-specific DNA binding [GO:0043565]	regulation of DNA-templated transcription [GO:0006355]			unreviewed
22.6927	23.0963	21.8618	24.52	25.09	24.64	24.61	24.67	24.86	Cluster 2	20	20	20	73.1	73.1	73.1	38.309	0	323.31	3965500000	2210	Alcohol dehydrogenase	DZC76_19325	oxidoreductase activity, acting on the CH-OH group of donors, NAD or NADP as acceptor [GO:0016616];zinc ion binding [GO:0008270]				unreviewed	787
18.8483	NaN	NaN	22.58	20.74	20.02	25.3	25	23.4	Cluster 1	20	20	20	76.1	76.1	76.1	38.21	0	323.31	1640200000	1297	Oxidoreductase	DZC76_19330	2 iron, 2 sulfur cluster binding [GO:0051537];flavin adenine dinucleotide binding [GO:0050660];metal ion binding [GO:0046872];oxidoreductase activity [GO:0016491]				unreviewed	663
NaN	NaN	NaN	25.41	25.76	25.48	25.51	25.75	25.12	Cluster 9	30	30	30	82.3	82.3	82.3	38.035	0	323.31	5100100000	1660	Toluene monooxygenase	DZC76_19335	oxidoreductase activity, acting on paired donors, with incorporation or reduction of molecular oxygen, NAD(P)H as one donor, and incorporation of one atom of oxygen [GO:0016709]	cellular aromatic compound metabolic process [GO:0006725]			unreviewed	658
NaN	21.0009	NaN	24.2	24.36	24.48	24.96	23.87	24.28	Cluster 2	12	12	12	81.9	81.9	81.9	11.954	0	323.31	4696500000	1502	Monooxygenase	DZC76_19340	monooxygenase activity [GO:0004497]	cellular aromatic compound metabolic process [GO:0006725]			unreviewed	689
NaN	NaN	NaN	NaN	NaN	NaN	NaN	NaN	NaN	Cluster 3	5	5	5	57.7	57.7	57.7	12.245	0	271.41	1662100000	580	2Fe-2S ferredoxin	DZC76_19345	2 iron, 2 sulfur cluster binding [GO:0051537];metal ion binding [GO:0046872]				unreviewed
NaN	NaN	NaN	NaN	NaN	NaN	NaN	NaN	NaN	Cluster 2	7	7	7	46.6	46.6	46.6	9.8012	0	168.55	1284500000	391	Toluene monooxygenase	DZC76_19350	monooxygenase activity [GO:0004497]				unreviewed
NaN	NaN	NaN	26.55	27.26	26.22	26.72	26.92	26.11	Cluster 9	32	32	32	54.4	54.4	54.4	57.99	0	323.31	4276200000	1752	YHS domain-containing protein	DZC76_19355	oxidoreductase activity [GO:0016491]	cellular aromatic compound metabolic process [GO:0006725]			unreviewed	723
21.4747	21.5032	21.353	21.56	22.58	21.02	22.82	22.84	21.26	Cluster 4	23	23	23	32.2	32.2	32.2	107.22	0	29.822	83832000	261	histidine kinase (EC 2.7.13.3)	DZC76_19365	ATP binding [GO:0005524];phosphorelay sensor kinase activity [GO:0000155]	regulation of DNA-templated transcription [GO:0006355]			unreviewed	775
22.1525	22.0292	21.938	NaN	NaN	NaN	NaN	NaN	NaN	Cluster 4	18	18	18	77.9	77.9	77.9	24.092	0	46.169	206660000	331	DNA-binding response regulator	DZC76_19370	DNA binding [GO:0003677]	phosphorelay signal transduction system [GO:0000160];regulation of DNA-templated transcription [GO:0006355]			unreviewed
NaN	NaN	NaN	26.56	26.74	27.43	26.17	25.8	25.96	Cluster 5	16	15	14	38.3	36.4	32.7	55.534	0	121.96	163620000	250	PAS domain S-box protein	DZC76_19390	transmembrane signaling receptor activity [GO:0004888]	chemotaxis [GO:0006935];signal transduction [GO:0007165]	membrane [GO:0016020]		unreviewed	668
NaN	NaN	NaN	28.7	28.54	28.5	24.81	24.92	24.55	Cluster 7	20	16	16	52.7	47.9	47.9	49.833	0	38.435	68079000	162	DUF1329 domain-containing protein	DZC76_19395					unreviewed	24
22.939	23.8631	22.9636	28.7	28.54	28.5	24.81	24.92	24.55	Cluster 9	38	38	34	77.8	77.8	74.9	49.911	0	323.31	32093000000	6540	DUF1329 domain-containing protein	DZC76_19400					unreviewed	24
NaN	NaN	NaN	30.83	30.67	30.18	28.25	28.4	28.02	Cluster 9	45	45	45	77.8	77.8	77.8	69.785	0	323.31	2900700000	2352	DUF1302 domain-containing protein	DZC76_19405					unreviewed	29
NaN	NaN	NaN	31	30.68	30.78	29.06	29.34	29.14	Cluster 0	21	21	21	36.6	36.6	36.6	89.076	0	47.986	301790000	465	Transporter	DZC76_19410			membrane [GO:0016020]		unreviewed	28
NaN	NaN	NaN	28.98	28.5	27.36	26.17	26.92	26.52	Cluster 8	7	7	7	38.5	38.5	38.5	36.433	0	62.284	130610000	167	Glycosyl hydrolase	DZC76_19415	hydrolase activity [GO:0016787]	photosynthesis [GO:0015979]	photosystem II [GO:0009523]		unreviewed	725
22.8813	22.508	22.3223	NaN	NaN	NaN	NaN	NaN	NaN	Cluster 5	4	4	4	75	75	75	8.7957	0	34.918	234260000	395	Exodeoxyribonuclease 7 small subunit (EC 3.1.11.6) (Exodeoxyribonuclease VII small subunit) (Exonuclease VII small subunit)	xseB DZC76_19440	exodeoxyribonuclease VII activity [GO:0008855]	DNA catabolic process [GO:0006308]	cytoplasm [GO:0005737];exodeoxyribonuclease VII complex [GO:0009318]		unreviewed
21.7814	21.876	21.6125	NaN	NaN	NaN	NaN	NaN	NaN	Cluster 4	12	12	12	65.8	65.8	65.8	32.124	0	37.159	145270000	249	Geranyl transferase	DZC76_19445	transferase activity [GO:0016740]	isoprenoid biosynthetic process [GO:0008299]			unreviewed
22.734	22.6782	23.0076	23.53	23.73	23.7	23.77	24.13	23.93	Cluster 4	18	18	18	41.5	41.5	41.5	68.301	0	45.786	191020000	319	1-deoxy-D-xylulose-5-phosphate synthase (EC 2.2.1.7) (1-deoxyxylulose-5-phosphate synthase) (DXP synthase) (DXPS)	dxs DZC76_19460	1-deoxy-D-xylulose-5-phosphate synthase activity [GO:0008661];magnesium ion binding [GO:0000287];thiamine pyrophosphate binding [GO:0030976]	1-deoxy-D-xylulose 5-phosphate biosynthetic process [GO:0052865];terpenoid biosynthetic process [GO:0016114];thiamine biosynthetic process [GO:0009228]			unreviewed	664
23.2608	23.5342	23.2643	NaN	NaN	NaN	NaN	NaN	NaN	Cluster 5	13	13	13	74.3	74.3	74.3	22.223	0	52.956	342700000	482	GTP cyclohydrolase-2 (EC 3.5.4.25) (GTP cyclohydrolase II)	ribA DZC76_19470	GTP binding [GO:0005525];GTP cyclohydrolase II activity [GO:0003935];zinc ion binding [GO:0008270]	riboflavin biosynthetic process [GO:0009231]			unreviewed
20.1469	NaN	20.4149	NaN	NaN	NaN	NaN	NaN	NaN	Cluster 7	4	4	4	26.2	26.2	26.2	22.691	0	12.334	39962000	114	TIGR02281 family clan AA aspartic protease (EC 3.4.23.-)	DZC76_19475	aspartic-type endopeptidase activity [GO:0004190]	proteolysis [GO:0006508]			unreviewed
23.3185	22.4654	22.3138	25.56	26.19	26.03	24.71	25.12	NaN	Cluster 5	7	7	7	47.5	47.5	47.5	16.494	0	84.086	177530000	333	6,7-dimethyl-8-ribityllumazine synthase (DMRL synthase) (LS) (Lumazine synthase) (EC 2.5.1.78)	ribH DZC76_19500	6,7-dimethyl-8-ribityllumazine synthase activity [GO:0000906]	riboflavin biosynthetic process [GO:0009231]	riboflavin synthase complex [GO:0009349]		unreviewed	795
24.8939	24.944	25.0134	NaN	NaN	21.32	23.13	22.2	NaN	Cluster 1	21	21	21	77.2	77.2	77.2	38.906	0	309.91	1238900000	1268	3,4-dihydroxy-2-butanone 4-phosphate synthase (DHBP synthase) (EC 4.1.99.12)	ribB DZC76_19505	3,4-dihydroxy-2-butanone-4-phosphate synthase activity [GO:0008686];magnesium ion binding [GO:0000287];manganese ion binding [GO:0030145]	riboflavin biosynthetic process [GO:0009231]			unreviewed	675
22.0394	21.9767	22.4373	24.04	24.26	NaN	NaN	NaN	NaN	Cluster 4	8	8	8	46.8	46.8	46.8	23.354	0	45.289	225650000	362	Riboflavin synthase (EC 2.5.1.9)	DZC76_19510	riboflavin synthase activity [GO:0004746]				unreviewed	670
21.8849	22.1566	21.8779	NaN	NaN	NaN	NaN	NaN	NaN	Cluster 4	22	22	22	75.7	75.7	75.7	39.347	0	47.235	167950000	422	Riboflavin biosynthesis protein RibD [Includes: Diaminohydroxyphosphoribosylaminopyrimidine deaminase (DRAP deaminase) (EC 3.5.4.26) (Riboflavin-specific deaminase);5-amino-6-(5-phosphoribosylamino)uracil reductase (EC 1.1.1.193) (HTP reductase)]	ribD DZC76_19515	5-amino-6-(5-phosphoribosylamino)uracil reductase activity [GO:0008703];diaminohydroxyphosphoribosylaminopyrimidine deaminase activity [GO:0008835];NADP binding [GO:0050661];zinc ion binding [GO:0008270]	riboflavin biosynthetic process [GO:0009231]			unreviewed
22.2336	22.0188	22.1252	NaN	NaN	NaN	NaN	NaN	NaN	Cluster 4	13	13	13	61.9	61.9	61.9	18.087	0	39.652	190140000	432	Transcriptional repressor NrdR	nrdR DZC76_19520	ATP binding [GO:0005524];DNA binding [GO:0003677];zinc ion binding [GO:0008270]	negative regulation of DNA-templated transcription [GO:0045892]			unreviewed
25.266	25.2544	25.0893	NaN	NaN	NaN	21.54	20.52	21.25	Cluster 6	18	18	18	75.5	75.5	75.5	31.864	0	323.31	2194600000	1435	Thioredoxin	trxA DZC76_19540	protein-disulfide reductase activity [GO:0015035]				unreviewed	784
26.5625	25.0983	26.5387	NaN	NaN	NaN	24.56	25.27	24.3	Cluster 2	8	8	8	45.4	45.4	45.4	21.371	0	323.31	4615800000	1121	DUF2796 domain-containing protein	DZC76_19550					unreviewed	799
23.6079	22.5445	24.4477	25.98	25.44	25.21	27.85	28.28	27.45	Cluster 8	12	12	12	68.9	68.9	68.9	25.537	0	275.38	767890000	889	ABC transporter ATP-binding protein	DZC76_19555	ATP binding [GO:0005524];ATP hydrolysis activity [GO:0016887]		plasma membrane [GO:0005886]		unreviewed	22
21.4129	NaN	21.7202	26	26.04	25.82	28.53	28.66	28.6	Cluster 7	11	11	11	31.6	31.6	31.6	50.322	0	23.134	60699000	218	ABC transporter permease	DZC76_19560			plasma membrane [GO:0005886]		unreviewed	21
20.9577	20.5603	21.2998	NaN	NaN	NaN	NaN	NaN	NaN	Cluster 7	8	8	8	30.7	30.7	30.7	40.497	0	15.773	22639000	75	Tetratricopeptide repeat protein	DZC76_19570					unreviewed
21.2952	21.3277	NaN	24.72	24.92	25.22	27.68	27.48	28.16	Cluster 7	5	5	5	36.8	36.8	36.8	14.994	0	17.236	19475000	32	Biopolymer transporter ExbD	DZC76_19580	transmembrane transporter activity [GO:0022857]	protein transport [GO:0015031]	plasma membrane [GO:0005886]		unreviewed	25
21.3128	20.9528	20.8612	26.18	26.21	26.17	28.62	28.69	28.85	Cluster 7	12	12	12	37.6	37.6	37.6	48.44	0	27.522	32309000	49	MotA/TolQ/ExbB proton channel family protein	DZC76_19590		protein transport [GO:0015031]	plasma membrane [GO:0005886]		unreviewed	30
24.966	24.9736	24.7695	26.24	26.98	26.84	28.99	28.67	29.08	Cluster 8	21	21	21	76.7	76.7	76.7	28.758	0	219.7	763850000	1063	DUF3450 domain-containing protein	DZC76_19595					unreviewed	20
26.6634	26.5779	26.6859	31.7	31.68	31.61	31.82	31.87	32.08	Cluster 0	11	11	11	49.1	49.1	49.1	24.484	0	323.31	3845300000	1346	Outer membrane protein OmpW	DZC76_19600			host outer membrane [GO:0044384];outer membrane [GO:0019867]		unreviewed	801
21.0704	21.202	20.8993	NaN	NaN	NaN	NaN	NaN	NaN	Cluster 7	12	12	12	48.7	48.7	48.7	32.977	0	26.935	80749000	160	NAD-dependent epimerase/dehydratase family protein	DZC76_19605					unreviewed
26.0193	26.1207	25.8025	23.7	23.41	23.78	23.32	23.09	NaN	Cluster 3	12	12	12	76.7	76.7	76.7	18.17	0	323.31	2652700000	1072	Single-stranded DNA-binding protein (SSB)	ssb DZC76_19615	single-stranded DNA binding [GO:0003697]	DNA recombination [GO:0006310];DNA repair [GO:0006281];DNA replication [GO:0006260]			unreviewed	703
22.1442	21.4772	21.9752	NaN	NaN	NaN	NaN	NaN	NaN	Cluster 4	21	21	21	28.8	28.8	28.8	104.18	0	50.831	68215000	225	UvrABC system protein A (UvrA protein) (Excinuclease ABC subunit A)	uvrA DZC76_19625	ATP binding [GO:0005524];ATP hydrolysis activity [GO:0016887];DNA binding [GO:0003677];excinuclease ABC activity [GO:0009381];zinc ion binding [GO:0008270]	nucleotide-excision repair [GO:0006289];SOS response [GO:0009432]	cytoplasm [GO:0005737];excinuclease repair complex [GO:0009380]		unreviewed
NaN	21.4601	NaN	NaN	24.22	23.97	22.56	22.53	22.66	Cluster 4	6	6	6	40.3	40.3	40.3	18.095	0	13.461	82137000	206	Bacterioferritin (EC 1.16.3.1)	bfr DZC76_19630	ferric iron binding [GO:0008199];ferroxidase activity [GO:0004322]	intracellular iron ion homeostasis [GO:0006879];iron ion transport [GO:0006826]			unreviewed	26
27.743	27.8807	27.1549	23.82	24.21	23.54	24.18	24.13	23.95	Cluster 2	38	38	38	61.2	61.2	61.2	77.22	0	323.31	8573300000	4546	Catalase-peroxidase (CP) (EC 1.11.1.21) (Peroxidase/catalase)	katG DZC76_19635	catalase activity [GO:0004096];heme binding [GO:0020037];metal ion binding [GO:0046872]	hydrogen peroxide catabolic process [GO:0042744];response to oxidative stress [GO:0006979]			unreviewed	673
26.7684	26.772	26.7567	26.39	26.88	26.47	25.66	26.61	26.18	Cluster 9	6	6	6	51.6	51.6	51.6	14.409	0	323.31	3947400000	1249	Large ribosomal subunit protein bL17	rplQ DZC76_19640	structural constituent of ribosome [GO:0003735]	translation [GO:0006412]	ribonucleoprotein complex [GO:1990904];ribosome [GO:0005840]		unreviewed	790
28.2416	28.0021	28.0978	26.14	26.36	26.31	25.74	25.53	25.48	Cluster 9	28	28	28	75.4	75.4	75.4	36.569	0	323.31	10470000000	4045	DNA-directed RNA polymerase subunit alpha (RNAP subunit alpha) (EC 2.7.7.6) (RNA polymerase subunit alpha) (Transcriptase subunit alpha)	rpoA DZC76_19645	DNA binding [GO:0003677];DNA-directed 5'-3' RNA polymerase activity [GO:0003899];protein dimerization activity [GO:0046983]	DNA-templated transcription [GO:0006351]	cytoplasm [GO:0005737];DNA-directed RNA polymerase complex [GO:0000428]		unreviewed	667
28.5329	28.4532	28.2314	26.18	26.73	26.56	26.11	26.42	26.2	Cluster 9	24	24	24	77.7	77.7	77.7	23.045	0	323.31	12392000000	3555	Small ribosomal subunit protein uS4	rpsD DZC76_19650	rRNA binding [GO:0019843];structural constituent of ribosome [GO:0003735]	translation [GO:0006412]	small ribosomal subunit [GO:0015935]		unreviewed	805
27.2295	27.3852	27.3499	26.48	26.67	26.8	26.8	26.62	27.15	Cluster 9	9	9	9	67.4	67.4	67.4	13.648	0	323.31	5693300000	1234	Small ribosomal subunit protein uS11	rpsK DZC76_19655	rRNA binding [GO:0019843];structural constituent of ribosome [GO:0003735]	translation [GO:0006412]	ribonucleoprotein complex [GO:1990904];ribosome [GO:0005840]		unreviewed	685
27.5754	27.5519	27.076	26.19	26.4	26.69	25.76	25.93	25.84	Cluster 9	12	12	12	67.8	67.8	67.8	13.232	0	323.31	6467700000	1991	Small ribosomal subunit protein uS13	rpsM DZC76_19660	rRNA binding [GO:0019843];structural constituent of ribosome [GO:0003735];tRNA binding [GO:0000049]	translation [GO:0006412]	ribonucleoprotein complex [GO:1990904];ribosome [GO:0005840]		unreviewed	682
22.2941	NaN	NaN	28.53	28.6	28.68	28.74	29.06	29.1	Cluster 8	4	4	4	8.4	8.4	8.4	47.704	0.003271	3.0179	21751000	22	Protein translocase subunit SecY	secY DZC76_19670		intracellular protein transmembrane transport [GO:0065002];protein targeting [GO:0006605];protein transport by the Sec complex [GO:0043952]	plasma membrane [GO:0005886]		unreviewed	798
27.6793	27.5491	27.3418	26.49	26.97	27.07	25.85	26.05	25.69	Cluster 9	13	13	13	65.7	65.7	65.7	15.04	0	323.31	7571100000	1726	Large ribosomal subunit protein uL15	rplO DZC76_19675	rRNA binding [GO:0019843];structural constituent of ribosome [GO:0003735]	translation [GO:0006412]	large ribosomal subunit [GO:0015934]		unreviewed	761
25.4918	25.3506	25.1662	26.37	26.22	26.78	25.56	25.56	25.23	Cluster 2	2	2	2	25.4	25.4	25.4	6.4936	0	323.31	1253800000	621	Large ribosomal subunit protein uL30	rpmD DZC76_19680	structural constituent of ribosome [GO:0003735]	translation [GO:0006412]	large ribosomal subunit [GO:0015934]		unreviewed	730
27.9999	27.8708	28.3368	27.41	27.8	27.85	27	27.06	26.84	Cluster 9	14	14	14	75.9	75.9	75.9	17.574	0	323.31	10915000000	2937	Small ribosomal subunit protein uS5	rpsE DZC76_19685	rRNA binding [GO:0019843];structural constituent of ribosome [GO:0003735]	translation [GO:0006412]	small ribosomal subunit [GO:0015935]		unreviewed	678
28.058	27.6654	27.907	26.72	27.74	27.24	25.89	26.49	26.2	Cluster 9	10	10	10	62.1	62.1	62.1	12.543	0	323.31	8335500000	1792	Large ribosomal subunit protein uL18	rplR DZC76_19690	rRNA binding [GO:0019843];structural constituent of ribosome [GO:0003735]	translation [GO:0006412]	cytoplasm [GO:0005737];ribonucleoprotein complex [GO:1990904];ribosome [GO:0005840]		unreviewed	792
27.3903	27.4826	27.709	26.26	26.57	26.46	26.58	26.61	26.02	Cluster 9	11	11	11	74.6	74.6	74.6	19.214	0	323.31	6931000000	1668	Large ribosomal subunit protein uL6	rplF DZC76_19695	rRNA binding [GO:0019843];structural constituent of ribosome [GO:0003735]	translation [GO:0006412]	ribonucleoprotein complex [GO:1990904];ribosome [GO:0005840]		unreviewed	671
27.5751	27.3816	27.5903	25.05	26.17	25.99	24.44	24.49	24.41	Cluster 2	16	16	16	86.2	86.2	86.2	14.058	0	323.31	6783700000	2179	Small ribosomal subunit protein uS8	rpsH DZC76_19700	rRNA binding [GO:0019843];structural constituent of ribosome [GO:0003735]	translation [GO:0006412]	ribonucleoprotein complex [GO:1990904];ribosome [GO:0005840]		unreviewed	809
27.3258	27.0732	27.3987	25.34	25.42	26.23	25.11	25.45	25.45	Cluster 2	10	10	10	52.5	52.5	52.5	11.489	0	177.6	4981700000	1031	Small ribosomal subunit protein uS14	rpsN DZC76_19705	rRNA binding [GO:0019843];structural constituent of ribosome [GO:0003735]	translation [GO:0006412]	cytoplasm [GO:0005737];ribonucleoprotein complex [GO:1990904];ribosome [GO:0005840]		unreviewed	690
28.0884	28.0755	27.6565	26.37	26.43	26.1	25.92	26.47	26.05	Cluster 9	22	22	22	75.4	75.4	75.4	20.45	0	323.31	9305200000	2402	Large ribosomal subunit protein uL5	rplE DZC76_19710	rRNA binding [GO:0019843];structural constituent of ribosome [GO:0003735];tRNA binding [GO:0000049]	translation [GO:0006412]	ribonucleoprotein complex [GO:1990904];ribosome [GO:0005840]		unreviewed	688
27.2313	26.9787	26.9616	26.03	26.9	26.51	25.74	25.71	25.73	Cluster 9	12	12	12	71.2	71.2	71.2	11.343	0	323.31	5277500000	1974	Large ribosomal subunit protein uL24	rplX DZC76_19715	rRNA binding [GO:0019843];structural constituent of ribosome [GO:0003735]	translation [GO:0006412]	cytosol [GO:0005829];ribonucleoprotein complex [GO:1990904];ribosome [GO:0005840]		unreviewed	705
27.1628	27.1563	26.9726	26.41	27.1	26.67	25.73	26.54	25.95	Cluster 9	16	16	16	67.2	67.2	67.2	13.396	0	323.31	5225900000	2226	Large ribosomal subunit protein uL14	rplN DZC76_19720	rRNA binding [GO:0019843];structural constituent of ribosome [GO:0003735]	translation [GO:0006412]	large ribosomal subunit [GO:0015934]		unreviewed	803
26.706	26.8573	27.037	23.98	25.92	25.71	25.01	24.55	NaN	Cluster 2	4	4	4	69.8	69.8	69.8	7.1732	0	323.31	3896800000	708	Large ribosomal subunit protein uL29	rpmC DZC76_19730	structural constituent of ribosome [GO:0003735]	translation [GO:0006412]	ribonucleoprotein complex [GO:1990904];ribosome [GO:0005840]		unreviewed	764
27.341	27.4454	27.1529	25.85	25.6	25.51	25.05	26.07	25.23	Cluster 2	8	8	8	49.6	49.6	49.6	15.388	0	127.25	5672200000	1063	Large ribosomal subunit protein uL16	rplP DZC76_19735	rRNA binding [GO:0019843];structural constituent of ribosome [GO:0003735];tRNA binding [GO:0000049]	translation [GO:0006412]	ribonucleoprotein complex [GO:1990904];ribosome [GO:0005840]		unreviewed	732
28.6136	28.435	28.5974	27.5	27.97	27.86	27.06	26.82	26.7	Cluster 9	24	24	24	79.8	79.8	79.8	25.54	0	323.31	11847000000	3455	Small ribosomal subunit protein uS3	rpsC DZC76_19740	mRNA binding [GO:0003729];rRNA binding [GO:0019843];structural constituent of ribosome [GO:0003735]	translation [GO:0006412]	ribonucleoprotein complex [GO:1990904];ribosome [GO:0005840]		unreviewed	681
26.7941	26.4976	26.038	26.66	26.66	26.6	25.74	26.18	25.4	Cluster 9	11	11	11	62.7	62.7	62.7	11.911	0	196.61	3371000000	526	Large ribosomal subunit protein uL22	rplV DZC76_19745	rRNA binding [GO:0019843];structural constituent of ribosome [GO:0003735]	translation [GO:0006412]	large ribosomal subunit [GO:0015934]		unreviewed	793
26.0529	26.023	26.5427	23.83	24.44	24.12	23.5	23.62	NaN	Cluster 2	10	10	10	70.3	70.3	70.3	10.263	0	146.21	2366100000	1202	Small ribosomal subunit protein uS19	rpsS DZC76_19750	rRNA binding [GO:0019843];structural constituent of ribosome [GO:0003735]	translation [GO:0006412]	cytoplasm [GO:0005737];small ribosomal subunit [GO:0015935]		unreviewed	677
28.649	28.6324	28.744	27.23	27.55	27.36	26.85	26.89	26.95	Cluster 9	27	27	27	67.9	67.9	67.9	29.738	0	323.31	14176000000	4375	Large ribosomal subunit protein uL2	rplB DZC76_19755	rRNA binding [GO:0019843];structural constituent of ribosome [GO:0003735];transferase activity [GO:0016740]	translation [GO:0006412]	cytosol [GO:0005829];large ribosomal subunit [GO:0015934]		unreviewed	810
27.2087	27.3699	27.2782	24.92	25.49	25.48	24.54	24.79	24.87	Cluster 2	8	8	8	62.6	62.6	62.6	10.942	0	62.153	5331900000	1107	Large ribosomal subunit protein uL23	rplW DZC76_19760	rRNA binding [GO:0019843];structural constituent of ribosome [GO:0003735]	translation [GO:0006412]	ribonucleoprotein complex [GO:1990904];ribosome [GO:0005840]		unreviewed	693
27.0244	26.7498	27.2132	26.49	27.14	26.78	26.45	26.98	26.28	Cluster 9	12	12	12	69	69	69	21.544	0	260.18	4590800000	1009	Large ribosomal subunit protein uL4	rplD DZC76_19765	rRNA binding [GO:0019843];structural constituent of ribosome [GO:0003735]	translation [GO:0006412]	ribonucleoprotein complex [GO:1990904];ribosome [GO:0005840]		unreviewed	692
27.5337	27.4261	28.003	27.5	28.21	27.35	27.26	27.59	26.71	Cluster 9	18	18	18	77	77	77	22.355	0	323.31	7184800000	2444	Large ribosomal subunit protein uL3	rplC DZC76_19770	rRNA binding [GO:0019843];structural constituent of ribosome [GO:0003735]	translation [GO:0006412]	ribonucleoprotein complex [GO:1990904];ribosome [GO:0005840]		unreviewed	710
27.2525	27.5106	26.521	23.85	25.05	24.98	22.92	23.31	23.2	Cluster 2	13	13	13	77.7	77.7	77.7	11.768	0	323.31	5330600000	1852	Small ribosomal subunit protein uS10	rpsJ DZC76_19775	structural constituent of ribosome [GO:0003735];tRNA binding [GO:0000049]	translation [GO:0006412]	ribonucleoprotein complex [GO:1990904];ribosome [GO:0005840]		unreviewed	806
26.7574	26.7975	NaN	25.63	25.75	25.15	27.54	26.92	26.09	Cluster 9	40	3	3	92.2	7.6	7.6	43.574	0	214.76	3237500000	367	Elongation factor Tu (EF-Tu)	tuf DZC76_19780	GTP binding [GO:0005525];GTPase activity [GO:0003924];guanosine tetraphosphate binding [GO:0097216];translation elongation factor activity [GO:0003746]		cytoplasm [GO:0005737]		unreviewed	768
29.6252	29.7639	29.5684	18.44	22.22	NaN	24.72	24.18	22.41	Cluster 3	63	63	63	85.7	85.7	85.7	78.812	0	323.31	26834000000	8994	Elongation factor G (EF-G)	fusA DZC76_19785	GTP binding [GO:0005525];GTPase activity [GO:0003924];guanosine tetraphosphate binding [GO:0097216];translation elongation factor activity [GO:0003746]		cytoplasm [GO:0005737]		unreviewed	734
28.4797	28.2405	28.0963	25.95	26.54	26.15	25.61	26.06	25.8	Cluster 9	19	19	19	78.8	78.8	78.8	17.578	0	323.31	10979000000	2450	Small ribosomal subunit protein uS7	rpsG DZC76_19790	rRNA binding [GO:0019843];structural constituent of ribosome [GO:0003735];tRNA binding [GO:0000049]	translation [GO:0006412]	small ribosomal subunit [GO:0015935]		unreviewed	683
26.5731	26.3856	26.5204	25.65	26.26	27.04	25.27	25.98	26.07	Cluster 2	9	9	9	63.4	63.4	63.4	13.825	0	323.31	3181100000	1321	Small ribosomal subunit protein uS12	rpsL DZC76_19795	rRNA binding [GO:0019843];structural constituent of ribosome [GO:0003735];tRNA binding [GO:0000049]	translation [GO:0006412]	small ribosomal subunit [GO:0015935]		unreviewed	797
26.9862	26.8801	27.1775	25.86	26.22	25.88	25.37	25.62	25.2	Cluster 2	91	91	91	62.9	62.9	62.9	154.7	0	323.31	2745800000	3102	DNA-directed RNA polymerase subunit beta' (RNAP subunit beta') (EC 2.7.7.6) (RNA polymerase subunit beta') (Transcriptase subunit beta')	rpoC DZC76_19800	DNA binding [GO:0003677];DNA-directed 5'-3' RNA polymerase activity [GO:0003899];magnesium ion binding [GO:0000287];zinc ion binding [GO:0008270]	DNA-templated transcription [GO:0006351]	DNA-directed RNA polymerase complex [GO:0000428]		unreviewed	679
27.4646	27.4637	27.4769	25.7	26	25.68	24.98	25.36	24.89	Cluster 2	93	93	93	74.4	74.4	74.4	150.77	0	323.31	3854500000	4149	DNA-directed RNA polymerase subunit beta (RNAP subunit beta) (EC 2.7.7.6) (RNA polymerase subunit beta) (Transcriptase subunit beta)	rpoB DZC76_19805	DNA binding [GO:0003677];DNA-directed 5'-3' RNA polymerase activity [GO:0003899];ribonucleoside binding [GO:0032549]	DNA-templated transcription [GO:0006351]	DNA-directed RNA polymerase complex [GO:0000428]		unreviewed	813
28.8008	28.7695	28.4613	27.43	29.72	29.41	28.55	28.65	28.51	Cluster 9	8	8	8	85.2	85.2	85.2	12.704	0	323.31	17765000000	1296	Large ribosomal subunit protein bL12	rplL DZC76_19810	structural constituent of ribosome [GO:0003735]	translation [GO:0006412]	ribonucleoprotein complex [GO:1990904];ribosome [GO:0005840]		unreviewed	697
27.8978	28.0801	27.2896	26.4	27.16	27.05	25.9	26.29	25.89	Cluster 9	16	16	16	72.3	72.3	72.3	17.585	0	323.31	7502600000	2387	Large ribosomal subunit protein uL10	rplJ DZC76_19815	large ribosomal subunit rRNA binding [GO:0070180];structural constituent of ribosome [GO:0003735]	translation [GO:0006412]	large ribosomal subunit [GO:0015934]		unreviewed	695
27.7888	27.8778	27.3251	27.11	27.75	27.19	26.8	27.14	26.57	Cluster 9	17	17	17	79.2	79.2	79.2	24.005	0	323.31	8169300000	2061	Large ribosomal subunit protein uL1	rplA DZC76_19820	rRNA binding [GO:0019843];structural constituent of ribosome [GO:0003735];tRNA binding [GO:0000049]	regulation of translation [GO:0006417];translation [GO:0006412]	large ribosomal subunit [GO:0015934]		unreviewed	712
27.5102	27.7671	27.7298	26.72	26.63	26.72	25.36	25.32	24.85	Cluster 9	12	12	12	81.1	81.1	81.1	14.877	0	323.31	6883300000	1519	Large ribosomal subunit protein uL11	rplK DZC76_19825	large ribosomal subunit rRNA binding [GO:0070180];structural constituent of ribosome [GO:0003735]	translation [GO:0006412]	ribonucleoprotein complex [GO:1990904];ribosome [GO:0005840]		unreviewed	31
25.8834	25.5312	26.0669	NaN	NaN	NaN	NaN	NaN	NaN	Cluster 6	13	13	13	66.1	66.1	66.1	20.111	0	273.16	2237600000	1205	Transcription termination/antitermination protein NusG	nusG DZC76_19830		DNA-templated transcription termination [GO:0006353];regulation of DNA-templated transcription elongation [GO:0032784];transcription antitermination [GO:0031564];transcription elongation-coupled chromatin remodeling [GO:0140673]	cytosol [GO:0005829]		unreviewed
30.8524	30.8472	30.4642	NaN	NaN	NaN	NaN	NaN	NaN	Cluster 9	40	40	3	92.2	92.2	7.6	43.501	0	323.31	75275000000	10215	Elongation factor Tu (EF-Tu)	tuf DZC76_19845	GTP binding [GO:0005525];GTPase activity [GO:0003924];guanosine tetraphosphate binding [GO:0097216];translation elongation factor activity [GO:0003746]		cytoplasm [GO:0005737]		unreviewed
20.7231	20.6063	21.0083	NaN	NaN	NaN	NaN	NaN	NaN	Cluster 7	13	13	13	57.4	57.4	57.4	26.785	0	23.214	79269000	270	Type III pantothenate kinase (EC 2.7.1.33) (PanK-III) (Pantothenic acid kinase)	coaX DZC76_19870	ATP binding [GO:0005524];metal ion binding [GO:0046872];pantothenate kinase activity [GO:0004594]	coenzyme A biosynthetic process [GO:0015937];phosphorylation [GO:0016310]	cytoplasm [GO:0005737]		unreviewed
25.8516	25.8201	25.8396	NaN	NaN	NaN	NaN	NaN	NaN	Cluster 6	27	27	27	82.2	82.2	82.2	44.401	0	319.25	2017100000	2188	Tyrosine--tRNA ligase (EC 6.1.1.1) (Tyrosyl-tRNA synthetase) (TyrRS)	tyrS DZC76_19910	ATP binding [GO:0005524];RNA binding [GO:0003723];tyrosine-tRNA ligase activity [GO:0004831]	tyrosyl-tRNA aminoacylation [GO:0006437]	cytoplasm [GO:0005737]		unreviewed
22.5716	22.2525	22.0412	25.3	25.34	25.51	25.54	26.15	25.9	Cluster 5	8	8	8	72.8	72.8	72.8	14.608	0	43.262	173580000	207	Polymer-forming cytoskeletal family protein	DZC76_19940					unreviewed	773
26.0667	26.0237	25.8834	23.85	24.09	23.91	24.24	23.99	23.94	Cluster 2	17	17	17	76.7	76.7	76.7	36.336	0	323.31	2366700000	1490	N-acetyl-gamma-glutamyl-phosphate reductase (AGPR) (EC 1.2.1.38) (N-acetyl-glutamate semialdehyde dehydrogenase) (NAGSA dehydrogenase)	argC DZC76_19950	N-acetyl-gamma-glutamyl-phosphate reductase activity [GO:0003942];NAD binding [GO:0051287];NADP+ binding [GO:0070401];protein dimerization activity [GO:0046983]	arginine biosynthetic process [GO:0006526]	cytoplasm [GO:0005737]		unreviewed	738
24.722	24.8226	24.9189	NaN	NaN	NaN	24.98	24.79	NaN	Cluster 1	13	13	13	53.4	53.4	53.4	34.21	0	323.31	1215100000	1026	Nitronate monooxygenase	DZC76_19960	nitronate monooxygenase activity [GO:0018580]				unreviewed	807
NaN	NaN	NaN	23.71	23.2	23.02	22.93	23.72	NaN	Cluster 4	5	5	5	20.2	20.2	20.2	28.816	0.00098328	4.2446	11988000	56	SDR family oxidoreductase	DZC76_19975					unreviewed	702
20.3475	20.5043	20.7389	25.23	25.43	25.53	25.67	25.79	25.87	Cluster 7	6	6	6	47.4	47.4	47.4	23.495	0	15.363	50019000	150	3-demethoxyubiquinol 3-hydroxylase (DMQ hydroxylase) (EC 1.14.99.60) (2-nonaprenyl-3-methyl-6-methoxy-1,4-benzoquinol hydroxylase)	coq7 DZC76_19990	3-demethoxyubiquinol 3-hydroxylase activity [GO:0008682];metal ion binding [GO:0046872]	ubiquinone biosynthetic process [GO:0006744]	plasma membrane [GO:0005886]		unreviewed	719
23.8468	23.7503	23.8719	NaN	NaN	NaN	NaN	NaN	NaN	Cluster 0	7	7	7	67.1	67.1	67.1	15.08	0	68.072	654560000	488	OsmC family protein	DZC76_19995					unreviewed
23.7792	23.7354	23.3292	NaN	NaN	NaN	NaN	NaN	NaN	Cluster 0	16	16	16	57.5	57.5	57.5	24.162	0	78.683	583130000	728	cAMP-activated global transcriptional regulator CRP	DZC76_20000	DNA binding [GO:0003677];DNA-binding transcription factor activity [GO:0003700]				unreviewed
24.2043	24.2222	24.2047	NaN	NaN	NaN	NaN	NaN	NaN	Cluster 1	20	20	20	68.8	68.8	68.8	30.297	0	181.34	741030000	1097	Indole-3-glycerol phosphate synthase (IGPS) (EC 4.1.1.48)	trpC DZC76_20005	indole-3-glycerol-phosphate synthase activity [GO:0004425]	tryptophan biosynthetic process [GO:0000162]			unreviewed
24.2971	24.1916	24.1865	NaN	NaN	NaN	NaN	NaN	NaN	Cluster 1	16	16	16	69.5	69.5	69.5	36.841	0	153.88	804850000	940	Anthranilate phosphoribosyltransferase (EC 2.4.2.18)	trpD DZC76_20010	anthranilate phosphoribosyltransferase activity [GO:0004048];magnesium ion binding [GO:0000287]	tryptophan biosynthetic process [GO:0000162]			unreviewed
23.797	23.6464	24.0602	NaN	NaN	NaN	NaN	NaN	NaN	Cluster 0	8	8	8	76.3	76.3	76.3	21.71	0	82.96	598260000	448	Aminodeoxychorismate/anthranilate synthase component II	DZC76_20015		glutamine metabolic process [GO:0006541]			unreviewed
20.3323	20.5412	20.0772	NaN	NaN	NaN	NaN	NaN	NaN	Cluster 7	6	6	6	36.8	36.8	36.8	24.406	0	10.373	37236000	108	GntR family transcriptional regulator	DZC76_20020	DNA binding [GO:0003677];DNA-binding transcription factor activity [GO:0003700]				unreviewed
21.1172	21.135	21.0226	NaN	NaN	NaN	NaN	NaN	NaN	Cluster 4	7	7	7	39.1	39.1	39.1	26.948	0	22.412	113750000	216	5-oxoprolinase subunit A (5-OPase subunit A) (EC 3.5.2.9) (5-oxoprolinase (ATP-hydrolyzing) subunit A)	pxpA DZC76_20030	5-oxoprolinase (ATP-hydrolyzing) activity [GO:0017168];ATP binding [GO:0005524]	carbohydrate metabolic process [GO:0005975]			unreviewed
24.0184	24.1901	24.0336	NaN	NaN	NaN	NaN	NaN	NaN	Cluster 0	26	26	26	64.6	64.6	64.6	53.957	0	148.44	566610000	795	Anthranilate synthase component 1 (EC 4.1.3.27)	trpE DZC76_20050	anthranilate synthase activity [GO:0004049];metal ion binding [GO:0046872]	tryptophan biosynthetic process [GO:0000162]			unreviewed
24.0162	23.9371	23.4183	NaN	NaN	NaN	NaN	NaN	NaN	Cluster 0	13	13	13	89.7	89.7	89.7	24.071	0	110.9	521630000	557	Ribulose-phosphate 3-epimerase (EC 5.1.3.1)	rpe DZC76_20060	D-ribulose-phosphate 3-epimerase activity [GO:0004750];metal ion binding [GO:0046872]	pentose catabolic process [GO:0019323];pentose-phosphate shunt [GO:0006098]			unreviewed
23.3776	23.5272	23.1187	NaN	NaN	NaN	NaN	NaN	NaN	Cluster 0	13	13	13	43.4	43.4	43.4	38.847	0	156.97	428970000	426	Aminoglycoside phosphotransferase	DZC76_20150	transferase activity [GO:0016740]				unreviewed
23.4727	21.7327	NaN	28.25	28.2	28.22	28.29	28.38	28.42	Cluster 7	30	30	30	44.1	44.1	44.1	106.74	0	45.392	56038000	172	LPS-assembly protein LptD	lptD DZC76_20155		Gram-negative-bacterium-type cell outer membrane assembly [GO:0043165];lipopolysaccharide transport [GO:0015920];response to organic substance [GO:0010033]	cell outer membrane [GO:0009279]		unreviewed	704
20.9368	21.3704	21.5303	NaN	NaN	NaN	NaN	NaN	NaN	Cluster 7	8	8	8	41.6	41.6	41.6	36.703	0	19.336	81526000	187	4-hydroxythreonine-4-phosphate dehydrogenase (EC 1.1.1.262) (4-(phosphohydroxy)-L-threonine dehydrogenase)	pdxA DZC76_20165	4-hydroxythreonine-4-phosphate dehydrogenase activity [GO:0050570];cobalt ion binding [GO:0050897];magnesium ion binding [GO:0000287];NAD binding [GO:0051287];zinc ion binding [GO:0008270]	pyridoxal phosphate biosynthetic process [GO:0042823];pyridoxine biosynthetic process [GO:0008615]	cytoplasm [GO:0005737]		unreviewed
21.9239	21.8062	22.0992	NaN	NaN	NaN	NaN	NaN	NaN	Cluster 4	4	4	4	32.1	32.1	32.1	11.898	0	17.201	118760000	276	Thiosulfate sulfurtransferase GlpE (EC 2.8.1.1)	glpE DZC76_20185	thiosulfate sulfurtransferase activity [GO:0004792]	glycerol metabolic process [GO:0006071]	cytoplasm [GO:0005737]		unreviewed
24.4394	24.6222	24.5547	NaN	NaN	NaN	NaN	NaN	NaN	Cluster 8	37	37	37	59.5	59.5	59.5	73.833	0	174.28	866870000	1402	PrkA family serine protein kinase	DZC76_20190	protein kinase activity [GO:0004672]	phosphorylation [GO:0016310]			unreviewed
20.6686	20.3519	20.6207	NaN	NaN	NaN	NaN	NaN	NaN	Cluster 7	16	16	16	33.2	33.2	33.2	61.165	0	35.791	59866000	310	SpoVR family protein	DZC76_20200					unreviewed
20.8979	21.0107	21.1087	NaN	NaN	NaN	NaN	NaN	NaN	Cluster 7	10	10	10	33	33	33	45.518	0	32.598	80858000	221	Multifunctional CCA protein [Includes: CCA-adding enzyme (EC 2.7.7.72) (CCA tRNA nucleotidyltransferase) (tRNA CCA-pyrophosphorylase) (tRNA adenylyl-/cytidylyl-transferase) (tRNA nucleotidyltransferase) (tRNA-NT);2'-nucleotidase (EC 3.1.3.-);2',3'-cyclic phosphodiesterase (EC 3.1.4.-);Phosphatase]	cca DZC76_20205	ATP binding [GO:0005524];CCA tRNA nucleotidyltransferase activity [GO:0004810];cyclic-nucleotide phosphodiesterase activity [GO:0004112];magnesium ion binding [GO:0000287];phosphatase activity [GO:0016791];tRNA binding [GO:0000049]	RNA repair [GO:0042245];tRNA 3'-terminal CCA addition [GO:0001680]			unreviewed
21.8773	21.9732	22.1499	NaN	NaN	NaN	NaN	NaN	NaN	Cluster 4	11	11	11	41.6	41.6	41.6	36.651	0	44.715	163250000	314	tRNA N6-adenosine threonylcarbamoyltransferase (EC 2.3.1.234) (N6-L-threonylcarbamoyladenine synthase) (t(6)A synthase) (t(6)A37 threonylcarbamoyladenosine biosynthesis protein TsaD) (tRNA threonylcarbamoyladenosine biosynthesis protein TsaD)	tsaD DZC76_20225	iron ion binding [GO:0005506];N(6)-L-threonylcarbamoyladenine synthase activity [GO:0061711]	tRNA threonylcarbamoyladenosine modification [GO:0002949]	cytoplasm [GO:0005737]		unreviewed
26.9077	26.6748	26.3716	24.31	25.16	24.68	NaN	24.56	24.38	Cluster 2	8	8	8	47.9	47.9	47.9	8.3857	0	323.31	3939800000	1496	Small ribosomal subunit protein bS21	rpsU DZC76_20230	structural constituent of ribosome [GO:0003735]	translation [GO:0006412]	ribonucleoprotein complex [GO:1990904];ribosome [GO:0005840]		unreviewed	752
25.9167	25.8771	26.0628	21.59	21.44	20.63	21.99	22.85	21.15	Cluster 6	37	37	36	62.9	62.9	61.3	69.123	0	323.31	1925300000	1960	RNA polymerase sigma factor RpoD (Sigma-70)	rpoD DZC76_20240	DNA binding [GO:0003677];sigma factor activity [GO:0016987]	DNA-templated transcription initiation [GO:0006352]	cytoplasm [GO:0005737]		unreviewed	818
24.0531	24.1021	23.5274	NaN	NaN	NaN	NaN	NaN	NaN	Cluster 0	18	18	18	69.1	69.1	69.1	36.098	0	142.51	631560000	856	DctP family TRAP transporter solute-binding subunit	DZC76_20315		organic substance transport [GO:0071702];transmembrane transport [GO:0055085]	outer membrane-bounded periplasmic space [GO:0030288]		unreviewed
24.7427	24.6512	24.3842	NaN	NaN	NaN	NaN	NaN	NaN	Cluster 8	7	7	7	42.4	42.4	42.4	19.508	0	211.06	1137400000	858	NAD(P)H-dependent oxidoreductase	DZC76_20340	oxidoreductase activity, acting on NAD(P)H, quinone or similar compound as acceptor [GO:0016655]				unreviewed
[truncated: 218 more rows]
