# Supplementary material for: Isolation and Characterization of Carbonosomes from Pseudomonas sp. phDV1 Grown Using Phenol as Carbon Source
Source: Microorganisms. 2025 Feb 8;13(2):369. doi: 10.3390/microorganisms13020369 (PMC11858518; doi:10.3390/microorganisms13020369)
Supplement: Supplementary file 1 [file microorganisms-13-00369-s001.zip › Table S2.xlsx]

## Sheet: Φύλλο1
SUCC1	SUCC2	SUCC3	600_1	600_2	600_3	800_1	800_2	800_3	SUCC1_B	SUCC2_B	SUCC3_B	PHE1_B	PHE2_B	PHE3_B	600_1_B	600_2_B	600_3_B	800_1_B	800_2_B	800_3_B	C: matrix25	C: Clusters	C: Welch's T-test Significant phb_succinate	C: Welch's T-test significant	N: N: Peptides	N: N: Razor + unique peptides	N: N: Unique peptides	N: N: Sequence coverage [%]	N: N: Unique + razor sequence coverage [%]	N: N: Unique sequence coverage [%]	N: N: Mol weight [kDa]	N: N: Q-value	N: N: Score	N: N: Intensity	N: N: MS/MS Count	N: -Log Welch's T-test p-value phb_succinate	N: Welch's T-test q-value phb_succinate	N: Welch's T-test Difference phb_succinate	N: Welch's T-test Test statistic phb_succinate	T: Protein names	T: Gene Names	T: Gene Ontology (molecular function)	T: Gene Ontology (biological process)	T: Gene Ontology (cellular component)	T: Gene Names (ordered locus)
21.3657	21.5717	NaN	32.01	31.78	31.69	31.7	31.76	31.4	21.5724	21.7784	NaN	22.5715	22.3412	23.0021	31.8033	31.5733	31.4833	31.7	31.76	31.4	+	Cluster 0	+	phb_succinate	12	12	12	31.3	31.3	31.3	63.911	0	40.349	265150000	508	4.42969	0.000519481	10.2546	78.557	Class I poly(R)-hydroxyalkanoic acid synthase	phaC DZC76_00035	acyltransferase activity [GO:0016746]	poly-hydroxybutyrate biosynthetic process [GO:0042619]	cytoplasm [GO:0005737]	NA
NaN	19.1283	NaN	29.85	30.02	29.78	29.22	29.13	29.15	NaN	19.845	NaN	18.9218	NaN	NaN	29.1333	29.3033	29.0633	29.22	29.13	29.15	+	Cluster 7			12	12	12	19.1	19.1	19.1	93.39	0.00052165	5.9625	16267000	47	0	0.683437	10.3967	0	DUF3141 domain-containing protein	DZC76_00075	NA	NA	NA	NA
26.6603	26.5198	26.2472	34.68	33.84	34.23	34.22	34	33.91	26.867	26.7265	26.4539	27.4176	27.5339	27.2945	34.4733	33.6333	34.0233	34.22	34	33.91	+	Cluster 0	+	phb_succinate	13	13	13	80.3	80.3	80.3	19.882	0	323.31	7417900000	2163	7.8867	0	7.6709	44.056	Phasin family protein	DZC76_00080	NA	NA	NA	NA
19.2641	19.1741	NaN	25.6	25.35	25.4	25.62	25.61	25.4	19.1708	19.0808	NaN	NaN	NaN	NaN	25.6933	25.4433	25.4933	25.62	25.61	25.4	+	Cluster 7	+	phb_succinate	8	8	8	13.5	13.5	13.5	71.484	0.00098425	4.2813	26772000	30	7.00626	0	6.27757	91.9989	Alpha/beta hydrolase	DZC76_00090	hydrolase activity [GO:0016787]	NA	NA	NA
21.692	21.6172	NaN	26	25.86	26.01	26.56	26.57	26.28	21.1787	21.1039	NaN	NaN	NaN	NaN	26.5133	26.3733	26.5233	26.56	26.57	26.28	+	Cluster 7	+	phb_succinate	11	11	11	44.4	44.4	44.4	32.63	0.0005848	9.6721	38782000	68	7.1673	0	4.55873	35.1194	Lysophospholipid acyltransferase	DZC76_00145	acyltransferase activity [GO:0016746]	glycolipid biosynthetic process [GO:0009247]	plasma membrane [GO:0005886]	NA
25.1037	24.8414	24.4239	29.93	30.16	30.23	30.03	30.03	30.3	25.0904	24.8281	24.4106	25.8289	25.168	25.9655	29.9433	30.1733	30.2433	30.03	30.03	30.3	+	Cluster 0	+	phb_succinate	28	28	26	81.7	81.7	74.6	39.913	0	323.31	3013400000	2696	3.20345	0.0028	5.32367	25.8385	ABC transporter substrate-binding protein	DZC76_00405	metal ion binding [GO:0046872]	organic substance transport [GO:0071702];transmembrane transport [GO:0055085]	tripartite ATP-independent periplasmic transporter complex [GO:0031317]	NA
22.1004	21.5045	21.1219	27.65	27.43	27.61	28.16	27.91	28.05	21.6237	21.0278	20.6452	NaN	NaN	NaN	28.1267	27.9067	28.0867	28.16	27.91	28.05	+	Cluster 7	+	phb_succinate	9	9	9	57.6	57.6	57.6	22.788	0	23.525	39751000	71	3.28567	0.00278884	6.22607	20.2668	SCO family protein	DZC76_00620	metal ion binding [GO:0046872]	NA	NA	NA
25.7936	25.3871	25.687	30.23	29.04	31.14	31.72	29.59	31.62	24.9536	24.5471	24.847	25.4644	25.0384	25.1959	31.07	29.88	31.98	31.72	29.59	31.62	+	Cluster 0	+	phb_succinate	7	7	7	41.8	41.8	41.8	20.877	0	248.36	2041200000	1005	4.20534	0.000906977	4.9341	10.5116	Cytochrome c4	DZC76_00650	electron transfer activity [GO:0009055];heme binding [GO:0020037];iron ion binding [GO:0005506]	NA	periplasmic space [GO:0042597]	NA
19.8569	NaN	NaN	26.31	26.34	26.12	25.8	26.38	25.68	20.1602	NaN	NaN	NaN	NaN	NaN	26.0067	26.0367	25.8167	25.8	26.38	25.68	+	Cluster 7			9	9	9	30.3	30.3	30.3	47.102	0.00053022	6.4345	8412400	28	0	0.6965	6.2481	0	D-amino acid dehydrogenase (EC 1 4 99 -)	dadA DZC76_00930	D-amino-acid dehydrogenase activity [GO:0008718]	D-amino acid catabolic process [GO:0019478]	NA	NA
20.5806	20.5835	NaN	26.55	26.47	26.58	27.08	27.26	27.12	19.9606	19.9635	NaN	NaN	NaN	NaN	27.17	27.09	27.2	27.08	27.26	27.12	+	Cluster 7	+	phb_succinate	7	7	7	23.9	23.9	23.9	47.061	0.00055036	7.5872	13140000	44	6.95418	0	6.26128	44.2372	Heme biosynthesis protein HemY	DZC76_01135	NA	heme metabolic process [GO:0042168];porphyrin-containing compound biosynthetic process [GO:0006779]	plasma membrane [GO:0005886]	NA
19.8983	19.6766	NaN	27.36	27.08	27.2	27.46	27.77	27.61	19.4983	19.2766	NaN	NaN	NaN	NaN	27.76	27.48	27.6	27.46	27.77	27.61	+	Cluster 7	+	phb_succinate	3	3	3	11.8	11.8	11.8	41.08	0.00053163	6.5545	4740700	16	4.85994	0	7.62588	50.0604	ABC transporter permease	DZC76_01270	ABC-type transporter activity [GO:0140359]	NA	ATP-binding cassette (ABC) transporter complex [GO:0043190]	NA
26.3783	26.6547	26.5144	30.98	30.89	31.19	31.29	31.06	31.37	26.1583	26.4347	26.2944	26.3612	26.31	26.3152	31.2	31.11	31.41	31.29	31.06	31.37	+	Cluster 0	+	phb_succinate	27	27	27	72.7	72.7	72.7	38.158	0	323.31	3526200000	2528	7.3287	0	4.6142	41.9584	HlyD family efflux transporter periplasmic adaptor subunit	DZC76_01280	NA	NA	NA	NA
21.7259	21.8114	21.2632	27.24	27.47	27.26	27.54	27.77	27.62	21.4059	21.4914	20.9432	NaN	NaN	NaN	27.56	27.79	27.58	27.54	27.77	27.62	+	Cluster 7	+	phb_succinate	10	10	10	46.6	46.6	46.6	33.166	0	30.505	73663000	113	4.16176	0.000896552	5.88317	30.9611	MCE family protein	DZC76_01560	NA	NA	membrane [GO:0016020]	NA
20.3996	20.5249	NaN	26.15	26.02	26.11	26.43	26.38	26.47	20.0663	20.1916	NaN	NaN	NaN	NaN	26.4833	26.3533	26.4433	26.43	26.38	26.47	+	Cluster 7	+	phb_succinate	6	6	6	18.7	18.7	18.7	40.542	0	11.775	13108000	58	6.73539	0	5.79775	58.235	Intermembrane phospholipid transport system permease protein MlaE	DZC76_01570	NA	NA	ATP-binding cassette (ABC) transporter complex [GO:0043190]	NA
22.1895	21.7775	21.7497	28.35	28.33	28.44	28.29	28.53	28.21	22.2195	21.8075	21.7797	20.8687	NaN	NaN	28.32	28.3	28.41	28.29	28.53	28.21	+	Cluster 7	+	phb_succinate	6	6	6	52.4	52.4	52.4	15.505	0	25.23	101150000	341	3.84166	0.00107463	6.45277	43.1705	Peptidoglycan-binding protein LysM	lysM DZC76_01595	NA	NA	NA	NA
23.2063	20.7091	NaN	28.31	28.5	28.34	28.69	28.86	28.65	22.8563	20.3591	NaN	21.4655	20.5999	21.2318	28.66	28.85	28.69	28.69	28.86	28.65	+	Cluster 7			16	16	16	33	33	33	71.828	0	64.08	107520000	282	0.929715	0.268557	6.60063	5.27351	Chemotaxis protein	DZC76_01670	transmembrane signaling receptor activity [GO:0004888]	chemotaxis [GO:0006935];signal transduction [GO:0007165]	membrane [GO:0016020]	NA
22.5965	22.6799	21.8594	27.29	27.51	27.51	27.87	27.75	27.59	22.2965	22.3799	21.5594	NaN	NaN	21.9868	27.59	27.81	27.81	27.87	27.75	27.59	+	Cluster 7	+	phb_succinate	8	8	8	47.7	47.7	47.7	16.679	0	21.419	104920000	133	2.96489	0.00353357	5.20807	19.0346	Cytochrome c	DZC76_01865	electron transfer activity [GO:0009055];heme binding [GO:0020037];iron ion binding [GO:0005506]	NA	periplasmic space [GO:0042597]	NA
20.4348	20.2955	NaN	26.12	25.81	25.8	26.47	26.44	25.92	20.0681	19.9288	NaN	NaN	NaN	20.3778	26.4867	26.1767	26.1667	26.47	26.44	25.92	+	Cluster 7	+	phb_succinate	4	4	4	32.1	32.1	32.1	24.633	0.00053476	6.6981	31865000	75	7.57324	0	5.72818	40.3478	SPOR domain-containing protein	DZC76_02300	peptidoglycan binding [GO:0042834]	NA	membrane [GO:0016020]	NA
20.5831	NaN	NaN	26.48	26.14	26.17	26.75	26.98	26.72	20.0298	NaN	NaN	NaN	NaN	NaN	27.0333	26.6933	26.7233	26.75	26.98	26.72	+	Cluster 7			6	6	6	13.4	13.4	13.4	67.951	0	12.342	14129000	35	0	0.847481	5.9569	0	Lipid A export permease/ATP-binding protein MsbA	msbA DZC76_02585	ABC-type transporter activity [GO:0140359];ATP binding [GO:0005524];ATP hydrolysis activity [GO:0016887];ATPase-coupled lipid transmembrane transporter activity [GO:0034040]	NA	membrane [GO:0016020]	NA
NaN	NaN	20.4894	27.71	27.79	27.68	27.88	27.72	27.85	NaN	NaN	20.3994	20.4699	NaN	NaN	27.8	27.88	27.77	27.88	27.72	27.85	+	Cluster 7			13	13	13	34.2	34.2	34.2	52.601	0	16.269	21302000	52	0	0.817706	7.28227	0	Channel protein TolC	DZC76_02665	efflux transmembrane transporter activity [GO:0015562]	NA	outer membrane [GO:0019867]	NA
25.5126	25.2788	25.0731	29.93	30.13	30.1	30.37	30.5	30.59	25.0793	24.8455	24.6398	25.0031	24.844	25.1544	30.3633	30.5633	30.5333	30.37	30.5	30.59	+	Cluster 0	+	phb_succinate	26	26	26	75.5	75.5	75.5	43.021	0	323.31	1333100000	1356	5.90815	0	4.98183	30.2632	Protein HflK	hflK DZC76_02805	peptidase activity [GO:0008233]	proteolysis [GO:0006508]	membrane [GO:0016020]	NA
23.8628	23.7912	23.8817	29.7	29.77	29.85	30.15	30.34	30.26	23.3861	23.3145	23.405	22.3976	22.8994	22.9106	30.1767	30.2467	30.3267	30.15	30.34	30.26	+	Cluster 0	+	phb_succinate	18	18	18	54.7	54.7	54.7	33.069	0	63.931	392650000	602	8.07246	0	6.16643	53.8714	Protein HflC	hflC DZC76_02810	peptidase activity [GO:0008233]	proteolysis [GO:0006508]	membrane [GO:0016020]	NA
21.9349	22.0455	NaN	26.97	26.82	26.96	27.38	27.41	27.34	21.4749	21.5855	NaN	21.9896	21.7199	22.1509	27.43	27.28	27.42	27.38	27.41	27.34	+	Cluster 7	+	phb_succinate	14	14	14	45.9	45.9	45.9	38.641	0	92.075	171580000	330	7.88445	0	5.15647	43.2886	DUF2333 family protein	DZC76_03240	NA	NA	membrane [GO:0016020]	NA
19.7084	NaN	19.8766	25.75	25.73	25.71	26.62	26.68	26.73	18.7617	NaN	18.9299	NaN	NaN	NaN	26.6967	26.6767	26.6567	26.62	26.68	26.73	+	Cluster 7	+	phb_succinate	12	12	12	40.6	40.6	40.6	47.015	0	13.47	13371000	50	6.83393	0	6.41083	28.0835	NAD(P)/FAD-dependent oxidoreductase	DZC76_03460	oxidoreductase activity [GO:0016491]	NA	NA	NA
20.5237	20.3855	NaN	25.75	26.34	25.74	25.78	26.06	25.73	20.6104	20.4722	NaN	NaN	NaN	NaN	25.6633	26.2533	25.6533	25.78	26.06	25.73	+	Cluster 7	+	phb_succinate	6	6	6	13.1	13.1	13.1	43.969	0.00050736	4.9867	17518000	39	7.14824	0	5.4454	44.2727	Type II secretion system F family protein	DZC76_03505	NA	protein secretion [GO:0009306]	plasma membrane [GO:0005886]	NA
27.5087	27.33	27.1441	33.49	33.41	33.66	33.3	33.22	33.38	27.7287	27.55	27.3641	27.2065	26.9698	27.7376	33.27	33.19	33.44	33.3	33.22	33.38	+	Cluster 0	+	phb_succinate	12	12	12	70.6	70.6	70.6	16.578	0	323.31	5927100000	1454	5.37981	0	6.0824	49.6419	Pilin	DZC76_03515	NA	cell adhesion [GO:0007155]	membrane [GO:0016020];pilus [GO:0009289]	NA
22.3745	20.9343	NaN	27.49	27.28	27.28	27.53	27.73	27.45	22.1545	20.7143	NaN	NaN	NaN	NaN	27.71	27.5	27.5	27.53	27.73	27.45	+	Cluster 7			18	18	18	31.5	31.5	31.5	78.214	0	24.468	69716000	95	1.11806	0.169609	5.8056	8.02525	EF-hand domain-containing protein	DZC76_03635	NA	NA	membrane [GO:0016020]	NA
NaN	19.4922	NaN	25.85	26.49	26.19	26.22	26.23	26.45	NaN	19.3689	NaN	NaN	NaN	NaN	25.9733	26.6133	26.3133	26.22	26.23	26.45	+	Cluster 7			4	4	4	13.6	13.6	13.6	35.444	0.00050994	5.1028	3273700	12	0	0.902042	6.74613	0	Cell shape-determining protein MreC (Cell shape protein MreC)	mreC DZC76_03870	NA	regulation of cell shape [GO:0008360]	membrane [GO:0016020]	NA
24.7269	24.5766	24.5151	30.2	30.11	30.03	30.05	30.31	30.06	24.7002	24.5499	24.4884	24.9846	24.5805	24.9747	30.2267	30.1367	30.0567	30.05	30.31	30.06	+	Cluster 0	+	phb_succinate	21	21	21	73.6	73.6	73.6	40.72	0	323.31	1784800000	1660	6.75143	0	5.52047	71.7382	MexA family multidrug efflux RND transporter periplasmic adaptor subunit	mexA DZC76_04285	transmembrane transporter activity [GO:0022857]	response to chemical [GO:0042221]	plasma membrane [GO:0005886]	NA
25.2491	25.2549	24.9774	29.48	29.29	29.13	29.62	29.35	29.43	25.0824	25.0882	24.8107	24.8342	24.6112	25.1365	29.6467	29.4567	29.2967	29.62	29.35	29.43	+	Cluster 0	+	phb_succinate	12	12	12	78.9	78.9	78.9	20.507	0	323.31	1205300000	819	5.857	0	4.22287	36.8968	Lipoprotein	DZC76_04535	NA	NA	NA	NA
22.0817	22.2802	21.221	31.32	30.87	30.75	29.37	29.35	29.26	23.735	23.9335	22.8743	27.2056	26.6967	26.536	29.6667	29.2167	29.0967	29.37	29.35	29.26	+	Cluster 0	+	phb_succinate	22	22	22	45.1	45.1	45.1	64.545	0	323.31	3028200000	1455	5.77493	0	8.29237	16.6315	DUF1302 domain-containing protein	DZC76_04615	NA	NA	NA	NA
22.872	22.185	21.3893	26.57	26.83	26.52	26.97	26.89	26.59	22.6953	22.0083	21.2126	22.1519	NaN	NaN	26.7467	27.0067	26.6967	26.97	26.89	26.59	+	Cluster 7	+	phb_succinate	6	6	6	78.5	78.5	78.5	18.843	0	31.638	153740000	239	2.14806	0.0109175	4.57957	10.517	Outer membrane protein assembly factor BamE	bamE DZC76_04755	NA	Gram-negative-bacterium-type cell outer membrane assembly [GO:0043165];protein insertion into membrane [GO:0051205]	cell outer membrane [GO:0009279]	NA
23.5775	22.9434	22.1915	27.41	27.55	27.14	27.54	27.85	27.41	23.3442	22.7101	21.9582	21.7351	22.6583	NaN	27.6433	27.7833	27.3733	27.54	27.85	27.41	+	Cluster 7	+	phb_succinate	22	22	22	38	38	38	69.471	0	48.692	154600000	233	2.2697	0.00942005	4.5792	11.1228	ATP-dependent zinc metalloprotease FtsH (EC 3 4 24 -)	hflB ftsH DZC76_04840	ATP binding [GO:0005524];ATP hydrolysis activity [GO:0016887];ATP-dependent peptidase activity [GO:0004176];metalloendopeptidase activity [GO:0004222];zinc ion binding [GO:0008270]	protein catabolic process [GO:0030163];proteolysis [GO:0006508]	plasma membrane [GO:0005886]	NA
20.895	20.9107	NaN	27.13	27.24	27.05	27.34	27.65	27.17	20.6483	20.664	NaN	NaN	NaN	NaN	27.3767	27.4867	27.2967	27.34	27.65	27.17	+	Cluster 7	+	phb_succinate	9	9	9	27.1	27.1	27.1	47.101	0.00054025	7.0151	23703000	45	8.1358	0	6.36048	72.6763	Mechanosensitive ion channel family protein	DZC76_05555	mechanosensitive monoatomic ion channel activity [GO:0008381]	cellular response to osmotic stress [GO:0071470]	membrane [GO:0016020]	NA
21.2866	20.9431	20.9551	26.78	27.21	26.83	25.52	25.6	25.22	22.7799	22.4364	22.4484	20.8484	21.1188	NaN	25.2867	25.7167	25.3367	25.52	25.6	25.22	+	Cluster 7	+	phb_succinate	6	6	6	44.2	44.2	44.2	18.048	0	25.319	75167000	183	5.09513	0	5.13173	14.2038	Bacterioferritin (EC 1 16 3 1)	bfr DZC76_05920	ferric iron binding [GO:0008199];ferroxidase activity [GO:0004322]	intracellular iron ion homeostasis [GO:0006879];iron ion transport [GO:0006826]	NA	NA
26.2111	25.9251	25.3911	28.37	28.67	28.39	30.59	30.82	30.61	24.0144	23.7284	23.1944	25.1393	24.7805	25.509	30.5667	30.8667	30.5867	30.59	30.82	30.61	+	Cluster 0	+	phb_succinate	22	22	22	55.7	55.7	55.7	46.969	0	323.31	1502400000	1357	3.51121	0.00199142	3.73257	6.79247	Peptidase	DZC76_06030	NA	NA	NA	NA
23.304	24.1444	22.1484	26.67	26.72	26.11	28.06	28.68	28.11	21.5207	22.3611	20.3651	20.6631	NaN	NaN	28.4533	28.5033	27.8933	28.06	28.68	28.11	+	Cluster 7	+	phb_succinate	18	18	18	68.3	68.3	68.3	38.149	0	91.83	173660000	313	2.43625	0.00748023	4.19273	5.87486	Imelysin	DZC76_06230	NA	NA	NA	NA
20.1784	20.2385	20.3626	26.2	26.21	26.51	25.82	25.93	25.94	20.5884	20.6485	20.7726	NaN	NaN	NaN	25.79	25.8	26.1	25.82	25.93	25.94	+	Cluster 7	+	phb_succinate	11	11	11	38.2	38.2	38.2	42.888	0	26.544	32598000	99	9.28305	0	5.84183	49.8907	FAD-dependent hydroxylase	DZC76_07020	FAD binding [GO:0071949];monooxygenase activity [GO:0004497];oxidoreductase activity acting on paired donors with incorporation or reduction of molecular oxygen [GO:0016705]	ubiquinone biosynthetic process [GO:0006744]	NA	NA
26.6169	26.7933	26.5182	30.31	30.14	30.11	30.35	30.46	30.24	26.4536	26.63	26.3549	26.7655	26.6717	26.6055	30.4733	30.3033	30.2733	30.35	30.46	30.24	+	Cluster 0	+	phb_succinate	29	29	29	88.8	88.8	88.8	48.178	0	323.31	4289800000	2715	5.39596	0	3.62553	37.4134	Na(+)-translocating NADH-quinone reductase subunit A (Na(+)-NQR subunit A) (Na(+)-translocating NQR subunit A) (EC 7 2 1 1) (NQR complex subunit A) (NQR-1 subunit A)	nqrA DZC76_07285	oxidoreductase activity acting on NAD(P)H quinone or similar compound as acceptor [GO:0016655]	sodium ion transport [GO:0006814]	NA	NA
24.1518	23.7542	23.632	29.2	28.72	28.77	29.36	29.34	29.12	23.7751	23.3775	23.2553	23.5801	23.2987	23.7868	29.5767	29.0967	29.1467	29.36	29.34	29.12	+	Cluster 0	+	phb_succinate	13	13	13	62.2	62.2	62.2	27.941	0	98.253	472630000	717	5.13382	0	5.239	27.0392	Na(+)-translocating NADH-quinone reductase subunit C (Na(+)-NQR subunit C) (Na(+)-translocating NQR subunit C) (EC 7 2 1 1) (NQR complex subunit C) (NQR-1 subunit C)	nqrC DZC76_07295	FMN binding [GO:0010181];oxidoreductase activity acting on NAD(P)H quinone or similar compound as acceptor [GO:0016655]	sodium ion transport [GO:0006814]	plasma membrane [GO:0005886]	NA
24.0128	23.3547	22.8015	28.97	28.93	29.03	29.19	29.47	29.56	23.5828	22.9247	22.3715	22.6048	22.667	22.9354	29.4	29.36	29.46	29.19	29.47	29.56	+	Cluster 0	+	phb_succinate	22	22	22	71	71	71	45.485	0	57.722	301780000	563	2.75637	0.00553746	5.802	15.822	Na(+)-translocating NADH-quinone reductase subunit F (Na(+)-NQR subunit F) (Na(+)-translocating NQR subunit F) (EC 7 2 1 1) (NQR complex subunit F) (NQR-1 subunit F)	nqrF DZC76_07310	2 iron 2 sulfur cluster binding [GO:0051537];electron transfer activity [GO:0009055];flavin adenine dinucleotide binding [GO:0050660];metal ion binding [GO:0046872];oxidoreductase activity acting on NAD(P)H quinone or similar compound as acceptor [GO:0016655]	sodium ion transport [GO:0006814]	plasma membrane [GO:0005886]	NA
21.4113	NaN	NaN	26.1	26.79	25.92	26.36	27.16	26.89	20.878	NaN	NaN	21.1998	NaN	NaN	26.6333	27.3233	26.4533	26.36	27.16	26.89	+	Cluster 7			13	13	13	54.4	54.4	54.4	33.417	0	22.612	80325000	141	0	0.698792	5.12537	0	FAD:protein FMN transferase (EC 2 7 1 180) (Flavin transferase)	DZC76_07315	metal ion binding [GO:0046872];transferase activity [GO:0016740]	NA	NA	NA
21.2224	21.1547	NaN	27.44	28.01	27.88	28.01	28.22	28.2	20.8557	20.788	NaN	NaN	NaN	NaN	27.8067	28.3767	28.2467	28.01	28.22	28.2	+	Cluster 7	+	phb_succinate	8	8	8	25.8	25.8	25.8	36.046	0.00054142	7.0895	48747000	40	8.27325	0	6.77145	55.8262	Signal peptide peptidase SppA	sppA DZC76_07555	serine-type peptidase activity [GO:0008236]	proteolysis [GO:0006508]	membrane [GO:0016020]	NA
19.0129	NaN	NaN	27.05	27.23	27.14	26.99	27.15	27.14	19.0596	NaN	NaN	NaN	NaN	NaN	27.0033	27.1833	27.0933	26.99	27.15	27.14	+	Cluster 7			7	7	7	12.7	12.7	12.7	68.8	0.00051099	5.1311	11685000	18	0	0.805175	8.10377	0	ATP-dependent zinc metalloprotease FtsH (EC 3 4 24 -)	ftsH DZC76_08600	ATP binding [GO:0005524];ATP hydrolysis activity [GO:0016887];ATP-dependent peptidase activity [GO:0004176];metalloendopeptidase activity [GO:0004222];zinc ion binding [GO:0008270]	protein catabolic process [GO:0030163];proteolysis [GO:0006508]	plasma membrane [GO:0005886]	NA
22.2603	22.1011	22.0072	27.99	27.99	27.86	27.98	28.14	27.96	22.1803	22.0211	21.9272	21.3929	21.2072	21.8126	28.07	28.07	27.94	27.98	28.14	27.96	+	Cluster 7	+	phb_succinate	11	11	11	39.6	39.6	39.6	47.892	0	32.43	118340000	206	5.26095	0	5.8638	71.103	Chain-length determining protein	DZC76_08845	NA	lipopolysaccharide biosynthetic process [GO:0009103]	plasma membrane [GO:0005886]	NA
22.4342	22.2085	21.9209	31.79	32.36	31.52	31.58	32.2	31.56	22.5442	22.3185	22.0309	21.4982	21.7643	NaN	31.68	32.25	31.41	31.58	32.2	31.56	+	Cluster 0	+	phb_succinate	8	8	8	35	35	35	25.89	0	41.585	139490000	192	7.7975	0	9.64713	46.1197	VacJ family lipoprotein	DZC76_09810	NA	NA	membrane [GO:0016020]	NA
21.0612	20.9208	20.9649	25.46	25.45	25.4	25.51	25.65	25.53	20.9345	20.7941	20.8382	20.6082	20.473	NaN	25.5867	25.5767	25.5267	25.51	25.65	25.53	+	Cluster 7	+	phb_succinate	15	15	15	45.4	45.4	45.4	59.199	0	18.933	44979000	162	8.21969	0	4.5177	82.8733	ABC transporter ATP-binding protein	DZC76_09960	ATP binding [GO:0005524];ATP hydrolysis activity [GO:0016887]	peptide transport [GO:0015833]	NA	NA
20.3495	20.7077	21.0544	25.76	26.31	25.63	26.13	26.86	26.26	19.8328	20.191	20.5377	NaN	20.5835	NaN	26.2767	26.8267	26.1467	26.13	26.86	26.26	+	Cluster 7	+	phb_succinate	11	11	11	32.7	32.7	32.7	37.723	0.00054054	7.0272	39567000	106	5.31615	0	5.45447	20.1118	Protease SohB	sohB DZC76_10070	serine-type endopeptidase activity [GO:0004252]	proteolysis [GO:0006508]	plasma membrane [GO:0005886]	NA
22.5304	22.0563	21.5677	29.61	29.2	29.55	29.91	29.96	30.2	21.9604	21.4863	20.9977	NaN	NaN	NaN	30.18	29.77	30.12	29.91	29.96	30.2	+	Cluster 0	+	phb_succinate	2	2	2	19.4	19.4	19.4	13.453	0	22.606	60740000	73	3.97458	0.00104813	7.68687	24.5105	Succinate dehydrogenase cytochrome b556 subunit	sdhC DZC76_10180	electron transfer activity [GO:0009055];metal ion binding [GO:0046872];succinate dehydrogenase activity [GO:0000104]	tricarboxylic acid cycle [GO:0006099]	succinate dehydrogenase complex [GO:0045281]	NA
26.9852	26.9685	26.938	29.94	30.21	30.03	30.13	30.44	30	26.8552	26.8385	26.808	26.8127	26.7199	26.814	30.07	30.34	30.16	30.13	30.44	30	+	Cluster 0	+	phb_succinate	22	22	22	88.9	88.9	88.9	26.052	0	323.31	5280000000	2779	7.19914	0	3.1611	41.8602	Succinate dehydrogenase iron-sulfur subunit (EC 1 3 5 1)	DZC76_10195	3 iron 4 sulfur cluster binding [GO:0051538];electron transfer activity [GO:0009055];fumarate reductase (menaquinone) [GO:0102040];metal ion binding [GO:0046872];succinate dehydrogenase (ubiquinone) activity [GO:0008177]	tricarboxylic acid cycle [GO:0006099]	NA	NA
NaN	24.7625	NaN	29.49	26.9	30.51	30.97	27.3	31.43	NaN	23.8292	NaN	NaN	22.7989	NaN	30.4233	27.8333	31.4433	30.97	27.3	31.43	+	Cluster 0			4	4	4	38.6	38.6	38.6	8.8429	0	87.105	591000000	438	0	0.769775	4.67083	0	Outer membrane lipoprotein I	DZC76_10300	NA	NA	NA	NA
NaN	NaN	20.3071	27.96	28.05	27.64	28.13	28.56	28.16	NaN	NaN	19.9071	NaN	NaN	NaN	28.36	28.45	28.04	28.13	28.56	28.16	+	Cluster 7			7	7	7	18.1	18.1	18.1	56.855	0	11.209	16603000	42	0	0.57744	7.77623	0	Inactive transglutaminase family protein	DZC76_10400	NA	NA	membrane [GO:0016020]	NA
26.5378	26.1901	25.5722	35.14	34.95	35.4	35.45	34.87	35.47	26.4378	26.0901	25.4722	26.181	25.8517	25.4322	35.24	35.05	35.5	35.45	34.87	35.47	+	Cluster 0	+	phb_succinate	16	16	16	59.5	59.5	59.5	34.985	0	323.31	2781300000	1733	3.65955	0.00188235	9.1133	30.1489	OmpA family protein	DZC76_10485	porin activity [GO:0015288]	monoatomic ion transport [GO:0006811]	cell outer membrane [GO:0009279];pore complex [GO:0046930]	NA
20.2355	NaN	NaN	27.06	26.9	27.14	27.28	27.53	27.41	19.8622	NaN	NaN	NaN	NaN	NaN	27.4333	27.2733	27.5133	27.28	27.53	27.41	+	Cluster 7			3	3	3	38	38	38	10.137	0	11.815	21824000	81	0	0.558054	6.9845	0	Lipoprotein	DZC76_11655	NA	NA	NA	NA
22.7511	22.6611	22.0899	26.98	26.72	27.04	27.57	27.08	27.42	22.3078	22.2178	21.6466	22.2068	22.0868	22.1436	27.4233	27.1633	27.4833	27.57	27.08	27.42	+	Cluster 7	+	phb_succinate	14	14	14	57.8	57.8	57.8	30.042	0	45.151	195130000	400	3.99683	0.000956522	4.6343	19.1078	DUF4398 domain-containing protein	DZC76_12415	NA	NA	membrane [GO:0016020]	NA
26.1246	26.0857	25.8759	31.44	30.69	30.63	31.07	31.43	30.66	25.9913	25.9524	25.7426	25.3335	25.0052	25.2349	31.5733	30.8233	30.7633	31.07	31.43	30.66	+	Cluster 0	+	phb_succinate	9	9	4	52.5	52.5	31.2	22.518	0	194.83	1518100000	925	7.54756	0	4.95793	28.4685	Cytochrome-c oxidase cbb3-type subunit II (EC 1 9 3 1)	ccoO DZC76_12775	electron transfer activity [GO:0009055];heme binding [GO:0020037];metal ion binding [GO:0046872]	NA	membrane [GO:0016020]	NA
25.4149	23.6885	22.8717	30.25	29.87	30.2	30.36	30.15	30.47	25.1949	23.4685	22.6517	22.8428	23.0969	20.7878	30.47	30.09	30.42	30.36	30.15	30.47	+	Cluster 0	+	phb_succinate	14	14	14	60.7	60.7	60.7	33.943	0	132.49	274110000	287	1.8747	0.0169126	6.22497	8.25244	Cbb3-type cytochrome c oxidase subunit	ccoP DZC76_12785	electron transfer activity [GO:0009055];heme binding [GO:0020037];metal ion binding [GO:0046872]	oxidative phosphorylation [GO:0006119];proton transmembrane transport [GO:1902600]	plasma membrane [GO:0005886];respirasome [GO:0070469]	NA
20.8561	NaN	NaN	28.44	28.53	28.88	29.16	29.4	29.6	20.0861	NaN	NaN	NaN	NaN	NaN	29.21	29.3	29.65	29.16	29.4	29.6	+	Cluster 7			3	3	3	9.4	9.4	9.4	53.491	0.0032604	2.938	7327700	11	0	0.570061	8.14557	0	cytochrome-c oxidase (EC 7 1 1 9)	ccoN DZC76_12790	cytochrome-c oxidase activity [GO:0004129];heme binding [GO:0020037];metal ion binding [GO:0046872]	oxidative phosphorylation [GO:0006119]	plasma membrane respiratory chain complex IV [GO:0045278]	NA
NaN	23.2325	NaN	29.06	29.47	28.8	29.05	29.75	29.54	NaN	22.8958	NaN	22.6723	22.2113	22.3219	29.3967	29.8067	29.1367	29.05	29.75	29.54	+	Cluster 0			7	2	2	34.2	12.9	12.9	22.825	0	30.502	181340000	135	0	0.570474	6.04583	0	Cytochrome-c oxidase cbb3-type subunit II (EC 1 9 3 1)	ccoO DZC76_12795	electron transfer activity [GO:0009055];heme binding [GO:0020037];metal ion binding [GO:0046872]	NA	membrane [GO:0016020]	NA
22.1106	21.5959	NaN	27.78	27.62	27.82	27.94	28	28.25	21.7873	21.2726	NaN	21.3383	20.6777	NaN	28.1033	27.9433	28.1433	27.94	28	28.25	+	Cluster 7	+	phb_succinate	10	10	10	44.4	44.4	44.4	36.367	0	30.147	52167000	76	1.84511	0.0182734	6.04842	22.2337	Cbb3-type cytochrome c oxidase subunit	ccoP DZC76_12805	electron transfer activity [GO:0009055];heme binding [GO:0020037];iron ion binding [GO:0005506]	oxidative phosphorylation [GO:0006119];proton transmembrane transport [GO:1902600]	plasma membrane [GO:0005886];respirasome [GO:0070469]	NA
21.7023	21.5227	NaN	29.83	29.83	29.54	29.47	30.07	29.87	21.6323	21.4527	NaN	20.7146	NaN	NaN	29.9	29.9	29.61	29.47	30.07	29.87	+	Cluster 0	+	phb_succinate	10	10	10	31.2	31.2	31.2	53.279	0	18.208	27029000	67	5.63676	0	8.15583	63.6861	Cytochrome c oxidase accessory protein CcoG	ccoG DZC76_12810	iron-sulfur cluster binding [GO:0051536];metal ion binding [GO:0046872]	NA	membrane [GO:0016020]	NA
21.6821	21.9222	21.3739	28.81	29	28.86	29.51	29.7	29.87	20.8788	21.1189	20.5706	20.676	20.8858	21.1712	29.6133	29.8033	29.6633	29.51	29.7	29.87	+	Cluster 7	+	phb_succinate	6	6	6	40.1	40.1	40.1	19.42	0	27.985	63729000	104	7.54272	0	7.63227	31.0919	Nitrogen fixation protein FixH	DZC76_12815	NA	NA	membrane [GO:0016020]	NA
19.242	NaN	NaN	26.99	26.73	26.34	26.52	26.89	26.36	19.3387	NaN	NaN	NaN	NaN	NaN	26.8933	26.6333	26.2433	26.52	26.89	26.36	+	Cluster 7			10	10	10	20.6	20.6	20.6	88.749	0.00054705	7.4134	12152000	38	0	0.568029	7.39633	0	Acyl-coenzyme A dehydrogenase (EC 1 3 8 7) (EC 1 3 8 8)	DZC76_13155	flavin adenine dinucleotide binding [GO:0050660];long-chain-acyl-CoA dehydrogenase activity [GO:0004466];medium-chain-acyl-CoA dehydrogenase activity [GO:0070991]	fatty acid beta-oxidation using acyl-CoA dehydrogenase [GO:0033539]	membrane [GO:0016020]	NA
20.9512	21.0158	NaN	25.91	26.29	25.96	26.49	26.8	26.45	20.4245	20.4891	NaN	NaN	NaN	NaN	26.4367	26.8167	26.4867	26.49	26.8	26.45	+	Cluster 7	+	phb_succinate	13	13	13	41.1	41.1	41.1	46.872	0	19.091	41615000	135	7.09218	0	5.33317	37.523	NADH:ubiquinone reductase (non-electrogenic) (EC 1 6 5 9)	DZC76_13480	NADH dehydrogenase activity [GO:0003954]	NADH oxidation [GO:0006116]	NA	NA
20.4324	20.1797	19.9883	28.03	28.28	28.23	28.77	29.06	29.11	19.6324	19.3797	19.1883	20.2115	NaN	NaN	28.83	29.08	29.03	28.77	29.06	29.11	+	Cluster 7	+	phb_succinate	13	12	12	34.4	32.4	32.4	56.849	0	23.906	38854000	124	8.50842	0	8.37987	36.7647	PAS domain S-box protein	DZC76_13670	transmembrane signaling receptor activity [GO:0004888]	chemotaxis [GO:0006935];signal transduction [GO:0007165]	plasma membrane [GO:0005886]	NA
21.2714	21.4632	21.4235	26.74	26.69	26.72	27.4	27.26	27.47	20.6114	20.8032	20.7635	21.102	21.1153	21.5282	27.4	27.35	27.38	27.4	27.26	27.47	+	Cluster 7	+	phb_succinate	13	13	13	61.2	61.2	61.2	30.701	0	54.144	92740000	238	7.70867	0	5.66063	35.1051	Cell division protein ZipA	zipA DZC76_13770	NA	cell septum assembly [GO:0090529];FtsZ-dependent cytokinesis [GO:0043093]	cell division site [GO:0032153];plasma membrane [GO:0005886]	NA
21.5796	21.4428	20.77	28.67	28.69	28.65	29.15	29.42	29.37	20.9363	20.7995	20.1267	NaN	NaN	NaN	29.3133	29.3333	29.2933	29.15	29.42	29.37	+	Cluster 7	+	phb_succinate	10	10	10	35.5	35.5	35.5	43.834	0	24.556	29382000	58	4.42342	0.000516129	7.72753	26.5525	C-type cytochrome biogenesis protein CcmI	ccmI DZC76_14125	NA	cytochrome complex assembly [GO:0017004]	membrane [GO:0016020]	NA
NaN	22.0621	NaN	28.2	27.57	27.58	28.16	28.57	27.87	NaN	21.6454	NaN	NaN	NaN	NaN	28.6167	27.9867	27.9967	28.16	28.57	27.87	+	Cluster 7			5	5	5	42	42	42	17.504	0	11.638	18210000	20	0	0.602167	5.92957	0	Cytochrome c-type biogenesis protein CcmE (Cytochrome c maturation protein E) (Heme chaperone CcmE)	ccmE cycJ DZC76_14145	heme binding [GO:0020037];metal ion binding [GO:0046872]	cytochrome complex assembly [GO:0017004]	plasma membrane [GO:0005886]	NA
25.3516	25.1754	25.0424	30.62	30.64	30.93	31.33	31.03	31.42	24.8216	24.6454	24.5124	25.2729	25.5524	25.3802	31.15	31.17	31.46	31.33	31.03	31.42	+	Cluster 0	+	phb_succinate	10	10	10	68.7	68.7	68.7	21.535	0	323.31	2069700000	1154	8.42573	0	5.8052	35.4275	Uncharacterized protein	DZC76_15030	NA	NA	NA	NA
20.3136	20.3012	NaN	25.84	25.41	25.27	26.37	26.02	26.26	19.6036	19.5912	NaN	NaN	NaN	NaN	26.55	26.12	25.98	26.37	26.02	26.26	+	Cluster 7	+	phb_succinate	6	6	6	50.6	50.6	50.6	17.467	0.00053079	6.4615	21993000	45	6.15605	0	5.55427	30.4549	TlpA family protein disulfide reductase	DZC76_15065	antioxidant activity [GO:0016209];disulfide oxidoreductase activity [GO:0015036]	NA	NA	NA
23.8131	22.7908	21.3134	27.72	27.87	27.71	27.68	27.85	27.75	23.8198	22.7975	21.3201	22.4231	22.153	21.9946	27.7133	27.8633	27.7033	27.68	27.85	27.75	+	Cluster 7	+	phb_succinate	21	21	21	35	35	35	89.018	0	45.819	173220000	339	1.7144	0.0233271	5.12423	7.05543	Outer membrane protein assembly factor BamA	bamA DZC76_15295	NA	Gram-negative-bacterium-type cell outer membrane assembly [GO:0043165];protein insertion into membrane [GO:0051205]	cell outer membrane [GO:0009279]	NA
20.6372	NaN	NaN	25.66	25.92	25.87	26.55	26.63	26.41	19.9239	NaN	NaN	NaN	NaN	NaN	26.3733	26.6333	26.5833	26.55	26.63	26.41	+	Cluster 7			5	5	5	20.3	20.3	20.3	36.755	0.0005767	9.2448	17464000	81	0	0.545824	5.53613	0	DUF4340 domain-containing protein	DZC76_15415	NA	NA	NA	NA
20.4824	20.3364	NaN	25.58	25.83	25.78	26.15	26.5	26.46	19.8424	19.6964	NaN	NaN	NaN	NaN	26.22	26.47	26.42	26.15	26.5	26.46	+	Cluster 7	+	phb_succinate	11	11	11	29.3	29.3	29.3	58.766	0	28.936	19069000	49	7.27039	0	5.6406	32.8841	FMN-binding glutamate synthase family protein	DZC76_15480	glutamate synthase activity [GO:0015930]	glutamate biosynthetic process [GO:0006537]	membrane [GO:0016020]	NA
21.6117	21.3502	NaN	25.92	26.32	26.17	26.17	26.51	26.44	21.375	21.1135	NaN	20.8887	NaN	21.6939	26.1567	26.5567	26.4067	26.17	26.51	26.44	+	Cluster 7	+	phb_succinate	5	5	5	48	48	48	14.532	0	11.66	71655000	133	2.98572	0.00335714	4.77405	30.3353	DUF4845 domain-containing protein	DZC76_15690	NA	NA	membrane [GO:0016020]	NA
21.1653	20.9286	21.3183	25.83	26.08	26.07	26.13	26.59	26.06	20.8986	20.6619	21.0516	20.762	20.783	21.1566	26.0967	26.3467	26.3367	26.13	26.59	26.06	+	Cluster 7	+	phb_succinate	14	14	14	56.7	56.7	56.7	32.366	0	21.966	54598000	140	6.48861	0	4.98927	32.7083	Signal peptidase I (EC 3 4 21 89)	lepB DZC76_15695	serine-type endopeptidase activity [GO:0004252]	signal peptide processing [GO:0006465]	membrane [GO:0016020]	NA
21.6557	21.4437	21.0121	26.26	26.06	26.09	26.6	26.69	26.8	21.0957	20.8837	20.4521	NaN	20.8724	NaN	26.82	26.62	26.65	26.6	26.69	26.8	+	Cluster 7	+	phb_succinate	10	10	10	72.2	72.2	72.2	24.138	0	36.486	78476000	134	4.59261	0.000338028	5.04617	21.9228	Lipoprotein	DZC76_15805	NA	NA	NA	NA
23.1312	22.946	22.4268	31.43	31.57	31.51	31.62	31.68	31.99	22.8712	22.686	22.1668	22.9167	22.4357	NaN	31.69	31.83	31.77	31.62	31.68	31.99	+	Cluster 0	+	phb_succinate	6	6	6	45.8	45.8	45.8	15.548	0	82.29	204590000	284	3.93332	0.00113089	8.79867	39.0436	Glycine zipper 2TM domain-containing protein	DZC76_16095	NA	NA	NA	NA
23.7634	22.8619	NaN	32.59	32.06	33.03	32.73	32.27	33.11	23.6201	22.7186	NaN	NaN	21.8082	NaN	32.7333	32.2033	33.1733	32.73	32.27	33.11	+	Cluster 0	+	phb_succinate	6	6	6	41.6	41.6	41.6	21.801	0	110.57	172390000	196	1.82765	0.0187488	9.31902	19.3591	OmpA family protein	DZC76_16200	NA	NA	cell outer membrane [GO:0009279]	NA
24.9718	24.4242	22.6874	32.02	30.99	31.6	32.31	32.41	32.38	24.1418	23.5942	21.8574	23.2141	22.7286	22.5432	32.85	31.82	32.43	32.31	32.41	32.38	+	Cluster 0	+	phb_succinate	6	6	6	63.6	63.6	63.6	17.585	0	57.924	406170000	339	2.4149	0.00768539	7.92387	10.9187	Peptidoglycan-associated lipoprotein (PAL)	pal DZC76_16910	NA	cell cycle [GO:0007049];cell division [GO:0051301]	cell outer membrane [GO:0009279]	NA
NaN	19.9289	NaN	25.94	26.07	26.11	26.55	26.61	26.66	NaN	19.3622	NaN	NaN	NaN	NaN	26.5067	26.6367	26.6767	26.55	26.61	26.66	+	Cluster 7			2	2	2	13	13	13	25.251	0.0005015	4.758	7028600	23	0	0.644062	6.39443	0	Tol-Pal system protein TolQ	tolQ DZC76_16930	NA	bacteriocin transport [GO:0043213];cell cycle [GO:0007049];cell division [GO:0051301]	plasma membrane [GO:0005886]	NA
26.2578	25.6861	25.7839	32.51	32.73	32.39	32.2	32.57	32.46	26.3911	25.8194	25.9172	26.6634	26.4565	26.6721	32.3767	32.5967	32.2567	32.2	32.57	32.46	+	Cluster 0	+	phb_succinate	20	20	20	61.3	61.3	61.3	48.783	0	323.31	1992800000	1085	3.92498	0.001125	6.5674	34.4019	Porin	DZC76_17000	NA	NA	membrane [GO:0016020]	NA
20.8025	NaN	NaN	25.53	26.09	25.89	26.28	26.51	26.27	20.2858	NaN	NaN	NaN	NaN	NaN	26.0467	26.6067	26.4067	26.28	26.51	26.27	+	Cluster 7			6	6	6	24.8	24.8	24.8	36.013	0	14.782	35525000	66	0	0.626308	5.2925	0	Lipoprotein	DZC76_17015	NA	NA	NA	NA
NaN	NaN	NaN	26.71	26.43	25.57	26.46	27.04	26.64	NaN	NaN	NaN	NaN	NaN	NaN	27.1867	26.9067	26.0467	26.46	27.04	26.64	+	Cluster 7			4	4	4	63.1	63.1	63.1	14.249	0.00050075	4.7311	17226000	35	0	0.620476	NaN	0	Peptidase inhibitor I42	DZC76_17170	NA	NA	NA	NA
22.8331	22.0554	22.7441	28.14	27.95	27.96	29.12	29.07	28.95	21.8031	21.0254	21.7141	22.0268	21.9413	22.8714	29.17	28.98	28.99	29.12	29.07	28.95	+	Cluster 7	+	phb_succinate	7	7	7	32	32	32	34.059	0	30.492	234310000	294	5.29677	0	5.98747	17.6786	Helix-turn-helix domain-containing protein	DZC76_17610	DNA binding [GO:0003677];DNA-binding transcription factor activity [GO:0003700]	DNA-templated transcription initiation [GO:0006352]	membrane [GO:0016020]	NA
21.3254	21.2499	NaN	27.05	27.03	27.1	27.27	27.28	27.26	21.1154	21.0399	NaN	NaN	NaN	NaN	27.26	27.24	27.31	27.27	27.28	27.26	+	Cluster 7	+	phb_succinate	13	13	13	23.5	23.5	23.5	67.957	0	16.783	87647000	58	7.89219	0	5.87735	96.3196	Protein translocase subunit SecD	secD DZC76_17695	protein-transporting ATPase activity [GO:0015450]	intracellular protein transmembrane transport [GO:0065002];protein targeting [GO:0006605];protein transport by the Sec complex [GO:0043952]	plasma membrane [GO:0005886]	NA
21.8173	21.3556	NaN	26.11	26.38	26.48	26.45	26.57	26.86	21.514	21.0523	NaN	20.7957	20.2933	20.7784	26.4133	26.6833	26.7833	26.45	26.57	26.86	+	Cluster 7	+	phb_succinate	10	10	10	42.6	42.6	42.6	30.559	0	47.925	67542000	214	1.94738	0.0150123	4.88855	19.4307	ATPase	DZC76_17950	NA	NA	membrane [GO:0016020]	NA
21.0414	21.1882	NaN	26.65	26.67	26.33	26.88	27.03	27.02	20.6147	20.7615	NaN	21.3161	20.8715	NaN	27.0767	27.0967	26.7567	26.88	27.03	27.02	+	Cluster 7	+	phb_succinate	9	9	9	64.9	64.9	64.9	23.193	0	21.301	67928000	129	7.1341	0	5.64853	42.8395	Outer-membrane lipoprotein LolB	lolB DZC76_18180	NA	lipoprotein localization to outer membrane [GO:0044874];protein transport [GO:0015031]	cell outer membrane [GO:0009279]	NA
21.0987	20.5642	20.5006	26.18	26.36	25.99	26.02	26.5	25.98	21.1087	20.5742	20.5106	NaN	NaN	21.211	26.17	26.35	25.98	26.02	26.5	25.98	+	Cluster 7	+	phb_succinate	11	11	11	64.6	64.6	64.6	30.154	0	30.682	76659000	177	3.81816	0.00128155	5.4505	26.0318	Prepilin-type N-terminal cleavage/methylation domain-containing protein	DZC76_18495	NA	type IV pilus assembly [GO:0043683]	membrane [GO:0016020]	NA
22.124	21.8837	21.9042	27.59	27.82	27.99	28.08	28.28	28.49	21.6407	21.4004	21.4209	21.7155	NaN	21.5824	28.0733	28.3033	28.4733	28.08	28.28	28.49	+	Cluster 7	+	phb_succinate	4	4	4	38	38	38	15.386	0	83.008	138600000	390	8.76588	0	6.07103	39.9576	Prepilin-type N-terminal cleavage/methylation domain-containing protein	DZC76_18510	NA	type IV pilus assembly [GO:0043683]	membrane [GO:0016020]	NA
21.4821	21.2794	NaN	28.48	28.31	28.41	28.66	28.81	28.58	21.1988	20.9961	NaN	NaN	NaN	NaN	28.7633	28.5933	28.6933	28.66	28.81	28.58	+	Cluster 7	+	phb_succinate	6	6	6	28.4	28.4	28.4	29.798	0	12.248	19221000	34	3.81855	0.0012878	7.16092	57.1845	Small-conductance mechanosensitive channel	DZC76_18610	mechanosensitive monoatomic ion channel activity [GO:0008381]	NA	plasma membrane [GO:0005886]	NA
22.2925	22.1576	22.6306	27.31	27.41	27.07	27.74	27.67	27.6	21.8858	21.7509	22.2239	22.1004	22.2633	22.1127	27.7167	27.8167	27.4767	27.74	27.67	27.6	+	Cluster 7	+	phb_succinate	19	19	19	81.2	81.2	81.2	38.151	0	31.437	201060000	333	5.32581	0	5.10643	29.2767	UDP-N-acetylglucosamine--N-acetylmuramyl-(pentapeptide) pyrophosphoryl-undecaprenol N-acetylglucosamine transferase (EC 2 4 1 227) (Undecaprenyl-PP-MurNAc-pentapeptide-UDPGlcNAc GlcNAc transferase)	murG DZC76_18705	UDP-N-acetyl-D-glucosamine:N-acetylmuramoyl-L-alanyl-D-glutamyl-meso-2 6-diaminopimelyl-D-alanyl-D-alanine-diphosphoundecaprenol 4-beta-N-acetylglucosaminlytransferase activity [GO:0051991];undecaprenyldiphospho-muramoylpentapeptide beta-N-acetylglucosaminyltransferase activity [GO:0050511]	carbohydrate metabolic process [GO:0005975];cell cycle [GO:0007049];cell division [GO:0051301];cell wall organization [GO:0071555];lipid glycosylation [GO:0030259];peptidoglycan biosynthetic process [GO:0009252];regulation of cell shape [GO:0008360]	plasma membrane [GO:0005886]	NA
21.8697	22.2358	21.6088	26.55	26.48	26.39	27.41	27.35	27.42	20.9497	21.3158	20.6888	21.1922	21.2388	21.8509	27.47	27.4	27.31	27.41	27.35	27.42	+	Cluster 7	+	phb_succinate	19	19	19	49	49	49	65.976	0	38.2	105900000	233	5.96958	0	5.02857	18.251	Penicillin-binding protein activator	DZC76_18770	NA	peptidoglycan biosynthetic process [GO:0009252];regulation of cell shape [GO:0008360]	cell outer membrane [GO:0009279]	NA
22.8226	22.5404	22.51	28.16	28.44	28.19	28.6	28.72	28.86	22.3593	22.0771	22.0467	22.4288	22.2241	22.2947	28.6233	28.9033	28.6533	28.6	28.72	28.86	+	Cluster 7	+	phb_succinate	8	8	8	57.1	57.1	57.1	18.907	0	50.38	199140000	375	8.08296	0	5.87067	38.4248	BON domain-containing protein	DZC76_18785	NA	NA	NA	NA
25.1578	24.9629	24.2938	31.47	30.24	30.35	30.9	31.29	30.56	24.9278	24.7329	24.0638	24.308	24.171	24.1792	31.7	30.47	30.58	30.9	31.29	30.56	+	Cluster 0	+	phb_succinate	13	13	13	60.2	60.2	60.2	29.093	0	232.6	739420000	818	4.67667	0.000347826	5.99683	18.0095	Cytochrome c1	DZC76_18800	electron transfer activity [GO:0009055];heme binding [GO:0020037];metal ion binding [GO:0046872]	NA	membrane [GO:0016020]	NA
24.4631	25.5905	24.8526	31.21	31.42	31.25	31.63	31.73	31.62	24.0964	25.2238	24.4859	25.3534	25.3074	25.2382	31.5767	31.7867	31.6167	31.63	31.73	31.62	+	Cluster 0	+	phb_succinate	9	9	9	57.9	57.9	57.9	20.839	0	323.31	1661800000	805	2.84473	0.0044339	6.50793	19.0189	Ubiquinol-cytochrome c reductase iron-sulfur subunit (EC 7 1 1 8)	petA DZC76_18810	2 iron 2 sulfur cluster binding [GO:0051537];metal ion binding [GO:0046872];ubiquinol-cytochrome-c reductase activity [GO:0008121]	NA	cytoplasm [GO:0005737];intracellular membrane-bounded organelle [GO:0043231];plasma membrane [GO:0005886]	NA
22.6341	22.1566	21.6587	28.41	29.15	29.2	29.77	29.84	30.02	21.6774	21.1999	20.702	NaN	21.3255	22.0938	29.3667	30.1067	30.1567	29.77	29.84	30.02	+	Cluster 0	+	phb_succinate	6	6	6	44.1	44.1	44.1	15.952	0	70.081	114300000	161	5.19	0	7.24853	19.4273	Z-ring associated protein G (Cell division protein ZapG)	DZC76_18855	NA	cell cycle [GO:0007049];cell division [GO:0051301]	plasma membrane [GO:0005886]	NA
NaN	20.5313	NaN	25.99	26.14	26.4	26.56	26.12	26.84	NaN	20.2013	NaN	NaN	NaN	NaN	26.32	26.47	26.73	26.56	26.12	26.84	+	Cluster 7			7	7	7	47.3	47.3	47.3	20.923	0.00055835	8.0247	11857000	44	0	1	5.81037	0	Lipopolysaccharide export system protein LptC	lptC DZC76_18940	lipopolysaccharide transmembrane transporter activity [GO:0015221]	Gram-negative-bacterium-type cell outer membrane assembly [GO:0043165]	plasma membrane [GO:0005886]	NA
21.8118	22.0369	NaN	27.57	27.69	27.55	27.94	28.28	28.37	21.2185	21.4436	NaN	21.9797	21.1552	21.4768	28.1633	28.2833	28.1433	27.94	28.28	28.37	+	Cluster 7	+	phb_succinate	10	10	10	49.8	49.8	49.8	22.749	0	45.633	137100000	370	5.88488	0	5.97565	32.3691	LPS-assembly lipoprotein LptE	lptE DZC76_19015	NA	Gram-negative-bacterium-type cell outer membrane assembly [GO:0043165]	cell outer membrane [GO:0009279]	NA
NaN	NaN	NaN	28.7	28.54	28.5	24.81	24.92	24.55	NaN	NaN	NaN	22.0318	21.0559	22.4624	24.88	24.72	24.68	24.81	24.92	24.55	+	Cluster 7			20	16	16	52.7	47.9	47.9	49.833	0	38.435	68079000	162	0	0.9598	NaN	0	DUF1329 domain-containing protein	DZC76_19395	NA	NA	NA	NA
NaN	NaN	NaN	31	30.68	30.78	29.06	29.34	29.14	NaN	NaN	NaN	24.3529	24.0842	20.943	29.36	29.04	29.14	29.06	29.34	29.14	+	Cluster 0			21	21	21	36.6	36.6	36.6	89.076	0	47.986	301790000	465	0	0.96218	NaN	0	Transporter	DZC76_19410	NA	NA	membrane [GO:0016020]	NA
21.4129	NaN	21.7202	26	26.04	25.82	28.53	28.66	28.6	18.7696	NaN	19.0769	NaN	NaN	NaN	28.6433	28.6833	28.4633	28.53	28.66	28.6	+	Cluster 7	+	phb_succinate	11	11	11	31.6	31.6	31.6	50.322	0	23.134	60699000	218	3.88105	0.00110204	5.70845	9.33224	ABC transporter permease	DZC76_19560	NA	NA	plasma membrane [GO:0005886]	NA
21.2952	21.3277	NaN	24.72	24.92	25.22	27.68	27.48	28.16	18.4752	18.5077	NaN	NaN	NaN	NaN	27.54	27.74	28.04	27.68	27.48	28.16	+	Cluster 7	+	phb_succinate	5	5	5	36.8	36.8	36.8	14.994	0	17.236	19475000	32	3.28095	0.0027668	5.05188	7.88733	Biopolymer transporter ExbD	DZC76_19580	transmembrane transporter activity [GO:0022857]	protein transport [GO:0015031]	plasma membrane [GO:0005886]	NA
21.3128	20.9528	20.8612	26.18	26.21	26.17	28.62	28.69	28.85	18.7795	18.4195	18.3279	NaN	20.4055	NaN	28.7133	28.7433	28.7033	28.62	28.69	28.85	+	Cluster 7	+	phb_succinate	12	12	12	37.6	37.6	37.6	48.44	0	27.522	32309000	49	4.25162	0.000642857	6.41107	10.9813	MotA/TolQ/ExbB proton channel family protein	DZC76_19590	NA	protein transport [GO:0015031]	plasma membrane [GO:0005886]	NA
26.6634	26.5779	26.6859	31.7	31.68	31.61	31.82	31.87	32.08	26.4034	26.3179	26.4259	26.6751	26.3259	26.6991	31.96	31.94	31.87	31.82	31.87	32.08	+	Cluster 0	+	phb_succinate	11	11	11	49.1	49.1	49.1	24.484	0	323.31	3845300000	1346	9.95808	0	5.15093	67.1731	Outer membrane protein OmpW	DZC76_19600	NA	NA	host outer membrane [GO:0044384];outer membrane [GO:0019867]	NA
20.3475	20.5043	20.7389	25.23	25.43	25.53	25.67	25.79	25.87	19.9675	20.1243	20.3589	20.0372	20.4476	NaN	25.61	25.81	25.91	25.67	25.79	25.87	+	Cluster 7	+	phb_succinate	6	6	6	47.4	47.4	47.4	23.495	0	15.363	50019000	150	6.30618	0	5.05643	33.7957	3-demethoxyubiquinol 3-hydroxylase (DMQ hydroxylase) (EC 1 14 99 60) (2-nonaprenyl-3-methyl-6-methoxy-1 4-benzoquinol hydroxylase)	coq7 DZC76_19990	3-demethoxyubiquinol 3-hydroxylase activity [GO:0008682];metal ion binding [GO:0046872]	ubiquinone biosynthetic process [GO:0006744]	plasma membrane [GO:0005886]	NA
23.4727	21.7327	NaN	28.25	28.2	28.22	28.29	28.38	28.42	23.3327	21.5927	NaN	20.1697	20.4895	NaN	28.39	28.34	28.36	28.29	28.38	28.42	+	Cluster 7			30	30	30	44.1	44.1	44.1	106.74	0	45.392	56038000	172	1.01731	0.229983	5.69063	6.53527	LPS-assembly protein LptD	lptD DZC76_20155	NA	Gram-negative-bacterium-type cell outer membrane assembly [GO:0043165];lipopolysaccharide transport [GO:0015920];response to organic substance [GO:0010033]	cell outer membrane [GO:0009279]	NA
21.4728	21.8854	22.2398	26.63	26.51	26.65	26.8	26.66	26.62	21.3761	21.7887	22.1431	21.4533	21.5478	21.3296	26.7267	26.6067	26.7467	26.8	26.66	26.62	+	Cluster 7	+	phb_succinate	15	15	15	57.3	57.3	57.3	41.559	0	52.596	103030000	196	2.77936	0.00559211	4.779	21.253	Homoserine O-succinyltransferase (HST) (EC 2 3 1 46) (Homoserine transsuccinylase) (HTS)	metXS DZC76_20740	homoserine O-succinyltransferase activity [GO:0008899]	methionine biosynthetic process [GO:0009086]	cytoplasm [GO:0005737]	NA
22.4137	22.3181	21.1895	27.51	27.59	27.3	27.85	27.84	27.85	22.0337	21.9381	20.8095	21.4209	21.1646	NaN	27.89	27.97	27.68	27.85	27.84	27.85	+	Cluster 7	+	phb_succinate	19	19	19	50.2	50.2	50.2	51.827	0	49.955	105330000	269	2.49501	0.00675581	5.6829	14.0652	Insulinase family protein	DZC76_20835	metal ion binding [GO:0046872]	NA	NA	NA
21.3603	NaN	NaN	26.53	26.46	26.57	26.8	26.96	26.55	21.1103	NaN	NaN	NaN	NaN	NaN	26.78	26.71	26.82	26.8	26.96	26.55	+	Cluster 7			5	5	5	42.3	42.3	42.3	14.779	0.00053706	6.7739	36183000	76	0	1	5.2847	0	Rhodanese-like domain-containing protein	DZC76_21140	NA	NA	membrane [GO:0016020]	NA
22.0799	21.9004	21.3008	27.17	27.73	27.36	27.65	28.12	27.81	21.6399	21.4604	20.8608	NaN	NaN	NaN	27.61	28.17	27.8	27.65	28.12	27.81	+	Cluster 7	+	phb_succinate	20	20	20	31.6	31.6	31.6	80.413	0	35.346	74953000	183	4.06193	0.00098324	5.87963	21.5589	AsmA family protein	DZC76_21220	NA	NA	NA	NA
27.2391	26.794	26.8982	31.21	31	30.88	30.48	30.79	30.58	27.6524	27.2073	27.3115	26.5199	26.0647	26.3417	30.7967	30.5867	30.4667	30.48	30.79	30.58	+	Cluster 0	+	phb_succinate	22	22	22	67.3	67.3	67.3	45.641	0	323.31	3353500000	2057	5.22833	0	3.84623	22.1558	Porin	DZC76_21370	NA	NA	membrane [GO:0016020]	NA
20.8623	NaN	NaN	26.55	26.67	26.67	26.73	26.69	26.84	20.739	NaN	NaN	NaN	NaN	NaN	26.6733	26.7933	26.7933	26.73	26.69	26.84	+	Cluster 7			3	3	3	12.1	12.1	12.1	36.553	0.00054855	7.4886	18712000	37	0	1	5.82937	0	Sel1 repeat family protein	DZC76_21865	NA	NA	membrane [GO:0016020]	NA
21.2814	NaN	NaN	25.63	26.38	26.07	26.84	27.16	26.78	20.3814	NaN	NaN	NaN	NaN	21.1557	26.53	27.28	26.97	26.84	27.16	26.78	+	Cluster 7			8	8	8	34.2	34.2	34.2	31.14	0	11.619	93528000	56	0	1	5.19527	0	Uncharacterized protein	DZC76_22165	NA	NA	NA	NA
20.8006	NaN	21.0514	24.08	24.49	24.5	28.14	28.11	28.2	17.0073	NaN	17.2581	NaN	NaN	NaN	27.8733	28.2833	28.2933	28.14	28.11	28.2	+	Cluster 7	+	phb_succinate	14	14	14	27.9	27.9	27.9	76.725	0	36.484	29972000	65	2.86033	0.00446416	5.32733	6.19641	TonB-dependent receptor	DZC76_22415	siderophore-iron transmembrane transporter activity [GO:0015343];signaling receptor activity [GO:0038023]	NA	cell outer membrane [GO:0009279]	NA
24.987	24.6977	24.2676	29.21	28.87	29.63	29.97	28.93	29.87	24.6337	24.3444	23.9143	24.2671	24.0398	24.2886	29.5633	29.2233	29.9833	29.97	28.93	29.87	+	Cluster 0	+	phb_succinate	9	9	9	57.7	57.7	57.7	17.044	0	83.965	768340000	671	5.09776	0	4.76257	16.6795	ATP synthase subunit b (ATP synthase F(0) sector subunit b) (ATPase subunit I) (F-type ATPase subunit b) (F-ATPase subunit b)	atpF DZC76_22810	proton-transporting ATP synthase activity rotational mechanism [GO:0046933]	NA	plasma membrane [GO:0005886];proton-transporting ATP synthase complex coupling factor F(o) [GO:0045263]	NA
21.002	20.9204	NaN	27.82	27.55	27.71	27.98	27.97	28.07	20.6887	20.6071	NaN	NaN	NaN	NaN	28.1333	27.8633	28.0233	27.98	27.97	28.07	+	Cluster 7	+	phb_succinate	5	5	5	15.5	15.5	15.5	64.522	0.00055463	7.7765	12162000	14	9.39496	0	6.8888	76.9967	Membrane protein insertase YidC (Foldase YidC) (Membrane integrase YidC) (Membrane protein YidC)	yidC DZC76_22855	membrane insertase activity [GO:0032977]	protein transport [GO:0015031]	plasma membrane [GO:0005886]	NA
21.3364	20.9283	21.4844	26.86	27.14	26.73	27.29	27.5	27.09	20.9531	20.545	21.1011	20.5048	20.8595	NaN	27.2433	27.5233	27.1133	27.29	27.5	27.09	+	Cluster 7	+	phb_succinate	10	9	9	32.9	30.8	30.8	51.708	0	22.492	41068000	78	5.05755	0	5.85197	28.9979	Methyl-accepting chemotaxis protein	DZC76_11610	transmembrane signaling receptor activity [GO:0004888]	chemotaxis [GO:0006935];signal transduction [GO:0007165]	membrane [GO:0016020]	NA
NaN	NaN	NaN	29.58	29.54	29.79	29.41	29.49	29.69	NaN	NaN	NaN	23.1489	20.2516	24.2287	29.4733	29.4333	29.6833	29.41	29.49	29.69	+	Cluster 0			14	14	14	50.9	50.9	50.9	48.595	0	59.711	112020000	277	0	1	NaN	0	Aromatic hydrocarbon degradation protein	DZC76_19320	NA	NA	cell outer membrane [GO:0009279]	NA
